# Supplementary material for: Zygotic gene activation in the chicken occurs in two waves, the first involving only maternally derived genes
Source: eLife. 2018 Oct 30;7:e39381. doi: 10.7554/eLife.39381 (PMC6242549; doi:10.7554/eLife.39381)
Supplement: Supplementary file 5. — (A) Detected SNPs on each chromosome from the WGS data. (B) Quality information for detected SNPs in WGS data. (C) Detected SNPs on each chromosome from the WTS data. (D) Quality information for detected SNPs in WTS data. (E) Detected maternal SNPs in multiomics analysis. [file elife-39381-supp5.xlsx]

## Sheet: Supplementary file 5A
Supplementary file 5A. Detected SNPs on each chromosome from the WGS data
Chr.	Length	Variants	Chr.	Length	Variants
1	195276750	2109432	17	10454150	111208
2	148809762	1601156	18	11219875	117511
3	110447801	1199589	19	9983394	104435
4	90216835	1003785	20	14302601	148040
5	59580361	633183	21	6802778	76256
6	34951654	450107	22	4081097	23779
7	36245040	414100	23	5723239	63649
8	28767244	310967	24	6323281	73649
9	23441680	285875	25	2191139	16869
10	19911089	224814	26	5329985	60495
11	19401079	199959	27	5209285	51527
12	19897011	236818	28	4742627	47640
13	17760035	200916	W	1248174	65
14	15161805	167141	Z	82363669	471462
15	12656803	121225	Total	1003035513	10529469
16	535270	3817

## Sheet: Supplementary file 5B
Supplementary file 5B. Quality information for detected SNPs in WGS data
Chr	Pos	Rs_id	ID	KM4	KM6	KM7	WF13	WF6	WF7
1	923978	rs15013077	1:923978	0/0:21,0:21:42:0,42,443	0/0:23,0:23:39:0,39,389	0/0:17,0:19:33:0,33,329	1/1:0,29:29:72:763,72,0	1/1:0,41:43:99:1044,99,0	1/1:0,35:36:90:966,90,0
1	924775	rs15743147	1:924775	1/1:0,34:36:78:814,78,0	1/1:0,35:35:96:973,96,0	1/1:0,21:21:51:490,51,0	0/0:22,0:22:66:0,66,633	0/0:27,0:27:69:0,69,743	0/0:33,0:33:93:0,93,936
1	974982	rs15743250	1:974982	1/1:0,31:31:75:797,75,0	1/1:0,25:26:60:604,60,0	1/1:0,39:39:96:1011,96,0	0/0:38,0:38:87:0,87,804	0/0:46,0:46:99:0,102,950	0/0:38,0:38:93:0,93,866
1	991573	.	1:991573	1/1:4,21:25:54:541,54,0	1/1:1,20:21:36:362,36,0	1/1:2,20:22:42:448,42,0	0/0:32,0:33:84:0,84,861	0/0:26,0:26:75:0,75,760	0/0:36,0:36:93:0,93,942
1	991890	rs318057844	1:991890	0/0:36,0:36:84:0,84,870	0/0:28,0:28:69:0,69,709	0/0:21,0:21:54:0,54,575	1/1:0,41:42:99:1051,102,0	1/1:0,33:35:81:829,81,0	1/1:0,34:34:90:936,90,0
1	6083503	rs740772166	1:6083503	0/0:30,0:30:75:0,75,686	0/0:37,0:37:78:0,78,724	0/0:31,0:32:69:0,69,653	1/1:0,33:33:84:926,84,0	1/1:0,35:35:99:1087,99,0	1/1:0,39:39:99:1183,111,0
1	6084661	rs739772154	1:6084661	0/0:26,0:26:63:0,63,654	0/0:33,0:33:87:0,87,898	0/0:24,0:25:51:0,51,538	1/1:0,40:41:99:1110,111,0	1/1:0,40:40:99:995,102,0	1/1:0,45:46:99:1173,120,0
1	6176912	rs317517219	1:6176912	0/0:18,0:18:12:0,12,104	0/0:11,0:12:15:0,15,126	0/0:9,0:9:12:0,12,101	1/1:0,26:26:30:290,30,0	1/1:0,14:14:30:320,30,0	1/1:0,13:13:9:99,9,0
1	6180393	rs80737283	1:6180393	1/1:0,31:31:84:837,84,0	1/1:0,27:27:63:671,63,0	1/1:0,35:36:75:811,75,0	0/0:42,0:42:99:0,111,1098	0/0:42,0:42:99:0,117,1174	0/0:36,0:37:93:0,93,905
1	6182857	rs312487289	1:6182857	0/0:35,0:35:93:0,93,911	0/0:29,0:30:75:0,75,746	0/0:36,0:36:78:0,78,801	1/1:0,31:32:87:918,87,0	1/1:0,41:42:93:1015,93,0	1/1:1,32:33:75:838,75,0
1	33605869	rs13848549	1:33605869	1/1:0,33:33:75:806,75,0	1/1:0,35:35:93:968,93,0	1/1:0,32:32:84:873,84,0	0/0:40,0:40:99:0,105,1010	0/0:52,0:52:99:0,132,1321	0/0:40,0:40:99:0,102,985
1	33620467	rs313651917	1:33620467	1/1:0,43:45:96:974,96,0	1/1:0,27:27:69:719,69,0	1/1:0,38:38:96:992,96,0	0/0:29,0:29:84:0,84,774	0/0:50,0:50:99:0,126,1211	0/0:32,0:32:84:0,84,792
1	38216694	rs13853716	1:38216694	0/0:21,0:21:39:0,39,369	0/0:25,0:25:54:0,54,539	0/0:29,0:29:66:0,66,615	1/1:0,32:32:84:922,84,0	1/1:0,44:46:99:1321,123,0	1/1:0,33:34:90:953,90,0
1	38217360	rs13752189	1:38217360	1/1:0,48:48:99:1215,123,0	1/1:0,37:37:78:808,78,0	1/1:0,37:38:87:886,87,0	0/0:45,0:45:99:0,117,1261	0/0:41,0:41:99:0,114,1206	0/0:43,0:43:99:0,120,1295
1	38217551	rs13752190	1:38217551	1/1:0,30:30:63:639,63,0	1/1:0,28:29:69:730,69,0	1/1:0,39:39:90:907,90,0	0/0:40,0:40:99:0,114,1248	0/0:46,0:47:99:0,105,1112	0/0:43,0:43:99:0,111,1217
1	38217630	rs13752191	1:38217630	1/1:0,37:37:96:990,96,0	1/1:0,26:26:63:638,63,0	1/1:0,35:35:93:1000,93,0	0/0:37,0:37:99:0,102,1138	0/0:44,0:44:99:0,120,1311	0/0:34,0:34:93:0,93,987
1	38217840	rs317959149	1:38217840	0/0:43,0:46:99:0,102,1076	0/0:28,0:28:78:0,78,781	0/0:30,0:34:78:0,78,819	1/1:0,40:40:99:1144,108,0	1/1:0,49:50:99:1229,114,0	1/1:0,42:43:99:1247,117,0
1	38218269	rs312824916	1:38218269	0/0:32,0:32:75:0,75,788	0/0:16,0:16:45:0,45,463	0/0:37,0:38:84:0,84,859	1/1:0,33:33:84:882,84,0	1/1:0,43:44:99:1077,102,0	1/1:0,49:49:99:1247,117,0
1	38220153	rs739773682	1:38220153	0/0:33,0:33:84:0,84,824	0/0:23,0:23:51:0,51,501	0/0:32,0:32:81:0,81,772	1/1:0,35:36:87:903,87,0	1/1:0,30:30:75:794,75,0	1/1:0,26:26:63:679,63,0
1	38221875	rs13853732	1:38221875	1/1:0,37:37:93:936,93,0	1/1:0,33:34:81:829,81,0	1/1:0,31:32:66:682,66,0	0/0:28,0:28:60:0,60,562	0/0:26,0:26:69:0,69,702	0/0:34,0:35:93:0,93,858
1	38222677	rs312792426	1:38222677	0/0:27,0:29:60:0,60,538	0/0:21,0:21:36:0,36,337	0/0:32,0:32:81:0,81,765	1/1:0,38:38:99:1091,102,0	1/1:0,31:31:75:792,75,0	1/1:0,29:29:63:695,63,0
1	38222932	rs315589852	1:38222932	0/0:25,0:26:51:0,51,548	0/0:19,0:22:45:0,45,439	0/0:33,0:33:78:0,78,808	1/1:0,40:41:93:956,93,0	1/1:0,28:28:78:809,78,0	1/1:0,18:18:51:528,51,0
1	38222953	rs313236582	1:38222953	0/0:26,0:26:60:0,60,632	0/0:20,0:22:39:0,39,386	0/0:41,0:41:84:0,84,871	1/1:0,42:42:96:1024,96,0	1/1:0,34:34:90:941,90,0	1/1:0,24:24:54:543,54,0
1	38229784	rs316650440	1:38229784	0/0:24,0:24:66:0,66,695	0/0:33,0:33:81:0,81,846	0/0:48,0:48:99:0,132,1358	1/1:0,30:30:78:762,78,0	1/1:0,44:44:99:1140,114,0	1/1:0,22:22:60:595,60,0
1	40046434	.	1:40046434	0/0:40,1:44:75:0,75,984	0/0:33,0:36:66:0,66,697	0/0:23,0:23:57:0,57,550	1/1:0,36:36:75:722,75,0	1/1:0,40:40:96:913,96,0	1/1:0,28:28:63:630,63,0
1	40082277	rs312981720	1:40082277	0/0:36,0:36:87:0,87,914	0/0:22,0:23:60:0,60,607	0/0:32,0:32:78:0,78,793	1/1:0,40:40:99:1147,108,0	1/1:0,34:34:96:1022,96,0	1/1:0,30:30:84:898,84,0
1	40123074	rs313727625	1:40123074	0/0:36,0:36:90:0,90,877	0/0:29,0:29:75:0,75,775	0/0:28,0:29:60:0,60,575	1/1:0,37:38:99:1111,102,0	1/1:0,43:43:99:1244,117,0	1/1:0,36:37:99:1094,102,0
1	45011065	rs14818043	1:45011065	1/1:0,26:26:69:713,69,0	1/1:0,33:35:72:701,72,0	1/1:0,33:35:78:791,78,0	0/0:47,0:48:99:0,126,1375	0/0:60,0:63:99:0,159,1668	0/0:43,0:43:99:0,108,1156
1	45011114	rs312642506	1:45011114	1/1:0,33:34:78:712,78,0	1/1:1,37:38:69:621,69,0	1/1:0,38:38:78:765,78,0	0/0:39,0:39:99:0,102,1096	0/0:48,0:48:99:0,138,1519	0/0:50,1:51:99:0,132,1442
1	45022515	rs13859555	1:45022515	1/1:0,35:35:90:880,90,0	1/1:0,32:32:81:820,81,0	1/1:0,33:33:72:765,72,0	0/0:39,0:40:99:0,111,1186	0/0:50,0:51:99:0,132,1425	0/0:42,0:42:99:0,120,1278
1	45024236	rs313140732	1:45024236	1/1:0,37:38:96:993,96,0	1/1:0,20:20:45:477,45,0	1/1:0,33:35:90:903,90,0	0/0:41,0:44:99:0,99,1042	0/0:34,0:37:81:0,81,842	0/0:40,0:40:90:0,90,958
1	47508501	rs737230644	1:47508501	1/1:0,35:36:69:741,69,0	1/1:2,21:24:48:493,48,0	1/1:0,30:31:84:879,84,0	0/0:36,0:36:96:0,96,1024	0/0:33,0:35:87:0,87,925	0/0:38,0:39:96:0,96,1048
1	47510150	rs15257557	1:47510150	0/0:29,0:31:81:0,81,829	0/0:33,0:33:84:0,84,859	0/0:23,0:23:60:0,60,601	1/1:0,34:35:84:876,84,0	1/1:0,37:37:93:1000,93,0	1/1:0,34:35:87:947,87,0
1	47514813	rs739950245	1:47514813	1/1:0,42:42:99:965,105,0	1/1:0,21:22:48:455,48,0	1/1:2,32:34:63:586,63,0	0/0:34,0:34:93:0,93,1014	0/0:51,0:51:99:0,138,1529	0/0:42,0:42:99:0,117,1285
1	47530544	rs315274545	1:47530544	1/1:0,31:31:87:887,87,0	1/1:0,28:28:78:775,78,0	1/1:0,31:32:72:754,72,0	0/0:30,0:30:84:0,84,868	0/0:40,0:41:99:0,102,1095	0/0:42,0:42:99:0,114,1200
1	47530569	rs312264183	1:47530569	1/1:0,29:30:72:706,72,0	1/1:0,26:27:60:577,60,0	1/1:0,28:28:69:660,69,0	0/0:31,0:31:78:0,78,848	0/0:40,0:40:99:0,102,1114	0/0:41,0:42:99:0,111,1225
1	47531964	rs738728023	1:47531964	1/1:0,21:21:42:367,42,0	1/1:0,26:26:54:521,54,0	1/1:0,27:28:54:517,54,0	0/0:37,0:37:99:0,102,1127	0/0:43,0:44:99:0,114,1236	0/0:36,0:38:99:0,102,1129
1	47546736	rs316104787	1:47546736	0/0:42,0:42:96:0,96,962	0/0:29,0:29:69:0,69,717	0/0:27,0:28:57:0,57,592	1/1:0,35:36:87:877,87,0	1/1:0,54:54:99:1558,144,0	1/1:0,36:38:90:942,90,0
1	47552395	rs734538828	1:47552395	1/1:0,35:35:72:742,72,0	1/1:0,23:23:48:518,48,0	1/1:0,22:26:57:578,57,0	0/0:40,0:41:99:0,111,1172	0/0:47,0:48:99:0,132,1404	0/0:28,0:28:78:0,78,856
1	47559510	rs15257706	1:47559510	1/1:0,26:26:60:532,60,0	1/1:0,24:24:45:396,45,0	1/1:0,29:30:63:576,63,0	0/0:37,0:37:99:0,105,1125	0/0:35,0:36:99:0,105,1150	0/0:26,0:26:72:0,72,798
1	57580662	rs735741254	1:57580662	0/0:33,1:36:81:0,81,805	0/0:32,0:32:69:0,69,646	0/0:27,0:27:60:0,60,566	1/1:0,25:26:66:682,66,0	1/1:0,44:44:99:1236,117,0	1/1:0,29:30:57:591,57,0
1	57580664	rs736603280	1:57580664	0/0:38,0:38:87:0,87,835	0/0:31,0:32:63:0,63,576	0/0:27,0:27:57:0,57,534	1/1:0,24:24:69:730,69,0	1/1:0,43:43:99:1208,111,0	1/1:0,30:31:75:787,75,0
1	57580712	rs733225304	1:57580712	0/0:41,0:42:99:0,99,1023	0/0:32,0:32:81:0,81,825	0/0:23,0:23:54:0,54,519	1/1:0,25:25:69:691,69,0	1/1:0,40:40:99:1207,114,0	1/1:0,29:29:75:771,75,0
1	58393510	rs314463565	1:58393510	1/1:0,46:46:99:1241,120,0	1/1:0,32:32:78:812,78,0	1/1:0,41:42:90:973,90,0	0/0:42,0:44:99:0,123,1349	0/0:48,0:48:99:0,132,1416	0/0:46,0:46:99:0,123,1300
1	58393637	rs314761856	1:58393637	0/0:39,0:39:96:0,96,1006	0/0:33,0:34:84:0,84,870	0/0:32,1:33:57:0,57,792	1/1:0,32:32:72:704,72,0	1/1:0,51:51:99:1315,132,0	1/1:0,38:38:81:789,81,0
1	58394006	rs733568511	1:58394006	0/0:35,0:37:75:0,75,725	0/0:34,1:36:78:0,78,782	0/0:32,0:37:75:0,75,759	1/1:0,42:42:99:1098,102,0	1/1:0,49:49:99:1570,144,0	1/1:1,41:42:86:1206,86,0
1	58394194	rs734167910	1:58394194	0/0:36,1:37:70:0,70,915	0/0:37,0:38:84:0,84,872	0/0:23,0:23:60:0,60,605	1/1:0,43:43:99:1352,123,0	1/1:0,36:37:90:976,90,0	1/1:0,53:53:99:1628,153,0
1	60490888	rs314309191	1:60490888	1/1:0,21:21:45:433,45,0	1/1:0,27:27:66:674,66,0	1/1:0,30:30:69:712,69,0	0/0:30,0:30:87:0,87,929	0/0:42,0:42:99:0,114,1191	0/0:25,0:25:69:0,69,714
1	60492609	rs315561818	1:60492609	0/0:23,1:24:57:0,57,540	0/0:20,0:21:51:0,51,495	0/0:21,0:21:45:0,45,437	1/1:0,25:25:57:617,57,0	1/1:0,38:38:90:997,90,0	1/1:0,31:31:66:705,66,0
1	64134046	rs316151945	1:64134046	0/0:32,0:33:60:0,60,576	0/0:34,1:35:90:0,90,894	0/0:30,0:30:66:0,66,646	1/1:0,32:32:93:994,93,0	1/1:1,40:41:92:1212,92,0	1/1:0,34:34:90:944,90,0
1	64134147	rs316645476	1:64134147	0/0:37,0:37:96:0,96,1013	0/0:30,1:31:81:0,81,827	0/0:40,2:42:99:0,117,1211	1/1:0,39:40:93:1009,93,0	1/1:1,48:50:99:1412,132,0	1/1:1,36:37:78:1080,78,0
1	64168670	rs314891415	1:64168670	0/0:30,1:31:35:0,35,613	0/0:32,0:32:69:0,69,653	0/0:29,0:31:66:0,66,641	1/1:0,42:42:99:1217,114,0	1/1:0,33:33:90:1008,90,0	1/1:0,43:43:99:1355,126,0
1	64185048	rs317882900	1:64185048	0/0:45,0:45:99:0,126,1330	0/0:30,0:30:75:0,75,775	0/0:32,0:32:87:0,87,918	1/1:0,49:49:99:1346,129,0	1/1:0,47:47:99:1467,135,0	1/1:0,44:45:99:1191,111,0
1	68627843	rs315044274	1:68627843	0/0:31,0:32:75:0,75,781	0/0:17,0:17:36:0,36,377	0/0:26,0:27:60:0,60,633	1/1:0,34:37:78:836,78,0	1/1:0,52:52:99:1371,126,0	1/1:0,39:40:99:1062,99,0
1	68628335	rs313378720	1:68628335	0/0:33,0:33:87:0,87,904	0/0:29,0:29:66:0,66,691	0/0:35,0:35:93:0,93,984	1/1:0,31:31:78:830,78,0	1/1:0,35:35:96:1050,96,0	1/1:0,36:36:99:1116,102,0
1	68628446	rs14841650	1:68628446	0/0:38,0:40:87:0,87,871	0/0:33,0:34:78:0,78,798	0/0:27,1:28:60:0,60,622	1/1:0,43:44:99:1286,123,0	1/1:0,49:49:99:1468,135,0	1/1:0,42:42:99:1190,111,0
1	78502731	rs80751195	1:78502731	0/0:44,0:44:99:0,108,1096	0/0:36,0:37:75:0,75,754	0/0:36,0:36:72:0,72,711	1/1:0,39:40:99:1081,102,0	1/1:0,41:41:99:1090,102,0	1/1:0,41:41:99:1096,102,0
1	78511951	rs316689948	1:78511951	0/0:25,0:25:72:0,72,745	0/0:45,0:45:96:0,96,994	0/0:27,0:27:63:0,63,661	1/1:0,47:48:99:1480,135,0	1/1:0,30:30:87:968,87,0	1/1:0,34:34:90:969,90,0
1	79971111	rs317132980	1:79971111	0/0:36,0:36:99:0,102,1053	0/0:28,0:29:69:0,69,716	0/0:29,0:30:69:0,69,727	1/1:0,37:37:87:938,87,0	1/1:0,45:45:99:1190,111,0	1/1:0,44:44:99:1247,117,0
1	79971118	rs315682012	1:79971118	0/0:39,0:39:99:0,105,1097	0/0:28,0:29:69:0,69,735	0/0:30,0:30:75:0,75,784	1/1:0,36:36:87:984,87,0	1/1:0,44:44:99:1233,114,0	1/1:0,48:48:99:1439,135,0
1	79971148	rs313421569	1:79971148	0/0:40,0:40:99:0,108,1100	0/0:31,0:31:81:0,81,836	0/0:22,1:23:51:0,51,513	1/1:1,39:40:99:1116,105,0	1/1:1,44:45:99:1321,123,0	1/1:1,37:38:99:1187,108,0
1	80010738	rs735345053	1:80010738	0/0:26,0:26:60:0,60,610	0/0:31,0:31:81:0,81,833	0/0:26,0:26:72:0,72,754	1/1:0,43:43:99:1106,105,0	1/1:0,44:45:99:1295,123,0	1/1:0,31:31:87:929,87,0
1	80010833	rs313689739	1:80010833	1/1:0,35:35:84:864,84,0	1/1:0,31:31:84:901,84,0	1/1:0,29:29:75:796,75,0	0/0:51,0:51:99:0,141,1487	0/0:42,0:45:99:0,108,1194	0/0:24,0:24:69:0,69,742
1	80010838	rs317303504	1:80010838	1/1:0,37:37:87:909,87,0	1/1:0,32:32:87:950,87,0	1/1:0,30:30:78:796,78,0	0/0:51,0:51:99:0,135,1262	0/0:46,0:47:99:0,123,1166	0/0:24,0:24:63:0,63,603
1	80049320	rs317406418	1:80049320	0/0:25,0:27:51:0,51,550	0/0:24,0:24:60:0,60,638	0/0:32,0:33:84:0,84,895	1/1:0,32:32:90:975,90,0	1/1:0,39:40:99:1093,105,0	1/1:0,41:42:99:1196,117,0
1	80060456	rs14848372	1:80060456	0/0:29,0:30:66:0,66,608	0/0:18,0:18:42:0,42,402	0/0:33,0:33:75:0,75,666	1/1:0,32:32:84:934,84,0	1/1:0,40:40:99:1239,114,0	1/1:0,23:24:66:740,66,0
1	80062434	rs314352582	1:80062434	0/0:27,0:27:72:0,72,765	0/0:20,0:20:51:0,51,534	0/0:29,0:31:78:0,78,827	1/1:0,39:39:87:899,87,0	1/1:1,38:39:77:1004,77,0	1/1:0,41:42:99:1047,108,0
1	80067014	rs315989627	1:80067014	0/0:31,0:31:87:0,87,918	0/0:25,0:25:72:0,72,749	0/0:35,0:36:75:0,75,762	1/1:1,29:30:72:691,72,0	1/1:0,39:39:99:1078,108,0	1/1:0,35:35:99:927,99,0
1	82681059	rs740575022	1:82681059	1/1:0,31:32:69:698,69,0	1/1:1,26:27:63:663,63,0	1/1:0,26:28:51:541,51,0	0/0:21,0:21:42:0,42,402	0/0:28,1:29:66:0,66,643	0/0:31,0:31:75:0,75,728
1	82688689	rs313287124	1:82688689	0/0:36,0:37:81:0,81,748	0/0:26,0:27:63:0,63,592	0/0:27,0:27:63:0,63,588	1/1:0,24:24:66:710,66,0	1/1:0,38:38:99:1067,99,0	1/1:0,33:33:87:945,87,0
1	83510854	rs15328654	1:83510854	0/0:35,0:36:72:0,72,787	0/0:33,0:36:84:0,84,907	0/0:37,0:38:93:0,93,961	1/1:1,34:36:81:777,81,0	1/1:0,48:48:99:1151,117,0	1/1:0,34:34:84:787,84,0
1	83511175	rs736199167	1:83511175	0/0:38,0:38:72:0,72,700	0/0:39,0:39:87:0,87,856	0/0:26,1:27:48:0,48,442	1/1:0,29:29:78:830,78,0	1/1:0,33:33:99:1100,99,0	1/1:0,29:29:75:823,75,0
1	91188549	rs317253878	1:91188549	0/0:37,0:37:90:0,90,952	0/0:34,0:35:90:0,90,947	0/0:41,0:41:99:0,105,1112	1/1:0,33:33:93:1001,93,0	1/1:0,54:54:99:1583,147,0	1/1:0,43:43:99:1340,123,0
1	91189490	rs15346539	1:91189490	1/1:0,33:33:81:847,81,0	1/1:0,35:35:84:906,84,0	1/1:0,35:35:93:966,93,0	0/0:50,0:51:99:0,126,1217	0/0:40,0:40:99:0,108,1074	0/0:40,0:40:99:0,102,1017
1	91189856	rs313090144	1:91189856	0/0:33,0:33:57:0,57,530	0/0:38,0:40:78:0,78,735	0/0:39,0:43:99:0,99,875	1/1:0,54:54:99:1465,135,0	1/1:0,39:39:96:1028,96,0	1/1:0,48:50:99:1434,132,0
1	91195013	rs313611067	1:91195013	0/0:36,0:37:69:0,69,655	0/0:29,0:30:51:0,51,469	0/0:24,0:25:42:0,42,403	1/1:0,30:30:81:875,81,0	1/1:0,35:35:90:986,90,0	1/1:0,38:40:99:1134,105,0
1	97411572	rs315818308	1:97411572	1/1:0,39:40:81:753,81,0	1/1:0,27:27:66:640,66,0	1/1:0,34:36:75:717,75,0	0/0:26,0:26:69:0,69,717	0/0:48,0:48:99:0,120,1306	0/0:43,0:44:99:0,114,1211
1	97411907	rs13688161	1:97411907	0/0:35,0:35:78:0,78,811	0/0:33,0:34:69:0,69,701	0/0:36,0:36:75:0,75,771	1/1:0,38:38:99:1068,99,0	1/1:0,48:49:99:1406,129,0	1/1:0,47:47:99:1296,120,0
1	107374854	rs737702060	1:107374854	1/1:0,40:40:99:1007,99,0	1/1:0,39:39:99:1117,105,0	1/1:0,31:31:72:778,72,0	0/0:43,0:43:99:0,111,1184	0/0:51,1:52:90:0,90,1195	0/0:28,0:28:78:0,78,839
1	107374983	rs312466656	1:107374983	1/1:1,30:31:43:657,43,0	1/1:0,31:31:78:799,78,0	1/1:0,28:28:63:666,63,0	0/0:40,0:40:99:0,108,1160	0/0:43,0:44:99:0,114,1242	0/0:42,0:44:99:0,111,1177
1	107375011	rs734645353	1:107375011	1/1:0,30:30:66:682,66,0	1/1:1,32:33:84:884,84,0	1/1:0,30:30:81:809,81,0	0/0:45,0:45:99:0,123,1297	0/0:46,1:47:99:0,129,1377	0/0:44,0:44:99:0,114,1237
1	107375138	rs317094938	1:107375138	1/1:0,33:33:93:959,93,0	1/1:0,26:26:63:629,63,0	1/1:0,38:40:78:767,78,0	0/0:32,0:33:75:0,75,806	0/0:52,0:52:99:0,138,1486	0/0:37,0:37:99:0,99,1053
1	107375143	rs10730720	1:107375143	1/1:1,33:34:54:807,54,0	1/1:0,24:24:60:621,60,0	1/1:0,38:38:90:940,90,0	0/0:36,0:36:96:0,96,1019	0/0:52,0:52:99:0,144,1592	0/0:35,0:36:96:0,96,1054
1	107375325	rs313695946	1:107375325	1/1:0,33:33:78:807,78,0	1/1:0,26:26:66:717,66,0	1/1:0,43:43:99:1095,105,0	0/0:47,0:47:99:0,123,1296	0/0:54,0:54:99:0,150,1636	0/0:34,0:34:93:0,93,1010
1	107375537	rs313159361	1:107375537	1/1:0,30:30:84:836,84,0	1/1:1,29:32:78:839,78,0	1/1:0,33:34:84:869,84,0	0/0:45,0:45:99:0,111,1192	0/0:48,0:48:99:0,132,1404	0/0:38,0:38:99:0,108,1123
1	107385850	rs14871477	1:107385850	1/1:0,32:32:75:768,75,0	1/1:0,26:26:63:655,63,0	1/1:1,46:47:69:871,69,0	0/0:44,0:46:99:0,114,1209	0/0:41,0:41:93:0,93,1036	0/0:39,0:40:99:0,108,1173
1	107385865	rs14871478	1:107385865	1/1:0,30:30:69:664,69,0	1/1:0,26:26:60:568,60,0	1/1:0,41:42:72:651,72,0	0/0:48,0:48:99:0,126,1407	0/0:39,0:39:99:0,102,1131	0/0:37,0:38:90:0,90,986
1	107386264	rs15378009	1:107386264	1/1:0,40:40:93:941,93,0	1/1:0,30:31:81:840,81,0	1/1:0,31:34:66:668,66,0	0/0:37,0:39:90:0,90,973	0/0:51,0:52:99:0,132,1419	0/0:43,0:43:99:0,111,1194
1	122393000	rs317238805	1:122393000	1/1:0,31:31:69:705,69,0	1/1:0,33:33:78:775,78,0	1/1:0,29:32:72:721,72,0	0/0:32,0:33:81:0,81,857	0/0:41,0:41:99:0,108,1185	0/0:28,0:28:72:0,72,760
1	122393860	rs15411489	1:122393860	1/1:0,33:33:75:752,75,0	1/1:0,37:39:81:842,81,0	1/1:0,23:23:45:456,45,0	0/0:38,0:38:99:0,99,1052	0/0:36,0:36:84:0,84,903	0/0:38,0:38:96:0,96,1035
1	122396255	rs318179770	1:122396255	0/0:27,0:29:69:0,69,686	0/0:28,0:29:57:0,57,569	0/0:25,0:26:57:0,57,567	1/1:0,27:27:81:878,81,0	1/1:1,32:33:69:998,69,0	1/1:0,43:43:99:1173,108,0
1	122403017	rs317315962	1:122403017	0/0:28,0:30:69:0,69,678	0/0:25,1:27:66:0,66,708	0/0:28,0:30:66:0,66,676	1/1:0,29:30:69:703,69,0	1/1:0,41:41:96:1017,96,0	1/1:0,32:35:78:839,78,0
1	122409425	rs318197575	1:122409425	0/0:30,0:30:63:0,63,636	0/0:30,0:31:69:0,69,724	0/0:37,0:37:87:0,87,852	1/1:0,41:41:99:1212,111,0	1/1:0,39:39:99:1082,102,0	1/1:0,38:39:96:1031,96,0
1	128397044	rs314737931	1:128397044	0/0:24,0:26:54:0,54,463	0/0:28,0:28:72:0,72,697	0/0:26,0:27:66:0,66,629	1/1:0,36:36:90:980,90,0	1/1:0,36:36:96:1027,96,0	1/1:0,39:40:99:1174,108,0
1	128398190	rs317183097	1:128398190	0/0:37,0:37:81:0,81,819	0/0:23,0:24:63:0,63,645	0/0:36,0:37:90:0,90,982	1/1:0,38:39:99:1139,108,0	1/1:1,38:40:90:968,90,0	1/1:0,29:29:72:777,72,0
1	128398620	rs14886284	1:128398620	0/0:37,0:38:78:0,78,797	0/0:27,0:27:69:0,69,724	0/0:36,0:36:87:0,87,902	1/1:0,31:31:78:818,78,0	1/1:0,48:48:99:1202,114,0	1/1:0,40:41:96:1016,96,0
1	128403886	rs10726100	1:128403886	0/0:19,0:19:51:0,51,536	0/0:25,0:25:66:0,66,678	0/0:27,0:27:75:0,75,769	1/1:0,34:35:99:1039,99,0	1/1:1,37:38:80:1049,80,0	1/1:0,46:46:99:1342,123,0
1	128512170	rs735874809	1:128512170	0/0:29,0:29:66:0,66,691	0/0:20,0:20:42:0,42,425	0/0:28,2:31:69:0,69,713	1/1:1,38:39:99:1192,108,0	1/1:0,43:43:99:1185,108,0	1/1:0,36:36:99:1109,102,0
1	128512189	rs316791646	1:128512189	0/0:29,0:29:72:0,72,740	0/0:22,0:22:45:0,45,465	0/0:29,0:30:69:0,69,718	1/1:0,39:39:99:1142,108,0	1/1:1,41:42:99:1230,114,0	1/1:0,35:35:93:995,93,0
1	129304889	rs314852122	1:129304889	1/1:0,19:19:48:424,48,0	1/1:0,14:14:30:258,30,0	1/1:0,16:16:45:395,45,0	0/0:37,0:37:99:0,108,1198	0/0:28,0:28:75:0,75,839	0/0:31,0:31:84:0,84,895
1	129305063	rs317730840	1:129305063	1/1:0,27:27:72:755,72,0	1/1:0,31:32:63:614,63,0	1/1:0,26:26:66:652,66,0	0/0:29,0:29:75:0,75,837	0/0:23,0:23:66:0,66,721	0/0:23,0:23:60:0,60,647
1	129305254	rs315059412	1:129305254	1/1:0,40:40:99:1113,105,0	1/1:0,28:28:72:768,72,0	1/1:1,30:31:75:783,75,0	0/0:53,0:53:99:0,153,1612	0/0:40,0:40:99:0,114,1244	0/0:34,0:34:84:0,84,914
1	129305286	rs313387967	1:129305286	1/1:0,42:42:99:1025,99,0	1/1:0,24:25:57:597,57,0	1/1:0,30:30:60:615,60,0	0/0:52,0:52:99:0,138,1542	0/0:39,0:39:99:0,108,1182	0/0:33,0:34:84:0,84,915
1	142008803	rs10727990	1:142008803	0/0:45,0:45:99:0,111,1113	0/0:41,0:41:90:0,90,923	0/0:30,0:30:84:0,84,842	1/1:0,40:42:99:1301,120,0	1/1:0,36:37:99:1157,105,0	1/1:0,58:59:99:1893,171,0
1	142017516	rs316219741	1:142017516	0/0:33,0:34:96:0,96,985	0/0:29,0:29:81:0,81,865	0/0:27,0:28:69:0,69,706	1/1:0,34:34:87:843,87,0	1/1:0,39:41:96:962,96,0	1/1:0,37:37:90:853,90,0
1	143196823	rs13711972	1:143196823	0/0:33,0:33:75:0,75,787	0/0:20,0:20:51:0,51,506	0/0:29,0:31:66:0,66,676	1/1:0,35:36:75:795,75,0	1/1:0,46:47:99:1195,111,0	1/1:0,31:31:69:723,69,0
1	143196864	rs13711973	1:143196864	0/0:40,0:40:96:0,96,977	0/0:28,0:28:63:0,63,653	0/0:31,1:32:66:0,66,690	1/1:0,36:36:99:1142,105,0	1/1:0,47:47:99:1354,123,0	1/1:0,25:25:51:559,51,0
1	143196865	rs13711974	1:143196865	0/0:41,0:41:99:0,99,980	0/0:29,0:29:63:0,63,619	0/0:31,0:32:78:0,78,759	1/1:0,36:36:93:972,93,0	1/1:0,45:47:96:1031,96,0	1/1:0,23:25:54:556,54,0
1	143196883	rs14899022	1:143196883	0/0:41,0:41:87:0,87,907	0/0:29,0:29:66:0,66,679	0/0:34,0:34:81:0,81,838	1/1:0,36:37:99:1103,102,0	1/1:1,42:44:99:1129,105,0	1/1:0,26:27:54:566,54,0
1	143196884	rs15451372	1:143196884	0/0:41,0:41:99:0,108,1162	0/0:29,0:29:75:0,75,783	0/0:32,0:34:87:0,87,929	1/1:0,37:37:99:1109,105,0	1/1:0,43:43:99:1120,108,0	1/1:0,27:27:60:621,60,0
1	167631442	rs313134954	1:167631442	1/1:0,32:33:75:752,75,0	1/1:0,37:37:90:890,90,0	1/1:0,27:27:69:689,69,0	0/0:29,0:29:66:0,66,715	0/0:46,0:47:99:0,126,1328	0/0:34,0:34:84:0,84,883
1	167631445	rs317908093	1:167631445	1/1:0,31:31:72:690,72,0	1/1:0,35:36:66:628,66,0	1/1:0,28:28:63:598,63,0	0/0:30,0:30:81:0,81,877	0/0:47,0:47:99:0,129,1441	0/0:36,0:36:90:0,90,976
1	173785324	rs735306735	1:173785324	1/1:0,34:34:66:680,66,0	1/1:0,29:29:57:537,57,0	1/1:0,37:37:81:738,81,0	0/0:44,0:44:99:0,120,1255	0/0:50,0:50:99:0,132,1432	0/0:42,0:42:99:0,126,1355
1	173785795	rs314592906	1:173785795	1/1:0,29:29:78:752,78,0	1/1:1,36:37:87:846,87,0	1/1:0,24:24:54:526,54,0	0/0:44,0:44:99:0,120,1284	0/0:53,0:54:99:0,150,1602	0/0:42,0:42:99:0,111,1173
1	176362085	rs13980999	1:176362085	1/1:0,34:35:81:774,81,0	1/1:0,27:28:69:678,69,0	1/1:0,32:33:78:715,78,0	0/0:27,0:27:72:0,72,749	0/0:42,0:42:99:0,105,1136	0/0:44,0:44:99:0,117,1279
1	176362325	rs735111761	1:176362325	0/0:37,0:37:99:0,108,1149	0/0:33,0:33:93:0,93,972	0/0:29,0:29:75:0,75,786	1/1:0,45:46:99:1303,120,0	1/1:0,31:32:84:904,84,0	1/1:0,43:43:99:1103,102,0
1	177846219	rs732299779	1:177846219	1/1:0,24:25:72:766,72,0	1/1:0,40:40:90:971,90,0	1/1:0,36:36:81:843,81,0	0/0:39,0:39:99:0,108,1095	0/0:43,0:44:99:0,117,1140	0/0:34,0:34:84:0,84,837
1	177846356	rs15521566	1:177846356	1/1:0,37:39:84:776,84,0	1/1:0,39:40:66:588,66,0	1/1:0,41:41:99:932,99,0	0/0:39,0:40:99:0,111,1180	0/0:45,0:45:99:0,117,1220	0/0:44,0:44:99:0,108,1175
1	177849593	rs316601253	1:177849593	0/0:25,0:25:60:0,60,581	0/0:29,0:30:63:0,63,645	0/0:44,0:45:96:0,96,971	1/1:0,35:36:90:916,90,0	1/1:0,41:42:99:1249,114,0	1/1:0,44:45:99:1096,105,0
1	177850496	rs315137189	1:177850496	1/1:0,35:35:84:825,84,0	1/1:0,27:27:57:547,57,0	1/1:0,27:30:45:417,45,0	0/0:29,0:29:75:0,75,783	0/0:38,0:38:96:0,96,1014	0/0:39,0:39:99:0,108,1157
1	177851779	rs316653410	1:177851779	0/0:23,0:27:42:0,42,437	0/0:22,0:25:48:0,48,472	0/0:19,0:20:45:0,45,458	1/1:1,29:30:60:598,60,0	1/1:0,42:44:99:1130,111,0	1/1:0,35:35:84:826,84,0
1	177851883	rs314878191	1:177851883	1/1:0,25:25:45:403,45,0	1/1:0,27:30:54:477,54,0	1/1:0,18:19:36:331,36,0	0/0:34,0:34:84:0,84,891	0/0:43,0:43:99:0,120,1301	0/0:24,0:24:60:0,60,675
1	177851965	rs316921843	1:177851965	1/1:1,37:38:82:989,82,0	1/1:0,34:34:81:797,81,0	1/1:0,22:24:54:536,54,0	0/0:41,0:41:99:0,114,1224	0/0:46,0:46:99:0,108,1228	0/0:31,0:31:72:0,72,810
1	177852038	rs313968018	1:177852038	0/0:34,0:35:90:0,90,927	0/0:32,0:33:78:0,78,821	0/0:27,0:28:60:0,60,602	1/1:0,41:42:99:982,105,0	1/1:0,46:46:99:1056,114,0	1/1:0,26:27:60:589,60,0
1	177857773	rs731898911	1:177857773	1/1:0,47:47:99:1072,105,0	1/1:0,24:25:51:500,51,0	1/1:0,36:37:93:987,93,0	0/0:44,0:44:99:0,120,1152	0/0:52,0:53:99:0,138,1305	0/0:35,0:35:93:0,93,866
1	179509959	rs317752504	1:179509959	0/0:29,0:30:78:0,78,735	0/0:26,0:26:72:0,72,734	0/0:15,0:15:39:0,39,375	1/1:0,40:41:99:1204,111,0	1/1:0,40:40:87:934,87,0	1/1:0,39:40:93:998,93,0
1	179510115	rs314886380	1:179510115	0/0:35,0:35:75:0,75,687	0/0:33,0:34:75:0,75,743	0/0:29,0:29:66:0,66,607	1/1:0,38:38:99:1070,99,0	1/1:0,45:45:99:1251,117,0	1/1:0,35:35:93:995,93,0
1	179511225	rs316748171	1:179511225	0/0:45,0:45:99:0,111,1137	0/0:33,0:35:72:0,72,720	0/0:36,0:38:87:0,87,866	1/1:0,40:40:99:1170,108,0	1/1:0,48:49:99:1440,132,0	1/1:0,49:49:99:1532,144,0
1	179538911	rs315600243	1:179538911	1/1:0,29:29:81:835,81,0	1/1:0,38:38:93:910,93,0	1/1:0,27:28:63:655,63,0	0/0:36,0:36:99:0,108,1136	0/0:39,0:39:99:0,111,1179	0/0:30,0:30:90:0,90,993
2	486533	rs15052338	2:486533	0/0:26,0:27:63:0,63,645	0/0:40,0:40:99:0,108,1067	0/0:31,0:31:78:0,78,782	1/1:0,32:33:87:960,87,0	1/1:0,49:49:99:1428,129,0	1/1:0,36:36:99:1080,99,0
2	490034	rs15052343	2:490034	0/0:22,0:22:45:0,45,405	0/0:19,0:19:33:0,33,291	0/0:37,0:37:75:0,75,709	1/1:0,31:32:87:926,87,0	1/1:0,39:40:99:1138,108,0	1/1:0,24:25:66:700,66,0
2	490970	rs14126138	2:490970	0/0:31,0:33:78:0,78,806	0/0:18,0:18:45:0,45,456	0/0:33,0:33:78:0,78,798	1/1:0,30:30:63:582,63,0	1/1:0,27:27:66:648,66,0	1/1:0,26:27:66:629,66,0
2	499469	rs736563178	2:499469	0/0:19,0:20:39:0,39,366	0/0:13,0:14:33:0,33,319	0/0:19,0:20:30:0,30,298	1/1:0,23:24:63:672,63,0	1/1:0,24:24:48:503,48,0	1/1:0,19:20:51:528,51,0
2	499633	rs740507470	2:499633	0/0:26,0:26:42:0,42,360	0/0:25,0:25:27:0,27,255	0/0:27,0:28:54:0,54,460	1/1:0,25:27:57:607,57,0	1/1:0,29:29:75:813,75,0	1/1:0,32:33:69:718,69,0
2	501233	rs313952529	2:501233	1/1:2,22:24:54:548,54,0	1/1:0,32:32:78:759,78,0	1/1:0,31:31:72:740,72,0	0/0:32,1:33:63:0,63,590	0/0:33,0:33:78:0,78,755	0/0:28,0:30:72:0,72,723
2	8515000	rs737860772	2:8515000	0/0:36,0:36:93:0,93,915	0/0:27,0:27:66:0,66,653	0/0:34,0:34:75:0,75,753	1/1:0,40:40:93:862,93,0	1/1:0,50:50:99:1248,126,0	1/1:0,36:36:84:788,84,0
2	8515074	rs314044670	2:8515074	0/0:38,0:39:90:0,90,889	0/0:20,0:20:48:0,48,504	0/0:31,0:31:66:0,66,707	1/1:1,37:38:87:881,87,0	1/1:0,49:52:99:999,99,0	1/1:0,43:43:99:1101,105,0
2	8515083	rs312534804	2:8515083	0/0:38,0:39:81:0,81,817	0/0:21,0:21:51:0,51,534	0/0:30,0:30:87:0,87,911	1/1:1,34:37:55:788,55,0	1/1:0,48:48:99:1087,102,0	1/1:0,48:48:99:1201,114,0
2	8515225	rs735671391	2:8515225	0/0:33,0:33:66:0,66,638	0/0:28,0:28:72:0,72,661	0/0:35,0:35:72:0,72,656	1/1:0,45:46:99:1111,105,0	1/1:0,49:50:99:1117,105,0	1/1:0,30:32:60:641,60,0
2	8515375	rs313715466	2:8515375	0/0:43,2:45:81:0,81,822	0/0:34,0:34:63:0,63,640	0/0:29,2:31:45:0,45,457	1/1:0,42:42:99:1273,120,0	1/1:1,46:47:99:1407,132,0	1/1:0,39:39:99:1164,108,0
2	8516247	rs15883845	2:8516247	0/0:37,0:38:93:0,93,857	0/0:33,0:33:78:0,78,722	0/0:41,0:41:81:0,81,737	1/1:0,36:36:84:936,84,0	1/1:0,39:39:93:1019,93,0	1/1:0,42:42:99:1258,114,0
2	8516951	rs15883849	2:8516951	0/0:30,0:31:72:0,72,711	0/0:33,0:33:81:0,81,818	0/0:34,0:35:96:0,96,987	1/1:0,41:41:99:1169,111,0	1/1:0,30:30:72:784,72,0	1/1:0,25:25:69:739,69,0
2	8517005	rs15883851	2:8517005	0/0:32,0:32:57:0,57,548	0/0:32,0:34:60:0,60,554	0/0:28,0:28:60:0,60,540	1/1:0,41:41:99:1266,117,0	1/1:1,29:30:75:828,75,0	1/1:0,26:27:72:785,72,0
2	17803011	rs735775908	2:17803011	0/0:28,0:28:75:0,75,740	0/0:26,0:27:75:0,75,778	0/0:23,0:23:54:0,54,555	1/1:0,26:26:63:681,63,0	1/1:0,32:32:90:984,90,0	1/1:0,18:18:48:521,48,0
2	17857893	rs739828334	2:17857893	0/0:34,0:34:93:0,93,961	0/0:28,0:28:78:0,78,813	0/0:25,0:25:66:0,66,715	1/1:0,31:31:87:947,87,0	1/1:0,39:39:99:1176,108,0	1/1:0,34:34:93:992,93,0
2	20433668	rs316507126	2:20433668	0/0:27,0:27:75:0,75,780	0/0:26,0:27:69:0,69,721	0/0:32,0:33:75:0,75,772	1/1:0,34:34:78:809,78,0	1/1:0,36:37:87:975,87,0	1/1:0,33:34:84:886,84,0
2	20452110	rs313232826	2:20452110	0/0:31,0:33:78:0,78,815	0/0:31,0:31:72:0,72,729	0/0:31,0:31:78:0,78,808	1/1:0,28:28:72:744,72,0	1/1:0,36:37:84:887,84,0	1/1:0,34:34:87:917,87,0
2	20535921	rs733952493	2:20535921	0/0:35,0:37:96:0,96,1006	0/0:22,0:22:57:0,57,566	0/0:25,0:26:69:0,69,734	1/1:0,33:33:84:894,84,0	1/1:0,38:39:99:1081,99,0	1/1:0,44:45:99:1202,111,0
2	20545968	rs733538660	2:20545968	0/0:34,0:35:81:0,81,769	0/0:31,0:31:81:0,81,809	0/0:33,0:34:69:0,69,664	1/1:0,44:44:99:965,99,0	1/1:0,43:43:93:896,93,0	1/1:0,53:53:96:923,96,0
2	40924131	rs732781420	2:40924131	0/0:39,0:40:84:0,84,763	0/0:33,0:33:75:0,75,693	0/0:46,0:46:84:0,84,750	1/1:0,36:36:84:923,84,0	1/1:0,42:42:99:1297,117,0	1/1:0,48:48:99:1487,132,0
2	40924302	rs736152548	2:40924302	0/0:39,0:40:93:0,93,992	0/0:27,0:27:57:0,57,596	0/0:36,1:37:58:0,58,930	1/1:0,28:30:72:755,72,0	1/1:0,37:37:96:1009,96,0	1/1:0,49:50:99:1428,135,0
2	40924644	rs740492717	2:40924644	1/1:0,25:25:48:511,48,0	1/1:0,27:27:72:688,72,0	1/1:0,22:24:48:490,48,0	0/0:30,0:30:78:0,78,849	0/0:37,0:38:99:0,99,1044	0/0:44,0:45:99:0,114,1176
2	40924649	rs733004740	2:40924649	1/1:0,27:27:60:624,60,0	1/1:0,23:23:63:651,63,0	1/1:0,22:23:57:574,57,0	0/0:29,0:30:69:0,69,738	0/0:36,0:37:99:0,102,1070	0/0:45,0:46:99:0,120,1268
2	40924690	rs15087928	2:40924690	0/0:29,0:29:66:0,66,686	0/0:23,0:23:57:0,57,606	0/0:22,1:23:57:0,57,602	1/1:0,29:29:75:814,75,0	1/1:0,39:40:96:1041,96,0	1/1:1,37:39:99:1133,105,0
2	40925264	rs312318215	2:40925264	0/0:29,0:29:75:0,75,717	0/0:43,0:44:99:0,108,1106	0/0:41,0:41:99:0,99,1038	1/1:0,37:37:99:1021,99,0	1/1:0,39:39:96:997,96,0	1/1:0,36:36:96:988,96,0
2	41008045	rs317075122	2:41008045	0/0:34,1:36:96:0,96,1008	0/0:34,0:34:90:0,90,932	0/0:40,0:40:99:0,108,1168	1/1:0,24:25:66:701,66,0	1/1:0,40:40:99:1184,108,0	1/1:0,32:32:81:845,81,0
2	41009089	rs15088026	2:41009089	0/0:43,0:43:99:0,114,1212	0/0:32,0:32:78:0,78,836	0/0:34,0:34:87:0,87,933	1/1:1,58:59:99:1681,140,0	1/1:0,45:46:99:1169,111,0	1/1:0,34:37:84:899,84,0
2	41010002	rs317568487	2:41010002	0/0:26,0:26:60:0,60,599	0/0:20,0:21:54:0,54,532	0/0:25,0:25:63:0,63,648	1/1:0,22:22:63:665,63,0	1/1:0,29:30:75:798,75,0	1/1:0,26:26:63:664,63,0
2	41010013	rs739672458	2:41010013	0/0:26,0:26:66:0,66,641	0/0:22,1:23:48:0,48,475	0/0:25,0:25:57:0,57,573	1/1:0,23:23:69:733,69,0	1/1:1,28:29:69:726,69,0	1/1:0,28:28:81:884,81,0
2	41603611	rs314576567	2:41603611	1/1:0,36:38:93:991,93,0	1/1:0,22:23:57:592,57,0	1/1:0,33:33:81:851,81,0	0/0:45,0:45:99:0,111,1078	0/0:38,0:38:99:0,102,971	0/0:26,0:27:69:0,69,651
2	41611248	rs314236768	2:41611248	1/1:1,27:31:63:645,63,0	1/1:0,34:34:90:954,90,0	1/1:0,25:25:72:753,72,0	0/0:40,0:40:99:0,102,1129	0/0:37,0:38:99:0,99,1061	0/0:42,0:42:99:0,120,1264
2	42464135	rs15089830	2:42464135	0/0:29,0:29:66:0,66,662	0/0:24,1:27:48:0,48,515	0/0:23,0:24:51:0,51,555	1/1:1,34:35:84:898,84,0	1/1:0,41:41:99:1143,108,0	1/1:0,37:37:84:929,84,0
2	42464162	rs313028974	2:42464162	0/0:30,0:30:72:0,72,757	0/0:25,0:25:63:0,63,650	0/0:27,0:27:69:0,69,709	1/1:0,30:32:75:811,75,0	1/1:0,43:44:99:1348,123,0	1/1:1,40:41:99:1052,99,0
2	59505147	rs314254788	2:59505147	0/0:27,0:30:66:0,66,621	0/0:35,0:37:75:0,75,767	0/0:33,1:34:63:0,63,640	1/1:0,37:37:99:1158,108,0	1/1:0,60:60:99:1532,144,0	1/1:0,46:47:93:977,93,0
2	59505288	rs312710268	2:59505288	0/0:20,0:20:51:0,51,509	0/0:34,0:34:78:0,78,792	0/0:27,0:28:69:0,69,703	1/1:0,45:45:99:968,102,0	1/1:0,36:38:84:786,84,0	1/1:0,32:34:81:776,81,0
2	59505294	rs316423694	2:59505294	0/0:19,0:20:45:0,45,457	0/0:33,0:33:66:0,66,689	0/0:28,0:28:78:0,78,826	1/1:0,45:45:99:1320,123,0	1/1:0,38:38:99:1083,105,0	1/1:0,30:30:81:858,81,0
2	68353384	rs15114270	2:68353384	1/1:0,30:31:69:696,69,0	1/1:0,17:17:48:490,48,0	1/1:0,25:26:63:660,63,0	0/0:46,0:46:99:0,123,1176	0/0:50,0:50:99:0,132,1250	0/0:43,0:43:99:0,99,969
2	68354300	rs315192377	2:68354300	1/1:0,43:43:99:1151,108,0	1/1:0,29:29:69:747,69,0	1/1:0,37:40:96:1017,96,0	0/0:50,0:50:99:0,123,1159	0/0:46,0:46:99:0,114,1122	0/0:38,0:38:99:0,105,978
2	68446794	rs13710543	2:68446794	1/1:0,33:34:78:767,78,0	1/1:0,32:33:78:776,78,0	1/1:0,28:28:69:696,69,0	0/0:28,0:28:69:0,69,747	0/0:42,0:44:96:0,96,1073	0/0:22,0:24:54:0,54,584
2	68464129	rs16032574	2:68464129	1/1:0,37:38:78:766,78,0	1/1:0,32:32:84:854,84,0	1/1:0,32:32:69:680,69,0	0/0:39,0:39:99:0,102,1036	0/0:38,0:38:99:0,99,1015	0/0:44,0:46:99:0,114,1159
2	68476129	rs313484313	2:68476129	0/0:52,0:52:99:0,114,1095	0/0:35,0:36:63:0,63,612	0/0:32,0:32:78:0,78,742	1/1:0,43:43:99:1088,105,0	1/1:0,46:47:99:1337,120,0	1/1:0,36:36:90:978,90,0
2	69243971	rs315088760	2:69243971	1/1:0,48:48:99:1047,102,0	1/1:0,39:39:96:975,96,0	1/1:0,40:40:99:1154,111,0	0/0:32,0:32:90:0,90,961	0/0:45,0:45:99:0,129,1399	0/0:44,0:44:99:0,114,1246
2	69244001	rs14202744	2:69244001	1/1:0,41:41:99:1093,105,0	1/1:0,35:35:84:887,84,0	1/1:0,38:38:93:1037,93,0	0/0:34,0:34:90:0,90,979	0/0:43,0:43:99:0,114,1256	0/0:42,1:43:99:0,117,1334
2	69244105	rs313065594	2:69244105	0/0:29,1:30:81:0,81,845	0/0:27,0:28:75:0,75,786	0/0:31,1:32:87:0,87,870	1/1:0,41:41:99:1102,114,0	1/1:0,48:48:99:1253,129,0	1/1:0,37:37:90:835,90,0
2	69244110	rs314926214	2:69244110	0/0:30,0:30:84:0,84,858	0/0:26,0:27:69:0,69,717	0/0:28,0:29:66:0,66,662	1/1:0,41:41:99:1197,114,0	1/1:0,48:48:99:1352,126,0	1/1:0,38:38:93:1010,93,0
2	78251481	rs10730804	2:78251481	0/0:28,0:28:78:0,78,795	0/0:28,0:28:75:0,75,744	0/0:39,0:39:99:0,99,966	1/1:0,27:27:72:776,72,0	1/1:0,35:35:84:930,84,0	1/1:0,30:30:72:767,72,0
2	78251550	rs739011978	2:78251550	0/0:31,0:31:78:0,78,824	0/0:27,0:28:66:0,66,697	0/0:36,0:37:84:0,84,879	1/1:0,32:32:72:731,72,0	1/1:0,32:33:75:725,75,0	1/1:0,37:37:90:933,90,0
2	78252219	rs14207626	2:78252219	0/0:27,0:27:75:0,75,790	0/0:19,0:19:48:0,48,523	0/0:36,0:36:99:0,102,1088	1/1:0,31:31:75:833,75,0	1/1:1,33:34:93:1042,93,0	1/1:0,34:34:78:859,78,0
2	79178542	rs314355276	2:79178542	1/1:0,29:29:72:688,72,0	1/1:0,20:20:39:367,39,0	1/1:0,31:32:78:746,78,0	0/0:36,0:36:99:0,102,1120	0/0:35,0:35:93:0,93,1014	0/0:38,0:38:96:0,96,1054
2	79182220	rs734554341	2:79182220	0/0:26,0:26:60:0,60,583	0/0:37,0:37:93:0,93,902	0/0:33,0:33:69:0,69,685	1/1:0,24:26:54:569,54,0	1/1:0,39:43:99:1177,108,0	1/1:1,42:43:87:896,87,0
2	79732899	rs316720716	2:79732899	1/1:0,30:31:75:785,75,0	1/1:0,35:37:99:1053,99,0	1/1:0,34:34:87:897,87,0	0/0:29,0:30:78:0,78,837	0/0:46,0:48:99:0,111,1165	0/0:43,0:43:99:0,117,1244
2	79735419	rs316691790	2:79735419	0/0:31,0:32:84:0,84,838	0/0:35,0:36:96:0,96,981	0/0:34,0:34:78:0,78,845	1/1:0,40:40:99:957,102,0	1/1:0,36:36:81:797,81,0	1/1:0,42:42:99:1079,111,0
2	89706657	rs312273274	2:89706657	1/1:0,28:28:66:683,66,0	1/1:0,24:26:63:669,63,0	1/1:0,23:23:60:616,60,0	0/0:24,0:24:57:0,57,562	0/0:36,0:36:96:0,96,937	0/0:33,0:33:84:0,84,871
2	89706803	rs10722181	2:89706803	0/0:23,0:24:69:0,69,715	0/0:28,0:29:75:0,75,775	0/0:26,0:26:66:0,66,691	1/1:0,31:31:72:812,72,0	1/1:0,33:33:81:887,81,0	1/1:0,34:35:78:815,78,0
2	89706804	rs10729569	2:89706804	0/0:25,0:25:57:0,57,598	0/0:28,0:29:69:0,69,710	0/0:26,0:26:66:0,66,677	1/1:0,31:31:72:781,72,0	1/1:0,33:33:81:869,81,0	1/1:0,35:37:81:839,81,0
2	89707206	rs10730245	2:89707206	0/0:23,0:24:57:0,57,520	0/0:23,0:23:51:0,51,459	0/0:28,0:28:63:0,63,584	1/1:0,33:33:96:984,96,0	1/1:0,39:39:96:963,96,0	1/1:0,30:31:81:831,81,0
2	89707207	rs10723400	2:89707207	0/0:23,0:23:54:0,54,516	0/0:23,0:23:60:0,60,543	0/0:27,0:28:66:0,66,585	1/1:0,34:34:87:889,87,0	1/1:0,39:39:87:894,87,0	1/1:0,30:30:72:737,72,0
2	89707311	rs315242739	2:89707311	0/0:35,0:35:75:0,75,813	0/0:21,0:21:60:0,60,641	0/0:32,0:33:78:0,78,789	1/1:0,42:43:90:920,90,0	1/1:0,34:37:81:782,81,0	1/1:0,42:42:99:1014,102,0
2	89707617	rs312983521	2:89707617	0/0:38,0:38:90:0,90,923	0/0:26,0:26:69:0,69,718	0/0:27,0:27:75:0,75,746	1/1:0,27:27:66:637,66,0	1/1:0,50:50:99:1148,111,0	1/1:0,43:44:99:1031,102,0
2	89707650	rs739151498	2:89707650	0/0:41,0:41:99:0,105,1136	0/0:21,1:22:63:0,63,678	0/0:23,0:23:57:0,57,552	1/1:0,29:29:69:663,69,0	1/1:0,44:45:99:995,99,0	1/1:0,45:47:99:1019,102,0
2	89707791	rs733287438	2:89707791	0/0:27,1:29:72:0,72,729	0/0:39,1:41:79:0,79,1046	0/0:36,1:37:75:0,75,744	1/1:0,34:34:84:829,84,0	1/1:0,43:43:99:1066,108,0	1/1:1,47:49:99:1072,108,0
2	89707888	rs740470464	2:89707888	0/0:36,0:37:81:0,81,845	0/0:38,0:38:99:0,99,1042	0/0:40,0:41:81:0,81,764	1/1:0,32:33:78:807,78,0	1/1:0,44:44:99:1076,108,0	1/1:0,33:34:78:800,78,0
2	89707953	rs316320263	2:89707953	0/0:36,0:37:72:0,72,766	0/0:32,0:32:78:0,78,829	0/0:38,0:38:96:0,96,972	1/1:0,39:39:99:1122,114,0	1/1:0,46:46:99:1284,126,0	1/1:0,41:41:99:1086,108,0
2	89708345	rs314632113	2:89708345	0/0:23,0:24:60:0,60,611	0/0:31,0:32:87:0,87,907	0/0:34,0:34:87:0,87,839	1/1:0,33:34:87:910,87,0	1/1:0,39:40:99:1087,102,0	1/1:0,32:32:87:869,87,0
2	89761091	rs318163377	2:89761091	1/1:0,27:27:39:368,39,0	1/1:0,37:37:81:721,81,0	1/1:0,34:35:66:612,66,0	0/0:39,0:41:99:0,105,1157	0/0:34,0:34:93:0,93,1031	0/0:35,0:35:87:0,87,914
2	89761100	rs737833495	2:89761100	1/1:0,27:27:63:645,63,0	1/1:0,36:36:87:905,87,0	1/1:0,32:34:87:899,87,0	0/0:45,0:46:99:0,120,1301	0/0:35,0:35:93:0,93,979	0/0:32,0:32:84:0,84,924
2	89935040	rs317307092	2:89935040	0/0:29,0:29:63:0,63,688	0/0:21,0:21:48:0,48,502	0/0:21,0:21:54:0,54,576	1/1:0,29:30:72:677,72,0	1/1:0,37:37:90:869,90,0	1/1:0,27:27:63:606,63,0
2	89935151	rs316420244	2:89935151	0/0:38,0:40:84:0,84,847	0/0:21,0:22:42:0,42,418	0/0:38,0:38:84:0,84,833	1/1:0,35:35:66:653,66,0	1/1:0,39:39:90:932,90,0	1/1:0,35:37:84:896,84,0
2	100527946	rs731266698	2:100527946	0/0:36,0:36:96:0,96,964	0/0:25,0:25:54:0,54,555	0/0:27,1:28:42:0,42,616	1/1:0,48:49:99:1418,132,0	1/1:0,40:41:99:1136,105,0	1/1:0,46:46:99:1353,123,0
2	100533280	rs735327118	2:100533280	0/0:27,1:33:60:0,60,602	0/0:29,0:32:39:0,39,378	0/0:28,0:32:45:0,45,447	1/1:0,32:32:84:827,84,0	1/1:0,38:38:87:851,87,0	1/1:0,35:35:81:780,81,0
2	100654080	.	2:100654080	0/0:23,0:23:57:0,57,611	0/0:17,0:17:42:0,42,422	0/0:21,0:21:51:0,51,531	1/1:0,21:21:33:327,33,0	1/1:0,18:18:36:374,36,0	1/1:0,22:23:51:499,51,0
2	100672225	rs316031739	2:100672225	0/0:43,0:44:87:0,87,773	0/0:32,0:32:63:0,63,574	0/0:32,0:32:75:0,75,680	1/1:0,40:40:96:1049,96,0	1/1:0,37:37:96:1024,96,0	1/1:0,37:37:96:1065,96,0
2	100682763	rs318147579	2:100682763	0/0:40,0:40:96:0,96,983	0/0:26,0:27:60:0,60,626	0/0:42,0:43:93:0,93,941	1/1:0,45:46:99:1189,111,0	1/1:0,58:58:99:1818,165,0	1/1:0,43:44:99:1236,114,0
2	100688259	rs312815967	2:100688259	0/0:40,0:40:99:0,102,1092	0/0:31,0:31:78:0,78,783	0/0:23,0:24:60:0,60,640	1/1:0,42:42:99:1135,105,0	1/1:0,49:49:99:1364,126,0	1/1:0,47:47:99:1217,117,0
2	100707550	rs732722573	2:100707550	0/0:27,1:28:66:0,66,633	0/0:23,1:24:39:0,39,384	0/0:31,0:32:75:0,75,739	1/1:0,21:21:51:549,51,0	1/1:4,43:47:76:1002,76,0	1/1:0,41:41:96:1029,96,0
2	100712422	rs315779443	2:100712422	0/0:44,0:46:93:0,93,837	0/0:31,0:31:72:0,72,659	0/0:40,0:40:75:0,75,697	1/1:0,25:25:57:576,57,0	1/1:0,44:44:99:1062,99,0	1/1:0,40:43:84:871,84,0
2	102095946	rs314014865	2:102095946	0/0:29,0:31:69:0,69,656	0/0:32,0:32:72:0,72,680	0/0:38,0:38:90:0,90,828	1/1:0,41:41:99:1228,117,0	1/1:0,43:44:99:1114,105,0	1/1:0,38:38:96:1057,96,0
2	102096196	rs312569361	2:102096196	1/1:0,20:20:57:575,57,0	1/1:0,22:22:48:487,48,0	1/1:0,22:22:66:667,66,0	0/0:38,0:39:96:0,96,978	0/0:27,0:27:72:0,72,734	0/0:32,0:33:75:0,75,766
2	102096380	rs317102766	2:102096380	1/1:1,24:27:31:570,31,0	1/1:1,32:34:46:736,46,0	1/1:0,30:31:63:678,63,0	0/0:27,0:28:72:0,72,739	0/0:31,0:32:87:0,87,912	0/0:37,0:37:93:0,93,949
2	102096419	rs315302113	2:102096419	1/1:0,29:29:69:741,69,0	1/1:0,34:35:75:768,75,0	1/1:0,29:30:66:654,66,0	0/0:28,0:28:75:0,75,773	0/0:36,0:37:99:0,108,1181	0/0:42,0:43:99:0,105,1139
2	102163026	rs315063514	2:102163026	0/0:36,0:36:96:0,96,988	0/0:33,0:33:90:0,90,926	0/0:29,0:29:66:0,66,643	1/1:0,42:42:99:1238,114,0	1/1:0,34:34:99:1121,99,0	1/1:1,42:43:99:1238,111,0
2	102164962	rs741099082	2:102164962	0/0:33,0:35:69:0,69,663	0/0:31,0:31:78:0,78,726	0/0:24,0:25:54:0,54,508	1/1:0,33:33:87:946,87,0	1/1:0,39:39:99:1166,105,0	1/1:0,26:27:75:836,75,0
2	102165364	rs738458956	2:102165364	0/0:31,0:32:75:0,75,794	0/0:23,0:23:45:0,45,458	0/0:42,0:42:99:0,111,1190	1/1:0,36:36:96:924,96,0	1/1:0,47:47:99:1264,126,0	1/1:0,22:22:54:531,54,0
2	102170359	rs738901305	2:102170359	0/0:32,0:33:75:0,75,714	0/0:26,0:26:54:0,54,489	0/0:20,0:22:36:0,36,345	1/1:0,37:37:81:870,81,0	1/1:0,42:43:99:1096,105,0	1/1:0,42:43:99:1055,99,0
2	102196369	rs313469472	2:102196369	0/0:38,0:38:96:0,96,888	0/0:21,0:21:30:0,30,261	0/0:29,0:29:48:0,48,431	1/1:0,35:35:93:1010,93,0	1/1:0,32:33:81:857,81,0	1/1:1,33:35:66:912,66,0
2	102199846	rs16085325	2:102199846	0/0:33,0:34:66:0,66,574	0/0:27,0:27:63:0,63,583	0/0:33,0:33:78:0,78,724	1/1:0,32:32:81:889,81,0	1/1:0,43:43:99:1343,123,0	1/1:0,45:45:99:1423,129,0
2	102200189	rs16085329	2:102200189	1/1:0,28:30:81:848,81,0	1/1:0,32:32:78:815,78,0	1/1:0,46:48:99:1158,111,0	0/0:42,0:42:99:0,117,1280	0/0:35,0:37:93:0,93,1029	0/0:31,0:31:78:0,78,841
2	102489928	rs738913056	2:102489928	0/0:31,0:32:63:0,63,576	0/0:19,0:19:30:0,30,278	0/0:30,0:33:66:0,66,592	1/1:0,35:38:93:983,93,0	1/1:0,45:45:99:1228,114,0	1/1:0,48:48:99:1321,123,0
2	102499602	rs794452683	2:102499602	0/0:33,0:35:75:0,75,772	0/0:25,0:25:63:0,63,641	0/0:37,0:38:84:0,84,888	1/1:0,43:43:99:1183,108,0	1/1:0,37:37:93:1018,93,0	1/1:0,47:49:99:1254,114,0
2	102499605	rs794296294	2:102499605	0/0:34,0:34:66:0,66,684	0/0:27,0:27:72:0,72,743	0/0:38,0:38:93:0,93,948	1/1:0,44:45:99:1202,111,0	1/1:0,38:38:99:1174,108,0	1/1:0,49:49:99:1380,126,0
2	102508816	rs313742707	2:102508816	0/0:27,0:27:54:0,54,584	0/0:23,0:24:57:0,57,597	0/0:22,0:24:51:0,51,525	1/1:0,35:35:99:1018,99,0	1/1:0,51:51:99:1339,129,0	1/1:0,38:38:87:927,87,0
2	102625706	rs740473073	2:102625706	0/0:25,0:26:72:0,72,730	0/0:32,0:33:72:0,72,738	0/0:38,0:38:81:0,81,846	1/1:0,26:27:69:750,69,0	1/1:1,36:37:93:998,93,0	1/1:1,30:31:78:878,78,0
2	102625840	rs312823377	2:102625840	1/1:0,37:37:72:689,72,0	1/1:0,34:35:69:657,69,0	1/1:0,20:21:42:399,42,0	0/0:34,0:35:84:0,84,904	0/0:41,0:41:93:0,93,995	0/0:31,0:32:78:0,78,829
2	102629894	rs10726151	2:102629894	0/0:43,0:44:99:0,99,911	0/0:30,0:31:51:0,51,460	0/0:25,0:25:60:0,60,565	1/1:0,43:43:99:1161,108,0	1/1:0,39:39:99:1190,111,0	1/1:0,35:35:99:1108,102,0
2	102685608	rs734149727	2:102685608	0/0:32,0:36:78:0,78,734	0/0:30,0:30:75:0,75,681	0/0:39,0:39:84:0,84,775	1/1:0,41:41:99:1298,117,0	1/1:0,52:52:99:1483,135,0	1/1:0,45:45:99:1362,126,0
2	102688595	rs318187827	2:102688595	0/0:33,0:34:87:0,87,850	0/0:32,0:32:69:0,69,659	0/0:31,0:31:78:0,78,753	1/1:0,36:37:96:1037,96,0	1/1:0,40:41:99:1204,114,0	1/1:0,39:39:99:1136,105,0
2	102689169	rs316039590	2:102689169	1/1:0,36:36:93:956,93,0	1/1:0,28:28:69:715,69,0	1/1:0,33:33:81:829,81,0	0/0:46,0:47:99:0,126,1381	0/0:30,0:30:81:0,81,867	0/0:45,0:45:99:0,129,1439
2	102690386	rs15136644	2:102690386	1/1:0,44:46:93:862,93,0	1/1:0,28:29:63:601,63,0	1/1:0,36:36:84:774,84,0	0/0:44,0:44:99:0,126,1354	0/0:48,0:49:99:0,132,1417	0/0:48,0:48:99:0,117,1283
2	102692430	rs312357527	2:102692430	0/0:30,0:30:69:0,69,722	0/0:29,0:29:57:0,57,569	0/0:21,0:21:48:0,48,470	1/1:0,31:32:81:832,81,0	1/1:0,44:44:99:1090,105,0	1/1:0,31:31:78:816,78,0
2	102692500	rs3137197	2:102692500	1/1:0,30:31:63:629,63,0	1/1:0,24:24:57:588,57,0	1/1:0,21:21:48:501,48,0	0/0:35,0:36:84:0,84,866	0/0:39,0:39:96:0,96,1002	0/0:38,0:38:90:0,90,955
2	102692541	rs312706299	2:102692541	0/0:21,0:21:45:0,45,436	0/0:20,0:20:45:0,45,438	0/0:32,0:32:75:0,75,731	1/1:0,33:34:93:944,93,0	1/1:1,38:39:84:877,84,0	1/1:0,41:41:99:1209,117,0
2	102692757	rs15136645	2:102692757	1/1:0,29:29:57:581,57,0	1/1:0,37:37:93:924,93,0	1/1:0,31:32:63:652,63,0	0/0:31,0:31:84:0,84,864	0/0:44,0:46:99:0,120,1259	0/0:32,0:32:75:0,75,791
2	102692835	rs29006376	2:102692835	1/1:0,26:27:48:461,48,0	1/1:0,33:34:81:820,81,0	1/1:0,28:28:63:636,63,0	0/0:39,0:39:99:0,105,1109	0/0:47,0:47:99:0,120,1270	0/0:31,0:31:84:0,84,885
2	102692851	rs29006377	2:102692851	1/1:0,27:27:54:526,54,0	1/1:0,31:32:81:862,81,0	1/1:0,29:31:66:669,66,0	0/0:41,0:42:99:0,108,1062	0/0:42,1:44:84:0,84,1084	0/0:33,0:33:84:0,84,857
2	102692863	rs737138922	2:102692863	1/1:0,24:24:39:377,39,0	1/1:0,34:37:78:804,78,0	1/1:2,35:38:44:588,44,0	0/0:43,0:43:99:0,117,1270	0/0:51,0:51:99:0,147,1579	0/0:32,0:32:90:0,90,958
2	102692867	rs740709144	2:102692867	1/1:0,24:24:45:435,45,0	1/1:0,34:35:84:874,84,0	1/1:0,36:37:78:786,78,0	0/0:42,0:42:99:0,105,1029	0/0:52,0:52:99:0,129,1243	0/0:30,0:31:75:0,75,748
2	102693038	rs10730103	2:102693038	1/1:0,31:31:75:756,75,0	1/1:0,32:32:81:812,81,0	1/1:0,25:25:69:707,69,0	0/0:39,0:40:99:0,111,1130	0/0:49,0:49:99:0,120,1242	0/0:34,0:34:93:0,93,988
2	102693053	rs736676012	2:102693053	1/1:0,28:30:69:715,69,0	1/1:0,30:31:78:797,78,0	1/1:0,24:24:60:625,60,0	0/0:44,0:45:99:0,111,1153	0/0:51,0:51:99:0,126,1323	0/0:33,0:33:87:0,87,932
2	102693192	rs733025236	2:102693192	0/0:33,0:33:60:0,60,596	0/0:24,0:24:48:0,48,513	0/0:38,0:39:93:0,93,951	1/1:0,46:48:99:1086,105,0	1/1:0,40:40:99:1122,108,0	1/1:0,49:49:99:1188,117,0
2	102693339	rs315240133	2:102693339	1/1:0,33:34:78:792,78,0	1/1:0,32:32:78:792,78,0	1/1:0,33:34:69:670,69,0	0/0:43,0:43:99:0,120,1314	0/0:48,0:48:99:0,126,1418	0/0:23,0:23:63:0,63,679
2	102693535	rs316459201	2:102693535	1/1:0,34:34:87:878,87,0	1/1:0,26:27:57:575,57,0	1/1:0,39:39:93:952,93,0	0/0:35,0:36:96:0,96,1012	0/0:44,0:44:99:0,111,1141	0/0:31,0:31:87:0,87,913
2	102701086	rs734010965	2:102701086	0/0:32,0:32:81:0,81,839	0/0:42,0:43:99:0,108,1122	0/0:32,0:32:75:0,75,773	1/1:0,45:45:99:1425,132,0	1/1:0,36:36:99:1118,108,0	1/1:0,22:22:54:582,54,0
2	102702772	rs740296500	2:102702772	0/0:31,0:32:78:0,78,809	0/0:24,0:26:57:0,57,589	0/0:26,0:28:66:0,66,669	1/1:0,30:30:75:795,75,0	1/1:0,38:39:99:1080,99,0	1/1:0,29:29:72:791,72,0
2	102703334	rs314000838	2:102703334	1/1:0,35:35:90:954,90,0	1/1:0,21:21:48:536,48,0	1/1:0,42:42:96:1006,96,0	0/0:41,0:41:90:0,90,860	0/0:31,0:31:75:0,75,715	0/0:48,0:48:99:0,132,1266
2	102708691	rs10722585	2:102708691	0/0:31,0:32:81:0,81,845	0/0:26,0:26:66:0,66,722	0/0:30,0:30:69:0,69,673	1/1:0,33:33:87:916,87,0	1/1:0,36:36:99:1091,102,0	1/1:0,35:36:99:1071,102,0
2	102708979	rs10730897	2:102708979	1/1:0,27:28:69:729,69,0	1/1:0,28:28:66:699,66,0	1/1:0,34:36:84:832,84,0	0/0:23,0:24:57:0,57,533	0/0:39,0:39:99:0,102,1029	0/0:35,0:35:78:0,78,772
2	102709107	rs737748024	2:102709107	0/0:28,0:28:51:0,51,535	0/0:27,0:27:69:0,69,722	0/0:33,0:33:81:0,81,827	1/1:0,34:34:93:1009,93,0	1/1:0,40:40:99:1209,114,0	1/1:0,29:29:78:834,78,0
2	102713391	rs732792307	2:102713391	1/1:0,34:35:75:763,75,0	1/1:0,35:35:84:840,84,0	1/1:0,36:37:99:1025,99,0	0/0:39,0:39:93:0,93,886	0/0:34,0:34:90:0,90,872	0/0:40,2:42:75:0,75,921
2	102713392	rs315813915	2:102713392	1/1:1,34:35:87:895,87,0	1/1:0,37:37:93:945,93,0	1/1:0,37:37:90:970,90,0	0/0:40,0:40:99:0,99,940	0/0:35,0:35:84:0,84,779	0/0:41,0:42:99:0,99,964
2	102715331	rs317147662	2:102715331	1/1:0,19:19:51:554,51,0	1/1:0,24:26:54:556,54,0	1/1:0,31:32:78:848,78,0	0/0:34,0:34:93:0,93,1008	0/0:38,0:39:99:0,105,1139	0/0:44,0:44:99:0,105,1128
2	102717202	rs14228287	2:102717202	1/1:0,29:30:63:596,63,0	1/1:0,39:39:78:725,78,0	1/1:0,24:26:57:547,57,0	0/0:31,0:31:87:0,87,947	0/0:48,1:49:99:0,129,1384	0/0:41,0:41:99:0,111,1243
2	102719537	rs314665938	2:102719537	0/0:30,0:30:69:0,69,723	0/0:34,0:35:78:0,78,806	0/0:45,0:46:99:0,99,1070	1/1:0,38:39:93:904,93,0	1/1:0,44:44:99:985,102,0	1/1:0,41:41:81:818,81,0
2	102720517	rs315518206	2:102720517	1/1:1,43:44:85:1071,85,0	1/1:0,27:27:72:724,72,0	1/1:0,37:37:90:919,90,0	0/0:36,0:36:96:0,96,1035	0/0:54,0:54:99:0,153,1652	0/0:36,0:36:99:0,99,1090
2	102721472	rs312290522	2:102721472	1/1:0,37:38:90:942,90,0	1/1:0,23:23:60:626,60,0	1/1:0,38:38:99:1144,108,0	0/0:40,0:40:99:0,105,1051	0/0:43,0:45:99:0,108,1094	0/0:43,0:43:99:0,105,1020
2	102721563	rs315911364	2:102721563	1/1:0,31:33:69:613,69,0	1/1:0,21:21:42:393,42,0	1/1:0,37:37:69:604,69,0	0/0:30,0:32:84:0,84,912	0/0:46,0:46:99:0,117,1295	0/0:46,0:46:99:0,120,1325
2	102726120	rs315439214	2:102726120	1/1:0,21:22:54:577,54,0	1/1:0,16:17:36:370,36,0	1/1:0,31:31:48:477,48,0	0/0:41,0:42:99:0,102,972	0/0:37,0:39:81:0,81,792	0/0:26,0:26:54:0,54,537
2	102726197	rs734986915	2:102726197	0/0:31,0:31:72:0,72,746	0/0:28,0:29:69:0,69,698	0/0:38,0:40:93:0,93,937	1/1:0,45:45:99:1147,108,0	1/1:0,36:37:90:973,90,0	1/1:0,33:34:72:768,72,0
2	102727201	rs314516277	2:102727201	0/0:44,0:45:99:0,111,1075	0/0:27,0:28:66:0,66,649	0/0:38,0:38:93:0,93,891	1/1:0,39:39:99:1185,111,0	1/1:0,39:39:99:1215,111,0	1/1:0,40:40:99:1180,108,0
2	102909180	rs313879566	2:102909180	0/0:15,0:15:30:0,30,312	0/0:23,0:23:54:0,54,545	0/0:20,0:20:45:0,45,448	1/1:0,15:16:21:204,21,0	1/1:0,26:26:66:684,66,0	1/1:0,16:18:39:410,39,0
2	102909228	rs312295911	2:102909228	1/1:0,8:8:21:221,21,0	1/1:0,14:16:30:288,30,0	1/1:0,16:18:30:296,30,0	0/0:19,0:20:45:0,45,460	0/0:20,0:20:54:0,54,548	0/0:21,0:21:51:0,51,528
2	102921264	rs313209053	2:102921264	0/0:31,0:33:57:0,57,515	0/0:29,0:30:78:0,78,727	0/0:35,0:35:87:0,87,772	1/1:0,47:47:99:1309,120,0	1/1:0,40:40:99:1112,102,0	1/1:0,47:48:99:1288,120,0
2	102959614	rs15137003	2:102959614	1/1:0,31:32:69:683,69,0	1/1:0,29:29:84:814,84,0	1/1:0,32:33:75:756,75,0	0/0:40,0:41:99:0,105,1119	0/0:38,0:38:99:0,108,1148	0/0:40,0:40:99:0,105,1131
2	102959632	rs315495629	2:102959632	1/1:0,32:32:90:913,90,0	1/1:0,24:25:51:506,51,0	1/1:0,35:36:93:944,93,0	0/0:42,0:43:99:0,105,1031	0/0:33,0:33:72:0,72,713	0/0:41,0:41:99:0,105,1001
2	103049387	rs312889948	2:103049387	0/0:33,0:33:93:0,93,986	0/0:27,0:27:63:0,63,658	0/0:40,0:42:99:0,105,1074	1/1:0,33:34:81:854,81,0	1/1:0,49:49:99:1427,135,0	1/1:0,37:37:99:1067,99,0
2	103051288	rs316092191	2:103051288	0/0:37,0:38:81:0,81,748	0/0:35,0:35:87:0,87,833	0/0:42,0:42:96:0,96,907	1/1:0,49:49:99:1389,129,0	1/1:0,61:61:99:1763,159,0	1/1:0,31:31:87:949,87,0
2	103051340	rs313806083	2:103051340	1/1:0,29:30:81:818,81,0	1/1:0,35:35:87:875,87,0	1/1:0,37:38:99:1067,102,0	0/0:43,0:43:99:0,120,1311	0/0:54,0:54:99:0,150,1664	0/0:24,0:24:69:0,69,732
2	103164555	rs314092501	2:103164555	0/0:33,0:35:69:0,69,688	0/0:24,0:25:45:0,45,488	0/0:36,0:38:78:0,78,825	1/1:0,25:25:60:577,60,0	1/1:0,30:30:69:728,69,0	1/1:0,30:30:78:737,78,0
2	103165769	rs314276838	2:103165769	0/0:24,1:26:57:0,57,584	0/0:27,0:28:51:0,51,542	0/0:23,0:23:54:0,54,558	1/1:0,38:38:78:837,78,0	1/1:0,49:49:99:1284,123,0	1/1:0,37:38:99:1096,99,0
2	103166245	rs734141342	2:103166245	0/0:42,0:42:99:0,114,1231	0/0:26,0:26:66:0,66,701	0/0:34,0:34:96:0,96,987	1/1:0,32:32:90:975,90,0	1/1:0,40:42:99:1191,111,0	1/1:0,36:37:93:973,93,0
2	103166589	rs740774778	2:103166589	0/0:39,0:40:96:0,96,971	0/0:31,0:32:75:0,75,802	0/0:37,0:37:84:0,84,886	1/1:0,45:45:99:1343,126,0	1/1:0,40:41:99:1103,102,0	1/1:0,38:38:93:966,93,0
2	103166618	rs731945096	2:103166618	0/0:38,0:38:96:0,96,1038	0/0:39,0:39:93:0,93,977	0/0:38,0:39:96:0,96,1021	1/1:0,41:41:99:1031,108,0	1/1:0,37:37:93:916,93,0	1/1:0,32:33:72:699,72,0
2	110069567	rs732964557	2:110069567	1/1:0,29:29:60:600,60,0	1/1:0,33:34:75:743,75,0	1/1:0,40:40:90:869,90,0	0/0:48,0:49:99:0,123,1327	0/0:67,0:67:99:0,192,2083	0/0:44,0:44:99:0,117,1287
2	110069701	rs738650839	2:110069701	1/1:0,34:34:78:773,78,0	1/1:0,21:22:60:629,60,0	1/1:0,33:33:84:866,84,0	0/0:47,0:49:99:0,114,1256	0/0:50,0:50:99:0,123,1359	0/0:41,0:42:99:0,102,1104
2	110070091	rs735474644	2:110070091	1/1:0,42:44:99:1052,99,0	1/1:0,34:35:96:1001,96,0	1/1:0,33:33:84:864,84,0	0/0:50,0:50:99:0,135,1290	0/0:50,0:50:99:0,117,1111	0/0:54,0:54:99:0,138,1345
2	110872706	rs80568154	2:110872706	1/1:0,35:35:81:832,81,0	1/1:0,37:37:99:1014,99,0	1/1:0,27:28:60:581,60,0	0/0:49,0:50:99:0,126,1342	0/0:38,0:39:90:0,90,989	0/0:47,0:47:99:0,132,1445
2	110877422	rs734633313	2:110877422	1/1:0,36:36:99:1041,102,0	1/1:0,22:22:54:571,54,0	1/1:0,32:32:78:761,78,0	0/0:42,0:42:99:0,102,1094	0/0:45,0:45:99:0,126,1290	0/0:30,0:31:81:0,81,836
2	110877701	rs732134836	2:110877701	1/1:1,40:42:75:765,75,0	1/1:0,21:21:48:493,48,0	1/1:0,25:25:57:578,57,0	0/0:50,0:50:99:0,114,1114	0/0:32,0:32:84:0,84,805	0/0:36,0:36:99:0,99,955
2	110877704	rs735491848	2:110877704	1/1:0,41:42:81:817,81,0	1/1:0,21:21:54:561,54,0	1/1:0,26:26:66:682,66,0	0/0:51,0:51:99:0,126,1256	0/0:31,0:32:75:0,75,763	0/0:33,0:33:90:0,90,908
2	110877741	rs740206617	2:110877741	0/0:38,0:39:87:0,87,896	0/0:24,0:24:54:0,54,549	0/0:33,0:33:75:0,75,782	1/1:0,51:51:99:1442,132,0	1/1:0,37:37:87:940,87,0	1/1:0,32:32:87:941,87,0
2	110877746	rs732699961	2:110877746	0/0:37,0:38:78:0,78,706	0/0:22,0:22:48:0,48,454	0/0:32,0:33:75:0,75,737	1/1:0,50:51:99:1269,114,0	1/1:0,36:37:87:943,87,0	1/1:0,36:36:93:992,93,0
2	110877768	rs29007045	2:110877768	0/0:36,0:36:87:0,87,903	0/0:19,0:19:48:0,48,501	0/0:32,0:34:75:0,75,779	1/1:0,49:49:99:1335,132,0	1/1:0,35:35:93:933,93,0	1/1:0,33:33:96:958,96,0
2	110878134	rs316458738	2:110878134	0/0:27,0:27:66:0,66,678	0/0:37,0:39:78:0,78,816	0/0:38,0:38:90:0,90,958	1/1:0,50:50:99:1388,132,0	1/1:0,41:42:99:1173,114,0	1/1:0,37:38:99:1088,102,0
2	110921720	rs16103954	2:110921720	0/0:27,0:27:57:0,57,589	0/0:26,0:27:51:0,51,516	0/0:29,0:29:57:0,57,621	1/1:0,23:24:57:556,57,0	1/1:0,33:33:93:939,93,0	1/1:0,23:25:57:589,57,0
2	110921879	rs80660127	2:110921879	0/0:29,1:32:66:0,66,657	0/0:15,0:18:36:0,36,368	0/0:21,0:24:54:0,54,574	1/1:0,23:23:60:620,60,0	1/1:0,37:37:96:956,96,0	1/1:0,35:35:87:871,87,0
2	113033839	rs734326375	2:113033839	0/0:29,0:29:69:0,69,722	0/0:31,0:32:66:0,66,671	0/0:31,0:32:84:0,84,885	1/1:0,48:49:99:958,99,0	1/1:0,36:36:81:788,81,0	1/1:0,42:42:99:1004,102,0
2	113066775	.	2:113066775	0/0:34,0:34:39:0,39,350	0/0:26,0:27:30:0,30,273	0/0:29,0:29:33:0,33,319	1/1:0,27:27:48:499,48,0	1/1:0,33:33:63:674,63,0	1/1:0,13:13:21:207,21,0
2	114892825	rs10728366	2:114892825	0/0:26,0:26:63:0,63,648	0/0:31,0:32:81:0,81,814	0/0:29,0:30:69:0,69,743	1/1:0,34:34:90:879,90,0	1/1:0,39:39:99:986,99,0	1/1:2,29:32:12:614,12,0
2	114893536	rs738122248	2:114893536	0/0:20,0:23:54:0,54,512	0/0:23,0:23:54:0,54,505	0/0:26,0:26:60:0,60,574	1/1:0,28:28:78:847,78,0	1/1:0,34:35:90:1000,90,0	1/1:0,31:31:75:807,75,0
2	115050472	rs316669858	2:115050472	0/0:24,1:25:51:0,51,506	0/0:25,1:26:54:0,54,559	0/0:25,0:25:51:0,51,546	1/1:1,29:30:62:863,62,0	1/1:0,16:18:42:469,42,0	1/1:0,26:26:72:799,72,0
2	115051856	rs314867038	2:115051856	0/0:31,0:31:78:0,78,721	0/0:30,0:30:63:0,63,608	0/0:47,0:49:96:0,96,934	1/1:0,27:27:75:798,75,0	1/1:0,33:33:87:902,87,0	1/1:0,32:32:84:911,84,0
2	115053169	rs317314649	2:115053169	1/1:0,41:41:81:865,81,0	1/1:0,35:35:81:865,81,0	1/1:0,36:37:69:688,69,0	0/0:46,0:46:99:0,108,1148	0/0:29,0:29:69:0,69,751	0/0:46,0:46:93:0,93,961
2	115072794	rs737251981	2:115072794	0/0:4,0:4:9:0,9,87	0/0:6,0:6:6:0,6,69	0/0:1,0:1:3:0,3,26	1/1:0,25:25:24:259,24,0	1/1:0,38:38:30:305,30,0	1/1:0,9:9:15:144,15,0
2	115079757	rs15145313	2:115079757	0/0:30,0:30:57:0,57,504	0/0:22,0:23:36:0,36,331	0/0:27,0:28:57:0,57,507	1/1:0,40:40:99:1199,111,0	1/1:0,31:32:87:918,87,0	1/1:0,15:15:45:486,45,0
2	115080002	rs16110013	2:115080002	0/0:28,0:28:60:0,60,623	0/0:17,0:18:42:0,42,415	0/0:33,0:34:81:0,81,854	1/1:0,32:32:87:908,87,0	1/1:0,31:31:87:945,87,0	1/1:0,35:35:96:1027,96,0
2	115080249	rs740302795	2:115080249	0/0:28,0:28:75:0,75,799	0/0:25,0:27:48:0,48,495	0/0:23,0:24:60:0,60,629	1/1:0,31:32:66:620,66,0	1/1:0,29:29:72:682,72,0	1/1:0,24:24:63:614,63,0
2	115080411	rs317635118	2:115080411	1/1:0,28:29:69:709,69,0	1/1:0,22:23:45:436,45,0	1/1:0,35:37:87:890,87,0	0/0:26,0:26:51:0,51,466	0/0:43,0:43:99:0,111,1054	0/0:33,0:33:87:0,87,802
2	117439205	rs10728700	2:117439205	0/0:19,0:20:30:0,30,276	0/0:21,0:21:51:0,51,439	0/0:23,0:23:51:0,51,484	1/1:0,25:26:63:688,63,0	1/1:0,31:32:72:789,72,0	1/1:0,23:23:63:674,63,0
2	117439668	rs317794963	2:117439668	0/0:37,0:37:93:0,93,957	0/0:28,0:30:72:0,72,761	0/0:31,0:31:69:0,69,725	1/1:0,31:32:75:690,75,0	1/1:0,36:36:81:757,81,0	1/1:0,30:30:78:763,78,0
2	125864341	rs314958243	2:125864341	1/1:1,41:43:99:1086,108,0	1/1:0,38:38:93:983,93,0	1/1:0,35:36:81:842,81,0	0/0:59,0:61:99:0,165,1653	0/0:34,0:34:78:0,78,810	0/0:33,0:33:78:0,78,766
2	125864397	rs313056451	2:125864397	1/1:1,37:38:99:1080,105,0	1/1:0,33:33:84:871,84,0	1/1:0,30:30:84:850,84,0	0/0:58,0:58:99:0,147,1571	0/0:30,0:30:81:0,81,879	0/0:36,0:36:99:0,99,1059
2	125914195	rs16133550	2:125914195	1/1:0,39:39:90:933,90,0	1/1:0,26:27:57:600,57,0	1/1:0,23:23:63:676,63,0	0/0:41,0:41:99:0,105,1120	0/0:57,0:58:99:0,153,1631	0/0:40,0:40:99:0,108,1168
2	125917178	rs315971202	2:125917178	0/0:49,0:49:99:0,135,1391	0/0:41,0:41:99:0,117,1206	0/0:28,0:28:66:0,66,699	1/1:0,44:44:99:1136,117,0	1/1:0,49:49:99:1251,123,0	1/1:0,35:35:90:852,90,0
2	126118398	rs316807163	2:126118398	0/0:30,0:30:69:0,69,697	0/0:25,0:25:54:0,54,537	0/0:32,0:33:57:0,57,537	1/1:0,29:32:72:811,72,0	1/1:0,47:48:99:1311,117,0	1/1:0,30:31:66:726,66,0
2	126120862	rs737645029	2:126120862	0/0:19,0:19:45:0,45,442	0/0:26,0:28:60:0,60,625	0/0:28,0:28:72:0,72,717	1/1:0,26:26:66:693,66,0	1/1:0,29:29:75:756,75,0	1/1:0,30:30:87:870,87,0
2	126121576	rs316794996	2:126121576	0/0:16,0:16:42:0,42,442	0/0:20,0:22:45:0,45,460	0/0:27,0:27:69:0,69,696	1/1:0,29:29:78:848,78,0	1/1:0,45:45:99:1297,117,0	1/1:0,27:27:72:762,72,0
2	126125517	rs312446570	2:126125517	0/0:35,0:35:81:0,81,846	0/0:33,1:34:69:0,69,652	0/0:33,0:34:78:0,78,804	1/1:0,45:45:99:1330,120,0	1/1:0,31:31:81:863,81,0	1/1:0,46:46:99:1353,123,0
2	126125647	rs313219018	2:126125647	0/0:33,0:33:84:0,84,894	0/0:33,0:33:81:0,81,840	0/0:30,0:30:81:0,81,864	1/1:0,36:36:90:993,90,0	1/1:0,45:47:99:1176,111,0	1/1:0,24:25:63:648,63,0
2	126138136	rs312996158	2:126138136	1/1:0,33:33:90:973,90,0	1/1:0,25:26:69:717,69,0	1/1:0,25:25:63:646,63,0	0/0:35,0:35:84:0,84,799	0/0:35,0:36:93:0,93,883	0/0:39,0:39:93:0,93,870
2	126151162	rs10721727	2:126151162	0/0:29,0:32:54:0,54,561	0/0:28,1:29:60:0,60,630	0/0:36,1:38:93:0,93,961	1/1:0,38:39:99:967,102,0	1/1:0,50:51:99:1180,123,0	1/1:0,49:49:99:1018,108,0
2	126151876	rs314855887	2:126151876	0/0:28,0:29:63:0,63,589	0/0:29,0:30:60:0,60,584	0/0:26,0:26:51:0,51,470	1/1:0,47:47:99:1385,129,0	1/1:0,41:41:99:1256,117,0	1/1:0,29:29:78:850,78,0
2	126152920	rs314483668	2:126152920	1/1:0,19:19:45:433,45,0	1/1:0,21:21:42:407,42,0	1/1:0,27:27:60:559,60,0	0/0:21,0:21:60:0,60,648	0/0:40,0:41:99:0,114,1218	0/0:41,0:41:99:0,111,1214
2	127293947	rs80766294	2:127293947	1/1:0,33:36:78:783,78,0	1/1:0,26:26:60:626,60,0	1/1:0,31:32:66:650,66,0	0/0:38,0:38:99:0,105,1118	0/0:58,0:59:99:0,171,1886	0/0:45,0:45:99:0,123,1379
2	127294163	rs80649623	2:127294163	1/1:0,27:27:78:815,78,0	1/1:1,37:38:96:1037,96,0	1/1:0,41:42:99:1244,120,0	0/0:36,0:36:87:0,87,888	0/0:39,0:39:96:0,96,992	0/0:47,0:48:99:0,114,1200
2	127294632	rs315434416	2:127294632	1/1:0,44:45:99:1208,114,0	1/1:0,30:30:84:892,84,0	1/1:0,46:47:93:979,93,0	0/0:42,0:42:99:0,117,1227	0/0:37,0:37:99:0,99,1053	0/0:54,0:54:99:0,147,1605
3	3070526	rs16215467	3:3070526	1/1:0,30:30:84:876,84,0	1/1:0,19:21:42:448,42,0	1/1:0,31:32:78:805,78,0	0/0:29,0:29:78:0,78,729	0/0:35,0:36:81:0,81,813	0/0:24,0:25:57:0,57,543
3	3070651	rs16215470	3:3070651	1/1:0,31:31:72:718,72,0	1/1:0,24:24:57:582,57,0	1/1:0,29:30:66:698,66,0	0/0:26,0:27:63:0,63,611	0/0:29,0:30:78:0,78,788	0/0:27,0:27:69:0,69,667
3	3070678	rs737739243	3:3070678	1/1:0,33:33:63:620,63,0	1/1:0,26:26:51:515,51,0	1/1:0,27:27:63:643,63,0	0/0:24,0:25:54:0,54,513	0/0:27,0:27:69:0,69,712	0/0:27,0:27:66:0,66,650
3	3071074	rs735608908	3:3071074	1/1:0,39:39:93:966,93,0	1/1:0,30:30:72:705,72,0	1/1:0,34:34:60:620,60,0	0/0:42,0:42:99:0,114,1234	0/0:26,0:26:75:0,75,837	0/0:36,0:36:93:0,93,984
3	3092961	rs314078837	3:3092961	1/1:0,31:34:60:551,60,0	1/1:0,31:31:75:702,75,0	1/1:1,28:29:37:541,37,0	0/0:33,0:33:81:0,81,885	0/0:40,0:41:99:0,99,1055	0/0:32,0:32:81:0,81,885
3	3099130	rs313198183	3:3099130	1/1:0,31:31:84:846,84,0	1/1:0,29:29:78:822,78,0	1/1:0,39:39:84:861,84,0	0/0:32,0:32:69:0,69,747	0/0:55,0:56:99:0,135,1394	0/0:38,0:40:99:0,105,1076
3	3112758	rs741023657	3:3112758	1/1:0,41:41:87:913,87,0	1/1:0,29:29:72:775,72,0	1/1:0,39:39:99:1048,99,0	0/0:38,0:38:99:0,105,970	0/0:39,0:40:99:0,102,952	0/0:41,0:41:99:0,105,1036
3	3130988	rs733335103	3:3130988	0/0:19,0:20:42:0,42,444	0/0:16,0:16:33:0,33,343	0/0:11,0:11:27:0,27,286	1/1:0,20:21:42:435,42,0	1/1:0,28:29:72:725,72,0	1/1:0,20:21:48:486,48,0
3	3134270	rs737748176	3:3134270	0/0:21,0:21:42:0,42,422	0/0:21,0:22:57:0,57,598	0/0:20,1:23:22:0,22,431	1/1:0,24:24:60:622,60,0	1/1:0,35:35:96:979,96,0	1/1:0,23:23:54:529,54,0
3	3134392	rs731588356	3:3134392	1/1:0,27:27:66:672,66,0	1/1:0,18:23:45:449,45,0	1/1:0,29:30:78:765,78,0	0/0:32,0:33:72:0,72,701	0/0:34,0:34:78:0,78,771	0/0:34,0:34:84:0,84,832
3	3134413	rs316183282	3:3134413	1/1:1,22:23:48:493,48,0	1/1:0,22:22:51:489,51,0	1/1:0,30:30:63:603,63,0	0/0:35,0:35:96:0,96,939	0/0:33,0:33:81:0,81,852	0/0:34,0:34:93:0,93,913
3	3134439	rs739061513	3:3134439	1/1:0,20:20:42:386,42,0	1/1:0,19:19:45:415,45,0	1/1:0,27:28:45:420,45,0	0/0:36,0:36:99:0,99,1076	0/0:37,0:37:99:0,105,1148	0/0:29,0:29:75:0,75,803
3	3134560	rs731492468	3:3134560	1/1:0,29:29:69:701,69,0	1/1:0,22:25:60:634,60,0	1/1:0,23:24:57:575,57,0	0/0:31,0:32:90:0,90,968	0/0:39,0:39:99:0,108,1162	0/0:29,0:29:69:0,69,742
3	3134603	rs312736352	3:3134603	1/1:0,24:25:57:551,57,0	1/1:0,24:26:60:634,60,0	1/1:0,27:28:60:571,60,0	0/0:35,0:35:81:0,81,855	0/0:33,0:33:81:0,81,874	0/0:28,0:28:72:0,72,772
3	3669659	rs316446653	3:3669659	1/1:1,36:37:78:691,78,0	1/1:0,29:29:78:679,78,0	1/1:0,47:47:96:849,96,0	0/0:47,0:49:99:0,111,1174	0/0:51,0:51:99:0,114,1233	0/0:42,0:42:99:0,102,1079
3	3671881	rs313342597	3:3671881	1/1:1,35:36:66:904,66,0	1/1:1,42:45:99:1206,114,0	1/1:0,31:31:81:847,81,0	0/0:49,1:50:99:0,138,1509	0/0:55,0:55:99:0,150,1677	0/0:45,0:46:99:0,123,1357
3	3671885	rs732532383	3:3671885	1/1:0,37:38:75:741,75,0	1/1:1,45:46:99:1249,123,0	1/1:2,31:33:63:663,63,0	0/0:49,0:50:99:0,120,1294	0/0:53,0:55:99:0,135,1472	0/0:46,0:47:99:0,114,1240
3	3673496	rs315641547	3:3673496	1/1:0,41:41:90:809,90,0	1/1:0,31:31:69:625,69,0	1/1:0,33:33:54:512,54,0	0/0:34,0:34:90:0,90,992	0/0:47,0:47:99:0,123,1360	0/0:41,0:41:99:0,111,1165
3	3683836	rs312353617	3:3683836	1/1:0,35:36:81:756,81,0	1/1:0,26:26:48:426,48,0	1/1:0,44:44:99:976,99,0	0/0:51,0:51:99:0,135,1475	0/0:49,1:50:99:0,123,1332	0/0:48,0:48:99:0,117,1275
3	3683859	rs315015331	3:3683859	1/1:0,35:35:78:810,78,0	1/1:0,27:28:57:567,57,0	1/1:1,40:42:67:922,67,0	0/0:50,0:50:99:0,150,1620	0/0:42,0:43:99:0,111,1247	0/0:49,0:49:99:0,132,1459
3	3694318	rs312339236	3:3694318	1/1:0,21:23:48:482,48,0	1/1:0,32:33:75:790,75,0	1/1:0,24:26:54:552,54,0	0/0:42,0:42:99:0,117,1203	0/0:49,0:49:99:0,129,1350	0/0:49,0:49:99:0,123,1239
3	3714177	rs16216306	3:3714177	1/1:0,38:38:99:1202,114,0	1/1:0,42:42:99:1143,108,0	1/1:0,40:41:99:1074,102,0	0/0:36,0:37:90:0,90,937	0/0:36,0:36:96:0,96,959	0/0:43,0:44:99:0,117,1230
3	8517428	rs316515279	3:8517428	0/0:35,0:36:93:0,93,888	0/0:34,0:34:78:0,78,763	0/0:29,0:31:72:0,72,692	1/1:0,43:43:99:1246,117,0	1/1:0,50:50:99:1375,123,0	1/1:0,45:46:99:1344,126,0
3	8519539	rs16224033	3:8519539	0/0:35,0:36:66:0,66,599	0/0:23,0:24:48:0,48,458	0/0:42,0:42:96:0,96,893	1/1:0,33:33:72:766,72,0	1/1:0,38:40:93:954,93,0	1/1:0,35:35:96:1025,96,0
3	8522718	rs312371413	3:8522718	0/0:33,0:33:87:0,87,805	0/0:29,0:29:63:0,63,621	0/0:32,0:32:81:0,81,779	1/1:0,33:33:90:970,90,0	1/1:0,25:25:63:674,63,0	1/1:0,33:34:81:874,81,0
3	8522742	rs314605407	3:8522742	0/0:29,0:29:72:0,72,726	0/0:26,0:26:69:0,69,695	0/0:28,0:29:69:0,69,690	1/1:0,31:31:63:694,63,0	1/1:0,22:23:54:584,54,0	1/1:0,33:33:90:978,90,0
3	11751885	rs317787665	3:11751885	1/1:1,30:31:60:536,60,0	1/1:0,32:32:57:506,57,0	1/1:3,24:27:36:330,36,0	0/0:35,0:36:99:0,99,1096	0/0:54,0:54:99:0,144,1608	0/0:44,0:44:99:0,111,1218
3	11768544	rs316809455	3:11768544	1/1:0,27:27:72:768,72,0	1/1:0,27:28:69:731,69,0	1/1:0,25:25:57:601,57,0	0/0:38,0:38:99:0,102,958	0/0:37,0:38:90:0,90,847	0/0:28,0:28:63:0,63,559
3	11768598	rs313076966	3:11768598	1/1:0,19:19:54:529,54,0	1/1:1,28:29:69:644,69,0	1/1:0,21:22:45:415,45,0	0/0:41,0:41:99:0,111,1097	0/0:41,0:41:99:0,108,1029	0/0:24,1:25:54:0,54,517
3	11936565	rs315954152	3:11936565	1/1:0,36:36:90:903,90,0	1/1:0,26:27:57:589,57,0	1/1:0,48:49:84:893,84,0	0/0:44,0:45:99:0,108,1146	0/0:41,0:41:96:0,96,1034	0/0:41,0:42:99:0,102,1099
3	11937035	rs735287691	3:11937035	1/1:0,17:17:45:452,45,0	1/1:0,17:17:33:342,33,0	1/1:0,26:26:54:562,54,0	0/0:23,0:23:48:0,48,529	0/0:16,0:16:36:0,36,378	0/0:18,0:18:51:0,51,554
3	12040861	rs312794960	3:12040861	1/1:0,38:38:96:1006,96,0	1/1:0,29:29:81:829,81,0	1/1:0,34:35:93:963,93,0	0/0:45,0:45:99:0,129,1346	0/0:39,0:40:99:0,105,1102	0/0:43,0:43:99:0,117,1229
3	12041762	rs317413534	3:12041762	1/1:0,34:34:90:932,90,0	1/1:0,30:30:72:757,72,0	1/1:0,35:35:81:834,81,0	0/0:47,1:49:94:0,94,1188	0/0:48,0:48:99:0,123,1169	0/0:37,0:37:99:0,99,934
3	12068934	rs730968033	3:12068934	1/1:0,34:35:75:769,75,0	1/1:1,44:45:85:1189,85,0	1/1:0,30:31:75:761,75,0	0/0:37,0:37:96:0,96,1079	0/0:53,0:53:99:0,150,1643	0/0:54,0:55:99:0,141,1520
3	12069563	rs14085375	3:12069563	1/1:0,26:27:69:711,69,0	1/1:0,28:30:63:644,63,0	1/1:0,38:39:93:950,93,0	0/0:42,0:42:99:0,102,975	0/0:35,0:35:75:0,75,715	0/0:34,0:34:75:0,75,746
3	21366972	rs737636330	3:21366972	0/0:30,4:35:66:0,66,676	0/0:20,1:21:48:0,48,490	0/0:32,1:33:78:0,78,815	1/1:0,32:32:84:848,84,0	1/1:0,32:32:75:762,75,0	1/1:0,35:36:90:900,90,0
3	21367108	rs317159847	3:21367108	0/0:31,0:32:63:0,63,574	0/0:20,0:20:45:0,45,418	0/0:22,0:22:51:0,51,469	1/1:0,28:28:75:809,75,0	1/1:0,40:40:99:1176,108,0	1/1:0,37:38:96:1050,96,0
3	21505129	.	3:21505129	0/0:23,0:24:54:0,54,498	0/0:28,0:30:48:0,48,454	0/0:36,0:37:60:0,60,526	1/1:0,24:24:48:494,48,0	1/1:1,29:31:66:671,66,0	1/1:0,28:29:63:664,63,0
3	21508151	rs312769004	3:21508151	0/0:29,0:30:63:0,63,596	0/0:29,0:29:63:0,63,617	0/0:25,0:25:54:0,54,522	1/1:0,47:47:99:1339,126,0	1/1:0,42:42:99:1196,114,0	1/1:0,28:28:63:678,63,0
3	21511339	rs314009812	3:21511339	0/0:36,2:38:78:0,78,823	0/0:20,0:20:54:0,54,568	0/0:43,0:43:99:0,105,1104	1/1:0,41:42:99:1094,102,0	1/1:0,41:41:99:1177,108,0	1/1:0,45:46:99:1378,126,0
3	26451036	rs740748482	3:26451036	1/1:0,36:36:96:909,96,0	1/1:0,27:27:60:569,60,0	1/1:0,25:25:66:649,66,0	0/0:40,0:40:96:0,96,1060	0/0:30,0:31:81:0,81,898	0/0:42,0:42:99:0,108,1194
3	26451787	rs317967968	3:26451787	0/0:27,0:28:69:0,69,653	0/0:16,0:18:27:0,27,240	0/0:25,0:25:60:0,60,531	1/1:0,27:27:78:855,78,0	1/1:0,34:35:99:1075,99,0	1/1:0,30:30:87:928,87,0
3	28863762	rs10722728	3:28863762	0/0:53,0:53:99:0,144,1543	0/0:37,1:39:99:0,102,1084	0/0:26,0:26:72:0,72,760	1/1:0,43:43:99:1343,126,0	1/1:0,43:43:99:1238,114,0	1/1:0,58:58:99:1786,165,0
3	28863795	rs315243689	3:28863795	0/0:51,0:51:99:0,123,1175	0/0:31,0:31:66:0,66,588	0/0:24,0:26:60:0,60,560	1/1:0,32:32:90:997,90,0	1/1:1,40:41:99:1146,105,0	1/1:1,55:56:99:1721,132,0
3	28864113	rs732257436	3:28864113	0/0:46,0:46:99:0,117,1246	0/0:38,0:38:93:0,93,983	0/0:30,0:32:78:0,78,789	1/1:0,35:36:90:962,90,0	1/1:0,39:41:72:758,72,0	1/1:0,26:30:66:710,66,0
3	28864260	rs314914029	3:28864260	0/0:41,0:41:87:0,87,887	0/0:30,0:30:87:0,87,890	0/0:34,0:34:84:0,84,874	1/1:1,49:50:99:1192,114,0	1/1:0,37:37:93:985,93,0	1/1:0,38:39:96:1004,96,0
3	28864735	rs314464065	3:28864735	0/0:42,0:42:99:0,102,1032	0/0:30,0:31:57:0,57,605	0/0:32,1:33:72:0,72,746	1/1:0,38:39:99:1190,114,0	1/1:0,47:47:99:1400,129,0	1/1:0,48:48:99:1415,132,0
3	28864821	rs736367812	3:28864821	0/0:36,0:36:99:0,99,1022	0/0:31,0:32:90:0,90,928	0/0:34,0:35:93:0,93,936	1/1:0,49:50:99:1399,132,0	1/1:0,38:38:99:1158,105,0	1/1:0,48:49:99:1367,126,0
3	30214846	rs13722112	3:30214846	1/1:0,40:41:84:769,84,0	1/1:0,29:29:48:439,48,0	1/1:1,39:40:87:786,87,0	0/0:36,0:36:99:0,99,1082	0/0:45,0:46:99:0,132,1453	0/0:55,0:55:99:0,147,1613
3	30215686	rs315513924	3:30215686	1/1:0,26:26:63:634,63,0	1/1:0,21:21:48:483,48,0	1/1:0,30:31:69:702,69,0	0/0:27,0:27:75:0,75,801	0/0:42,0:43:99:0,105,1113	0/0:35,0:35:99:0,99,1071
3	30215783	rs318123593	3:30215783	1/1:0,31:32:75:772,75,0	1/1:0,17:17:36:379,36,0	1/1:0,26:27:66:664,66,0	0/0:35,0:35:99:0,99,1032	0/0:45,1:46:99:0,114,1238	0/0:38,0:38:99:0,99,1063
3	30215803	rs313850652	3:30215803	1/1:0,28:31:54:543,54,0	1/1:0,16:18:39:414,39,0	1/1:0,28:28:66:676,66,0	0/0:29,0:29:72:0,72,769	0/0:45,0:46:99:0,129,1410	0/0:42,0:42:99:0,108,1163
3	30215836	rs317678901	3:30215836	1/1:0,31:34:63:591,63,0	1/1:0,19:19:48:449,48,0	1/1:0,24:24:48:444,48,0	0/0:27,0:28:69:0,69,743	0/0:46,0:46:99:0,117,1282	0/0:40,0:40:99:0,108,1189
3	30215885	rs313245702	3:30215885	1/1:0,33:34:72:722,72,0	1/1:0,23:23:60:597,60,0	1/1:0,23:24:60:604,60,0	0/0:38,0:38:99:0,99,1045	0/0:45,0:46:99:0,132,1393	0/0:40,0:40:99:0,102,1098
3	30216165	rs316501220	3:30216165	1/1:0,32:33:78:750,78,0	1/1:0,23:24:60:591,60,0	1/1:0,28:28:60:566,60,0	0/0:33,0:33:93:0,93,1006	0/0:45,0:45:99:0,126,1345	0/0:37,0:38:93:0,93,1017
3	30216416	rs317960824	3:30216416	1/1:0,31:32:51:464,51,0	1/1:0,24:25:54:484,54,0	1/1:0,33:33:60:559,60,0	0/0:27,0:27:78:0,78,868	0/0:34,0:34:96:0,96,1034	0/0:37,0:37:99:0,108,1198
3	30247175	rs315170967	3:30247175	1/1:0,31:33:69:715,69,0	1/1:0,27:32:57:584,57,0	1/1:0,19:20:42:458,42,0	0/0:22,0:22:60:0,60,636	0/0:32,0:34:90:0,90,925	0/0:32,0:32:90:0,90,946
3	30247569	rs16247241	3:30247569	1/1:0,30:31:72:771,72,0	1/1:0,29:32:75:777,75,0	1/1:0,26:26:54:550,54,0	0/0:29,0:29:69:0,69,653	0/0:53,0:53:99:0,123,1222	0/0:43,0:43:99:0,123,1180
3	30249827	rs316221266	3:30249827	1/1:0,27:28:57:524,57,0	1/1:0,31:31:72:686,72,0	1/1:0,30:30:57:528,57,0	0/0:33,0:34:81:0,81,862	0/0:35,0:35:90:0,90,957	0/0:28,0:29:66:0,66,708
3	30250921	rs312411049	3:30250921	1/1:0,27:27:72:703,72,0	1/1:0,23:24:51:544,51,0	1/1:0,23:23:57:594,57,0	0/0:20,0:20:45:0,45,476	0/0:27,0:27:63:0,63,683	0/0:36,0:36:84:0,84,882
3	30251005	rs16247245	3:30251005	1/1:0,29:30:63:606,63,0	1/1:0,34:35:84:850,84,0	1/1:0,24:24:63:663,63,0	0/0:34,0:36:99:0,99,1053	0/0:48,0:49:99:0,132,1417	0/0:49,0:49:99:0,135,1447
3	30251485	rs316298757	3:30251485	1/1:0,37:38:96:1006,96,0	1/1:0,31:31:84:890,84,0	1/1:0,34:35:99:1020,99,0	0/0:31,0:32:78:0,78,758	0/0:46,0:46:99:0,123,1230	0/0:37,0:37:75:0,75,756
3	30540558	rs315988942	3:30540558	1/1:0,38:38:96:987,96,0	1/1:0,24:24:60:594,60,0	1/1:0,22:22:63:661,63,0	0/0:30,0:30:75:0,75,762	0/0:38,0:38:99:0,102,1060	0/0:33,0:33:81:0,81,831
3	30548185	rs312926876	3:30548185	1/1:1,21:22:48:486,48,0	1/1:0,21:21:63:633,63,0	1/1:2,37:39:69:923,69,0	0/0:35,0:35:99:0,99,1052	0/0:38,0:38:99:0,105,1152	0/0:37,0:37:99:0,99,1098
3	30568764	rs316616788	3:30568764	1/1:0,42:42:99:1184,114,0	1/1:0,18:18:48:481,48,0	1/1:0,32:32:81:843,81,0	0/0:35,0:36:90:0,90,879	0/0:48,0:48:99:0,129,1244	0/0:47,0:48:99:0,114,1119
3	30667150	rs738345457	3:30667150	0/0:28,0:29:63:0,63,661	0/0:26,0:26:54:0,54,544	0/0:33,0:33:57:0,57,551	1/1:0,29:29:69:685,69,0	1/1:0,39:41:90:900,90,0	1/1:0,19:19:39:417,39,0
3	30957656	rs316313200	3:30957656	1/1:0,37:38:87:824,87,0	1/1:0,26:26:72:682,72,0	1/1:0,31:32:69:651,69,0	0/0:35,0:35:93:0,93,1041	0/0:46,0:46:99:0,117,1273	0/0:43,0:43:99:0,123,1343
3	30957662	rs314587867	3:30957662	1/1:0,38:39:81:748,81,0	1/1:0,26:26:66:590,66,0	1/1:0,30:31:66:623,66,0	0/0:35,0:35:90:0,90,1021	0/0:49,0:49:99:0,138,1471	0/0:41,0:41:99:0,120,1312
3	30957668	rs315886497	3:30957668	1/1:0,40:40:84:741,84,0	1/1:0,29:29:69:655,69,0	1/1:0,31:32:63:605,63,0	0/0:37,0:37:99:0,105,1127	0/0:44,0:49:99:0,114,1195	0/0:39,0:40:99:0,99,1059
3	37033175	rs734052574	3:37033175	0/0:38,0:39:84:0,84,800	0/0:40,0:40:84:0,84,831	0/0:34,0:34:84:0,84,793	1/1:0,37:38:96:1003,96,0	1/1:0,41:41:99:1193,111,0	1/1:0,31:31:78:845,78,0
3	37043819	rs317595369	3:37043819	1/1:0,42:42:99:1171,111,0	1/1:0,40:40:99:1136,111,0	1/1:0,30:30:66:645,66,0	0/0:37,0:37:99:0,105,1135	0/0:44,1:45:99:0,117,1306	0/0:44,0:45:99:0,120,1338
3	37043825	rs313827458	3:37043825	1/1:0,42:42:99:1145,111,0	1/1:0,41:42:99:1067,105,0	1/1:0,24:24:54:544,54,0	0/0:33,0:33:93:0,93,973	0/0:46,0:46:99:0,114,1199	0/0:44,0:44:99:0,117,1296
3	37043834	rs316131000	3:37043834	1/1:0,40:42:99:1146,108,0	1/1:0,41:41:99:1081,108,0	1/1:0,21:23:54:538,54,0	0/0:32,0:32:81:0,81,869	0/0:46,0:46:99:0,123,1279	0/0:43,0:43:99:0,114,1211
3	37043882	rs312579191	3:37043882	1/1:0,39:39:99:1080,105,0	1/1:0,40:40:99:1150,114,0	1/1:0,24:25:51:495,51,0	0/0:41,0:41:99:0,108,1000	0/0:50,0:50:99:0,123,1194	0/0:47,0:47:99:0,123,1207
3	38334062	rs16255934	3:38334062	1/1:0,32:32:78:756,78,0	1/1:0,42:43:99:1096,108,0	1/1:0,32:32:84:825,84,0	0/0:38,0:38:99:0,108,1130	0/0:50,0:50:99:0,147,1567	0/0:46,0:46:99:0,126,1360
3	38334075	rs16255936	3:38334075	1/1:0,29:29:63:617,63,0	1/1:0,39:39:93:906,93,0	1/1:0,33:33:81:797,81,0	0/0:40,0:40:99:0,111,1173	0/0:50,0:50:99:0,144,1583	0/0:38,0:38:99:0,108,1179
3	44540501	rs312726017	3:44540501	1/1:0,29:29:81:845,81,0	1/1:0,33:35:78:809,78,0	1/1:0,25:25:69:705,69,0	0/0:42,0:42:96:0,96,942	0/0:43,0:43:99:0,108,1048	0/0:46,0:46:99:0,120,1179
3	44564457	rs317268676	3:44564457	1/1:0,28:28:60:611,60,0	1/1:0,37:37:96:1027,96,0	1/1:0,33:33:72:759,72,0	0/0:51,0:51:99:0,135,1450	0/0:39,0:39:99:0,99,1056	0/0:35,0:36:90:0,90,983
3	45313043	rs13569383	3:45313043	0/0:37,0:38:87:0,87,815	0/0:27,0:28:63:0,63,579	0/0:38,0:39:84:0,84,748	1/1:0,41:41:99:1140,105,0	1/1:2,39:41:82:1096,82,0	1/1:0,46:46:99:1391,132,0
3	45313145	rs13569384	3:45313145	0/0:34,0:35:87:0,87,871	0/0:28,0:29:72:0,72,729	0/0:46,0:46:99:0,129,1350	1/1:0,32:32:90:960,90,0	1/1:0,45:45:99:1263,120,0	1/1:0,34:35:87:931,87,0
3	45323318	rs312409558	3:45323318	1/1:1,27:30:60:598,60,0	1/1:1,40:41:90:907,90,0	1/1:0,32:32:72:711,72,0	0/0:39,0:39:99:0,108,1180	0/0:43,0:44:96:0,96,1035	0/0:35,0:35:90:0,90,1028
3	45323366	rs312268101	3:45323366	1/1:0,31:32:51:515,51,0	1/1:0,28:32:66:686,66,0	1/1:0,28:28:60:589,60,0	0/0:36,0:36:99:0,105,1087	0/0:46,0:47:99:0,117,1199	0/0:38,0:38:93:0,93,925
3	45326848	rs741260325	3:45326848	1/1:0,33:33:81:854,81,0	1/1:0,40:40:99:1209,117,0	1/1:0,21:22:54:550,54,0	0/0:33,0:33:90:0,90,1013	0/0:29,0:29:78:0,78,826	0/0:28,0:28:78:0,78,853
3	45327585	rs14353307	3:45327585	1/1:0,41:41:96:988,96,0	1/1:0,20:20:54:530,54,0	1/1:0,34:34:84:859,84,0	0/0:33,0:33:90:0,90,948	0/0:38,0:38:96:0,96,1009	0/0:45,0:45:99:0,114,1231
3	45330388	rs731583810	3:45330388	1/1:0,27:27:66:678,66,0	1/1:0,43:43:99:1171,117,0	1/1:0,33:34:93:942,93,0	0/0:30,0:30:87:0,87,937	0/0:36,0:37:78:0,78,889	0/0:28,0:30:81:0,81,887
3	45364543	rs317532909	3:45364543	1/1:0,29:29:81:837,81,0	1/1:0,29:29:81:822,81,0	1/1:0,29:30:72:748,72,0	0/0:29,0:30:87:0,87,868	0/0:45,0:45:99:0,123,1237	0/0:45,0:45:99:0,111,1075
3	45369383	rs314000085	3:45369383	1/1:0,30:30:72:714,72,0	1/1:0,33:34:75:785,75,0	1/1:0,35:35:81:832,81,0	0/0:33,0:33:96:0,96,1041	0/0:31,0:32:84:0,84,926	0/0:41,0:42:99:0,108,1189
3	47931323	rs15352432	3:47931323	0/0:31,0:32:78:0,78,796	0/0:33,0:33:75:0,75,764	0/0:26,0:26:63:0,63,665	1/1:0,30:30:81:862,81,0	1/1:0,50:51:99:1340,126,0	1/1:0,44:44:99:1364,123,0
3	47931450	rs15352439	3:47931450	0/0:32,0:34:81:0,81,811	0/0:26,0:27:51:0,51,520	0/0:36,0:37:84:0,84,868	1/1:0,43:43:99:1152,111,0	1/1:1,31:33:81:880,81,0	1/1:0,44:44:99:1179,114,0
3	47932738	rs312530896	3:47932738	0/0:32,0:32:78:0,78,823	0/0:29,0:30:69:0,69,710	0/0:29,0:29:69:0,69,729	1/1:0,40:41:99:1223,111,0	1/1:0,37:37:93:1052,93,0	1/1:0,34:35:90:1007,90,0
3	49868522	rs313158338	3:49868522	0/0:28,0:29:72:0,72,709	0/0:28,0:28:72:0,72,744	0/0:34,0:34:78:0,78,806	1/1:0,39:40:99:1117,105,0	1/1:0,47:47:99:1418,132,0	1/1:0,28:28:72:780,72,0
3	49868558	rs317308904	3:49868558	0/0:27,0:27:48:0,48,503	0/0:24,0:24:48:0,48,497	0/0:33,0:34:81:0,81,815	1/1:0,33:33:84:865,84,0	1/1:0,45:46:99:1268,117,0	1/1:0,31:32:81:859,81,0
3	51722722	rs315711302	3:51722722	1/1:0,28:28:54:570,54,0	1/1:0,27:30:60:610,60,0	1/1:0,32:34:69:683,69,0	0/0:42,1:47:99:0,102,1104	0/0:29,0:31:75:0,75,805	0/0:25,0:25:60:0,60,641
3	51722836	rs316740038	3:51722836	1/1:0,25:25:63:660,63,0	1/1:1,25:26:63:659,63,0	1/1:1,20:21:57:576,57,0	0/0:33,1:35:81:0,81,846	0/0:44,0:45:99:0,114,1236	0/0:36,0:37:99:0,99,1026
3	51723696	rs315359975	3:51723696	1/1:0,27:27:66:655,66,0	1/1:0,22:23:54:535,54,0	1/1:0,25:27:51:525,51,0	0/0:40,0:40:99:0,102,972	0/0:38,0:39:99:0,99,1003	0/0:30,0:31:78:0,78,740
3	51723726	rs735479774	3:51723726	1/1:0,35:35:75:678,75,0	1/1:0,27:27:54:501,54,0	1/1:0,25:25:45:432,45,0	0/0:35,0:35:90:0,90,971	0/0:40,0:40:99:0,114,1268	0/0:30,0:30:78:0,78,835
3	51725786	rs315705623	3:51725786	1/1:0,35:36:90:933,90,0	1/1:0,20:20:54:569,54,0	1/1:0,31:31:78:822,78,0	0/0:39,0:40:99:0,102,1013	0/0:30,0:30:75:0,75,761	0/0:37,0:37:99:0,102,1032
3	52033126	rs312978639	3:52033126	1/1:0,20:20:60:615,60,0	1/1:0,20:21:51:507,51,0	1/1:0,25:25:60:619,60,0	0/0:34,0:34:96:0,96,1050	0/0:37,0:37:90:0,90,966	0/0:39,0:39:99:0,111,1237
3	52035496	rs316953805	3:52035496	1/1:0,29:29:81:826,81,0	1/1:0,34:34:96:1007,96,0	1/1:0,28:28:81:819,81,0	0/0:35,0:35:93:0,93,968	0/0:40,0:40:99:0,108,1161	0/0:29,0:29:75:0,75,782
3	52037851	rs741750095	3:52037851	1/1:0,40:40:90:807,90,0	1/1:1,29:30:69:651,69,0	1/1:0,48:49:99:1103,120,0	0/0:35,0:35:93:0,93,1015	0/0:44,0:45:99:0,126,1400	0/0:40,0:40:99:0,99,1095
3	52153372	rs16278508	3:52153372	1/1:0,43:43:99:1238,120,0	1/1:0,29:29:75:815,75,0	1/1:0,26:26:69:709,69,0	0/0:33,0:33:84:0,84,803	0/0:58,0:58:99:0,141,1362	0/0:33,0:36:87:0,87,836
3	52207202	rs15358884	3:52207202	1/1:0,50:50:96:875,96,0	1/1:0,33:33:72:655,72,0	1/1:0,31:32:51:473,51,0	0/0:31,0:31:78:0,78,841	0/0:39,0:39:99:0,105,1150	0/0:33,0:34:90:0,90,999
3	70834785	rs314510598	3:70834785	0/0:34,0:35:69:0,69,729	0/0:23,1:25:45:0,45,458	0/0:43,0:50:96:0,96,987	1/1:0,33:34:87:886,87,0	1/1:0,51:52:99:1418,135,0	1/1:0,40:41:93:955,93,0
3	70834790	rs314821687	3:70834790	0/0:33,0:35:69:0,69,664	0/0:25,0:25:60:0,60,553	0/0:48,1:50:85:0,85,961	1/1:0,34:34:99:1041,99,0	1/1:0,52:52:99:1581,144,0	1/1:0,38:39:99:1119,105,0
3	70928275	rs314928312	3:70928275	0/0:36,0:36:87:0,87,842	0/0:33,0:34:78:0,78,751	0/0:26,0:26:54:0,54,556	1/1:0,33:36:69:730,69,0	1/1:0,37:37:93:958,93,0	1/1:0,34:35:60:619,60,0
3	70931121	rs736637081	3:70931121	1/1:0,32:32:81:833,81,0	1/1:0,31:31:75:761,75,0	1/1:1,30:31:84:862,84,0	0/0:47,0:48:99:0,123,1314	0/0:45,0:46:99:0,129,1422	0/0:35,0:35:99:0,102,1080
3	70932751	rs317840996	3:70932751	1/1:0,23:25:48:490,48,0	1/1:0,20:20:57:599,57,0	1/1:0,26:27:63:657,63,0	0/0:32,0:32:84:0,84,902	0/0:36,0:36:93:0,93,993	0/0:38,0:39:99:0,102,1094
3	70933006	rs315041580	3:70933006	1/1:0,29:29:84:889,84,0	1/1:0,43:43:99:1179,111,0	1/1:0,41:42:99:1181,114,0	0/0:40,0:40:93:0,93,908	0/0:47,0:48:99:0,120,1183	0/0:49,0:49:99:0,129,1255
3	72555654	rs15389431	3:72555654	0/0:17,0:18:33:0,33,294	0/0:12,0:12:21:0,21,191	0/0:12,1:13:27:0,27,229	1/1:0,30:30:60:651,60,0	1/1:0,19:19:51:538,51,0	1/1:0,26:26:57:577,57,0
3	72555655	rs15389433	3:72555655	0/0:18,0:18:30:0,30,295	0/0:12,0:12:27:0,27,267	0/0:13,0:13:27:0,27,264	1/1:0,30:31:66:686,66,0	1/1:0,20:20:48:506,48,0	1/1:0,26:26:54:561,54,0
3	74843020	rs318195919	3:74843020	1/1:0,27:27:57:603,57,0	1/1:0,32:32:87:910,87,0	1/1:0,43:45:99:1153,111,0	0/0:43,0:43:99:0,114,1106	0/0:37,0:38:87:0,87,848	0/0:43,0:43:99:0,114,1135
3	74843475	rs315268956	3:74843475	1/1:0,35:35:90:933,90,0	1/1:0,34:35:99:1013,99,0	1/1:0,25:25:63:637,63,0	0/0:47,0:47:99:0,126,1359	0/0:36,0:37:96:0,96,1036	0/0:39,0:40:99:0,108,1170
3	74843859	rs313237573	3:74843859	1/1:0,38:38:96:973,96,0	1/1:0,36:36:90:972,90,0	1/1:0,29:29:78:826,78,0	0/0:50,0:50:99:0,123,1323	0/0:42,0:45:99:0,114,1176	0/0:38,0:38:99:0,102,1036
3	76920997	rs313495451	3:76920997	0/0:33,0:35:90:0,90,936	0/0:28,0:28:78:0,78,802	0/0:30,0:30:81:0,81,819	1/1:0,33:34:93:991,93,0	1/1:0,47:47:99:1474,138,0	1/1:0,38:38:99:1145,105,0
3	76921535	rs315408112	3:76921535	0/0:29,1:32:33:0,33,565	0/0:32,0:33:78:0,78,719	0/0:37,0:37:75:0,75,740	1/1:0,36:37:84:882,84,0	1/1:0,46:47:99:1310,126,0	1/1:0,39:39:90:955,90,0
3	80872466	rs317184682	3:80872466	0/0:27,0:27:69:0,69,736	0/0:27,0:28:57:0,57,603	0/0:32,0:33:63:0,63,654	1/1:0,28:28:78:858,78,0	1/1:0,29:30:78:856,78,0	1/1:0,30:31:87:957,87,0
3	80892839	rs735540944	3:80892839	1/1:0,37:38:99:1084,105,0	1/1:0,33:33:87:869,87,0	1/1:0,34:34:90:909,90,0	0/0:42,0:42:99:0,108,1118	0/0:55,1:56:99:0,144,1498	0/0:36,0:36:99:0,105,1088
3	82556771	rs736372262	3:82556771	1/1:0,36:37:69:643,69,0	1/1:0,31:32:63:598,63,0	1/1:0,34:35:84:849,84,0	0/0:32,0:32:87:0,87,948	0/0:43,0:43:99:0,117,1315	0/0:37,0:37:99:0,108,1176
3	82575162	rs314361429	3:82575162	1/1:0,29:29:63:651,63,0	1/1:0,37:39:99:1072,102,0	1/1:0,44:46:99:1238,123,0	0/0:56,0:56:99:0,153,1582	0/0:57,0:57:99:0,153,1661	0/0:50,0:50:99:0,141,1507
3	82575758	rs739486273	3:82575758	1/1:1,35:36:99:1015,99,0	1/1:0,29:29:84:868,84,0	1/1:0,38:38:96:963,96,0	0/0:37,0:38:90:0,90,1002	0/0:44,0:44:99:0,117,1277	0/0:28,0:28:75:0,75,823
3	82575911	rs315770354	3:82575911	1/1:0,19:20:42:440,42,0	1/1:0,31:32:87:873,87,0	1/1:0,31:31:78:760,78,0	0/0:30,0:31:84:0,84,890	0/0:48,0:48:99:0,132,1426	0/0:35,0:35:93:0,93,1013
3	86181587	rs317563803	3:86181587	1/1:0,35:36:84:768,84,0	1/1:0,23:23:57:536,57,0	1/1:0,45:45:90:863,90,0	0/0:47,0:47:99:0,123,1294	0/0:42,0:43:99:0,111,1190	0/0:35,0:37:93:0,93,1000
3	86181812	rs318073236	3:86181812	1/1:0,34:36:84:861,84,0	1/1:0,27:27:63:643,63,0	1/1:0,33:33:75:748,75,0	0/0:46,0:46:99:0,135,1469	0/0:49,0:49:99:0,129,1402	0/0:35,0:35:87:0,87,939
3	86181820	rs312569628	3:86181820	1/1:0,36:36:78:705,78,0	1/1:0,26:27:45:407,45,0	1/1:0,31:31:66:626,66,0	0/0:47,0:47:99:0,132,1444	0/0:51,0:51:99:0,135,1475	0/0:33,0:33:84:0,84,933
3	86181835	rs312934962	3:86181835	1/1:0,37:37:96:967,96,0	1/1:1,26:27:60:624,60,0	1/1:0,25:25:57:558,57,0	0/0:45,0:45:99:0,123,1343	0/0:53,0:53:99:0,144,1569	0/0:33,0:33:87:0,87,969
3	86181843	rs312642114	3:86181843	1/1:0,36:36:93:929,93,0	1/1:0,26:26:69:720,69,0	1/1:0,23:23:51:531,51,0	0/0:42,0:43:99:0,108,1149	0/0:48,0:48:99:0,129,1427	0/0:39,0:39:99:0,102,1065
3	86181858	rs740140284	3:86181858	1/1:0,33:33:96:953,96,0	1/1:0,30:30:66:674,66,0	1/1:0,24:24:51:517,51,0	0/0:42,0:42:99:0,117,1282	0/0:45,0:45:99:0,135,1472	0/0:38,0:39:99:0,105,1179
3	86182007	rs313372259	3:86182007	1/1:0,41:41:99:1123,108,0	1/1:0,33:33:81:818,81,0	1/1:0,33:33:78:811,78,0	0/0:41,1:42:99:0,105,1139	0/0:36,1:37:96:0,96,1028	0/0:47,0:47:99:0,123,1345
3	86407134	rs317529734	3:86407134	1/1:0,20:20:45:468,45,0	1/1:0,28:28:69:758,69,0	1/1:0,38:39:99:1019,99,0	0/0:26,0:26:78:0,78,823	0/0:38,0:38:99:0,102,1102	0/0:28,0:28:81:0,81,853
3	86407241	rs15418147	3:86407241	0/0:32,0:34:84:0,84,884	0/0:22,0:22:54:0,54,530	0/0:45,0:48:99:0,114,1208	1/1:0,34:34:81:868,81,0	1/1:0,37:37:99:1080,105,0	1/1:0,46:46:99:1423,132,0
3	86493572	rs312895946	3:86493572	0/0:44,0:45:99:0,129,1324	0/0:36,0:36:93:0,93,960	0/0:28,0:28:72:0,72,769	1/1:0,34:34:84:845,84,0	1/1:0,43:43:99:1238,123,0	1/1:0,36:36:84:812,84,0
3	86493581	rs313482294	3:86493581	0/0:42,0:43:99:0,105,1096	0/0:35,0:37:93:0,93,944	0/0:30,0:30:75:0,75,784	1/1:0,33:33:84:932,84,0	1/1:0,42:43:99:1181,111,0	1/1:0,36:36:93:1007,93,0
3	87730555	rs317504098	3:87730555	0/0:31,0:31:75:0,75,811	0/0:28,0:28:81:0,81,825	0/0:35,0:35:90:0,90,940	1/1:0,42:42:99:1246,114,0	1/1:0,58:58:99:1667,153,0	1/1:0,47:48:99:1151,105,0
3	87730752	rs318020473	3:87730752	1/1:0,26:26:78:828,78,0	1/1:0,31:31:87:917,87,0	1/1:0,29:29:75:760,75,0	0/0:35,0:35:90:0,90,900	0/0:41,0:41:99:0,108,1130	0/0:42,0:42:99:0,114,1150
3	87731120	rs14392261	3:87731120	0/0:29,1:30:81:0,81,849	0/0:26,1:27:69:0,69,738	0/0:36,2:38:99:0,99,1019	1/1:0,42:42:99:956,99,0	1/1:0,29:29:78:765,78,0	1/1:0,38:39:99:932,99,0
3	87734851	rs315482070	3:87734851	0/0:31,0:31:87:0,87,907	0/0:37,0:37:99:0,99,1055	0/0:40,0:40:99:0,108,1130	1/1:0,44:45:99:1096,117,0	1/1:0,27:27:75:744,75,0	1/1:0,44:45:99:965,105,0
3	90581622	rs317683826	3:90581622	0/0:42,1:43:99:0,105,1005	0/0:18,0:19:39:0,39,388	0/0:26,0:26:54:0,54,508	1/1:0,47:47:99:1355,129,0	1/1:0,38:38:99:1152,105,0	1/1:0,38:39:99:1064,99,0
3	90581631	rs316470846	3:90581631	0/0:40,0:40:99:0,99,1078	0/0:20,0:21:51:0,51,538	0/0:25,0:25:72:0,72,757	1/1:0,45:45:99:1001,108,0	1/1:0,37:37:93:882,93,0	1/1:0,39:39:99:957,102,0
3	90582521	rs317389844	3:90582521	0/0:32,0:34:81:0,81,835	0/0:23,0:24:51:0,51,526	0/0:32,0:34:81:0,81,835	1/1:0,54:55:99:1533,147,0	1/1:0,44:44:99:1296,123,0	1/1:1,34:35:73:981,73,0
3	90583629	rs741498977	3:90583629	0/0:30,0:32:81:0,81,865	0/0:24,0:24:66:0,66,706	0/0:38,0:39:96:0,96,1007	1/1:0,33:33:81:780,81,0	1/1:0,54:54:99:1395,141,0	1/1:0,33:33:87:837,87,0
3	95445800	rs15434436	3:95445800	1/1:0,34:34:84:815,84,0	1/1:0,30:30:63:605,63,0	1/1:0,33:33:75:752,75,0	0/0:31,0:31:84:0,84,912	0/0:28,0:28:78:0,78,832	0/0:36,0:36:96:0,96,1050
3	95446427	rs313181648	3:95446427	1/1:0,30:30:81:829,81,0	1/1:0,29:31:75:780,75,0	1/1:0,29:30:75:751,75,0	0/0:43,0:43:99:0,117,1241	0/0:43,0:44:99:0,120,1266	0/0:35,0:35:99:0,99,1051
3	95764355	rs10730266	3:95764355	0/0:43,0:43:99:0,108,1116	0/0:32,0:32:72:0,72,766	0/0:28,0:28:75:0,75,793	1/1:0,45:45:99:1133,117,0	1/1:0,47:47:99:1135,117,0	1/1:0,33:34:84:819,84,0
3	95770262	rs312411204	3:95770262	1/1:0,37:39:90:934,90,0	1/1:0,39:40:99:1038,99,0	1/1:1,30:31:75:792,75,0	0/0:46,0:46:99:0,123,1183	0/0:50,0:50:99:0,126,1215	0/0:42,0:42:93:0,93,903
3	95770875	rs16327262	3:95770875	1/1:0,27:27:57:509,57,0	1/1:1,37:38:84:760,84,0	1/1:0,31:31:60:555,60,0	0/0:23,0:23:66:0,66,608	0/0:59,0:59:99:0,144,1432	0/0:39,0:39:99:0,102,986
3	95774811	rs10726748	3:95774811	1/1:0,46:46:99:1276,123,0	1/1:0,29:30:69:707,69,0	1/1:0,33:34:84:853,84,0	0/0:44,0:44:99:0,117,1154	0/0:48,0:48:99:0,132,1331	0/0:44,0:44:93:0,93,931
3	95785123	rs312512380	3:95785123	1/1:0,31:31:72:774,72,0	1/1:0,25:25:57:586,57,0	1/1:0,24:24:60:642,60,0	0/0:43,0:44:99:0,114,1086	0/0:47,0:48:99:0,120,1158	0/0:31,0:32:81:0,81,748
3	95785139	rs739019010	3:95785139	1/1:0,32:32:63:651,63,0	1/1:0,26:26:57:603,57,0	1/1:0,26:26:60:622,60,0	0/0:44,0:44:99:0,117,1278	0/0:45,0:45:99:0,117,1237	0/0:34,0:34:81:0,81,885
3	95792714	rs313819172	3:95792714	1/1:0,38:38:93:940,93,0	1/1:0,33:33:78:747,78,0	1/1:0,46:47:99:1270,126,0	0/0:46,0:46:99:0,132,1386	0/0:47,0:47:99:0,132,1444	0/0:49,0:49:99:0,135,1443
3	96025527	rs15435942	3:96025527	1/1:0,33:34:63:578,63,0	1/1:0,34:34:72:674,72,0	1/1:0,35:35:63:609,63,0	0/0:27,0:27:75:0,75,839	0/0:35,0:35:93:0,93,1039	0/0:39,0:40:99:0,102,1118
3	96027569	rs313477995	3:96027569	0/0:28,0:29:69:0,69,701	0/0:22,0:22:54:0,54,527	0/0:25,0:26:54:0,54,549	1/1:0,41:43:93:957,93,0	1/1:0,37:37:87:910,87,0	1/1:1,33:35:81:851,81,0
3	96056239	rs316662644	3:96056239	0/0:18,1:20:27:0,27,262	0/0:26,0:26:45:0,45,453	0/0:19,0:22:33:0,33,345	1/1:0,39:39:96:1005,96,0	1/1:0,21:22:51:554,51,0	1/1:0,13:14:30:332,30,0
3	97041901	rs313743222	3:97041901	1/1:1,33:34:53:749,53,0	1/1:1,34:36:59:853,59,0	1/1:0,33:33:75:767,75,0	0/0:45,0:46:99:0,126,1369	0/0:42,0:42:99:0,111,1197	0/0:49,0:49:99:0,123,1332
3	97042485	rs315155963	3:97042485	1/1:0,25:26:60:623,60,0	1/1:1,29:32:54:852,54,0	1/1:0,42:43:99:1071,102,0	0/0:30,0:30:87:0,87,933	0/0:37,0:38:90:0,90,963	0/0:49,0:51:99:0,132,1394
3	105024129	rs16338463	3:105024129	1/1:0,23:27:45:455,45,0	1/1:0,20:21:48:509,48,0	1/1:0,37:37:87:913,87,0	0/0:34,0:34:90:0,90,940	0/0:49,0:49:99:0,135,1384	0/0:33,0:34:84:0,84,823
3	105024613	rs16338466	3:105024613	1/1:0,32:32:78:794,78,0	1/1:0,30:30:72:717,72,0	1/1:0,38:38:99:1033,99,0	0/0:34,0:34:93:0,93,979	0/0:33,0:33:93:0,93,1005	0/0:29,0:29:81:0,81,885
3	105064010	rs16338518	3:105064010	1/1:0,39:39:96:956,96,0	1/1:0,31:32:63:586,63,0	1/1:0,27:27:66:631,66,0	0/0:38,0:38:99:0,99,1077	0/0:35,0:37:93:0,93,1019	0/0:40,0:41:99:0,102,1092
3	105069525	rs734924999	3:105069525	0/0:26,0:26:57:0,57,569	0/0:20,0:20:42:0,42,393	0/0:23,1:26:54:0,54,518	1/1:1,19:20:51:552,51,0	1/1:0,26:26:75:813,75,0	1/1:0,28:28:75:794,75,0
3	105070097	rs313018002	3:105070097	0/0:14,0:15:42:0,42,446	0/0:32,0:32:72:0,72,726	0/0:40,0:40:96:0,96,982	1/1:0,28:28:78:799,78,0	1/1:0,32:32:87:903,87,0	1/1:0,25:25:66:698,66,0
3	105070143	rs313214538	3:105070143	0/0:18,0:18:48:0,48,502	0/0:31,0:31:72:0,72,731	0/0:28,0:29:78:0,78,805	1/1:0,32:33:90:948,90,0	1/1:0,32:32:90:975,90,0	1/1:0,19:19:48:524,48,0
3	105070154	rs318060071	3:105070154	0/0:19,0:19:48:0,48,492	0/0:34,0:35:90:0,90,912	0/0:25,0:25:60:0,60,625	1/1:0,35:36:96:983,96,0	1/1:0,34:35:90:924,90,0	1/1:0,19:19:51:549,51,0
3	105070366	rs315202832	3:105070366	0/0:19,0:19:51:0,51,474	0/0:27,0:28:45:0,45,406	0/0:22,0:23:51:0,51,456	1/1:0,22:22:42:443,42,0	1/1:0,26:27:57:621,57,0	1/1:0,20:20:45:493,45,0
3	105070514	rs738242959	3:105070514	1/1:1,14:16:27:263,27,0	1/1:0,18:18:39:416,39,0	1/1:1,16:17:39:397,39,0	0/0:27,0:27:66:0,66,625	0/0:27,0:27:66:0,66,627	0/0:18,0:18:45:0,45,420
3	105081669	rs16338563	3:105081669	1/1:0,31:31:60:580,60,0	1/1:0,30:30:63:556,63,0	1/1:0,30:31:60:566,60,0	0/0:30,0:31:75:0,75,823	0/0:35,0:36:99:0,99,1100	0/0:30,0:31:78:0,78,833
3	105082738	rs734670170	3:105082738	0/0:23,0:24:48:0,48,442	0/0:21,0:21:39:0,39,372	0/0:22,0:22:54:0,54,495	1/1:0,26:27:75:813,75,0	1/1:0,39:40:99:1080,99,0	1/1:0,27:27:72:785,72,0
3	105083046	rs314076105	3:105083046	0/0:18,0:18:30:0,30,290	0/0:25,0:25:54:0,54,517	0/0:20,0:22:39:0,39,386	1/1:0,22:23:42:461,42,0	1/1:0,36:40:96:1023,96,0	1/1:0,31:32:81:844,81,0
3	105086099	rs14409177	3:105086099	1/1:0,17:19:39:385,39,0	1/1:0,19:19:48:485,48,0	1/1:0,30:31:72:712,72,0	0/0:34,0:39:81:0,81,863	0/0:39,0:41:93:0,93,996	0/0:28,0:30:66:0,66,707
3	105086177	rs14409179	3:105086177	0/0:27,0:29:69:0,69,722	0/0:29,0:29:66:0,66,663	0/0:24,0:26:45:0,45,458	1/1:0,33:33:84:866,84,0	1/1:0,46:46:99:1126,114,0	1/1:0,18:18:51:511,51,0
3	105086180	rs741673419	3:105086180	0/0:28,0:29:51:0,51,508	0/0:26,0:26:57:0,57,553	0/0:25,0:27:51:0,51,491	1/1:0,30:32:69:717,69,0	1/1:0,46:46:99:1035,99,0	1/1:0,16:18:36:383,36,0
3	105086877	rs733639029	3:105086877	0/0:36,0:36:87:0,87,841	0/0:29,0:30:72:0,72,711	0/0:30,0:30:69:0,69,647	1/1:0,37:37:90:935,90,0	1/1:1,48:49:99:1325,123,0	1/1:0,29:29:75:795,75,0
3	105086976	rs317819917	3:105086976	0/0:31,0:31:84:0,84,836	0/0:22,1:23:54:0,54,559	0/0:28,0:28:66:0,66,676	1/1:0,35:35:87:890,87,0	1/1:0,36:36:99:1052,99,0	1/1:0,41:41:99:1148,108,0
3	105087070	rs736149248	3:105087070	0/0:28,0:28:78:0,78,824	0/0:28,0:28:66:0,66,688	0/0:26,0:26:69:0,69,739	1/1:0,37:37:99:954,102,0	1/1:0,30:30:72:660,72,0	1/1:0,31:31:63:575,63,0
3	105087249	rs313500148	3:105087249	0/0:29,0:31:69:0,69,715	0/0:27,0:27:57:0,57,573	0/0:37,0:39:75:0,75,745	1/1:0,35:35:93:892,93,0	1/1:0,41:41:99:999,102,0	1/1:0,27:27:60:598,60,0
3	105090459	rs316512832	3:105090459	0/0:35,0:36:75:0,75,727	0/0:23,0:23:54:0,54,530	0/0:29,0:29:69:0,69,691	1/1:0,37:38:99:1094,102,0	1/1:0,29:29:72:785,72,0	1/1:0,29:29:78:849,78,0
3	105090901	rs731368026	3:105090901	0/0:23,0:23:54:0,54,554	0/0:24,0:26:45:0,45,424	0/0:23,0:25:54:0,54,533	1/1:0,31:32:84:897,84,0	1/1:0,36:37:96:1042,96,0	1/1:0,46:46:99:1297,117,0
3	105090943	rs316843816	3:105090943	0/0:25,0:25:60:0,60,616	0/0:27,0:27:75:0,75,728	0/0:23,0:24:57:0,57,588	1/1:0,26:28:66:695,66,0	1/1:0,36:37:93:927,93,0	1/1:0,39:40:99:1074,99,0
3	106782025	rs312705587	3:106782025	1/1:0,33:34:72:689,72,0	1/1:0,31:32:78:712,78,0	1/1:0,22:22:51:466,51,0	0/0:48,0:48:99:0,132,1432	0/0:45,0:45:99:0,123,1363	0/0:30,0:31:75:0,75,824
3	106782604	rs737377324	3:106782604	0/0:26,0:26:63:0,63,659	0/0:21,0:23:60:0,60,644	0/0:23,0:23:60:0,60,641	1/1:0,27:27:75:807,75,0	1/1:0,47:47:99:1208,114,0	1/1:0,40:41:99:1146,111,0
3	106782697	rs317806559	3:106782697	1/1:0,26:27:63:653,63,0	1/1:0,30:30:72:754,72,0	1/1:0,23:23:66:686,66,0	0/0:28,0:28:69:0,69,655	0/0:25,0:25:63:0,63,622	0/0:39,0:39:93:0,93,893
3	106783923	rs16341082	3:106783923	0/0:30,0:32:69:0,69,745	0/0:20,0:20:45:0,45,468	0/0:21,0:21:45:0,45,491	1/1:0,32:32:93:966,93,0	1/1:0,36:36:99:1084,102,0	1/1:0,46:46:99:1346,126,0
3	109588261	rs314727456	3:109588261	1/1:0,26:27:69:742,69,0	1/1:0,14:14:36:372,36,0	1/1:0,30:31:69:746,69,0	0/0:25,0:26:57:0,57,608	0/0:32,0:32:78:0,78,858	0/0:24,0:25:69:0,69,748
3	109588294	rs314902214	3:109588294	1/1:0,32:33:84:880,84,0	1/1:0,20:20:48:489,48,0	1/1:0,29:29:84:884,84,0	0/0:29,0:29:63:0,63,589	0/0:32,0:32:78:0,78,750	0/0:25,0:25:60:0,60,555
3	110416340	rs740380480	3:110416340	0/0:15,0:15:12:0,12,95	0/0:12,0:12:9:0,9,67	0/0:24,0:24:6:0,6,54	1/1:1,30:31:21:172,21,0	1/1:1,12:13:6:51,6,0	1/1:0,13:13:6:52,6,0
3	110425190	rs312563233	3:110425190	0/0:30,0:30:75:0,75,755	0/0:35,0:35:84:0,84,838	0/0:43,0:44:99:0,108,1108	1/1:0,33:33:96:1000,96,0	1/1:0,32:33:84:897,84,0	1/1:0,32:32:84:895,84,0
3	110427599	rs736450728	3:110427599	0/0:30,0:32:48:0,48,501	0/0:24,0:30:45:0,45,452	0/0:20,0:23:42:0,42,411	1/1:0,26:26:66:661,66,0	1/1:0,38:38:99:1074,105,0	1/1:0,38:38:87:885,87,0
4	343792	rs14418830	4:343792	0/0:34,0:35:93:0,93,952	0/0:35,0:35:93:0,93,907	0/0:35,0:35:90:0,90,930	1/1:0,34:34:87:984,87,0	1/1:0,37:37:96:1052,96,0	1/1:0,36:36:93:1042,93,0
4	343810	rs315985509	4:343810	0/0:37,0:37:93:0,93,959	0/0:34,0:34:81:0,81,866	0/0:34,0:34:84:0,84,870	1/1:1,33:35:52:806,52,0	1/1:0,40:40:99:1131,108,0	1/1:0,40:40:99:1032,99,0
4	344006	rs14418829	4:344006	0/0:29,0:29:87:0,87,841	0/0:33,0:33:75:0,75,716	0/0:27,0:27:66:0,66,630	1/1:0,30:30:87:940,87,0	1/1:0,39:43:87:926,87,0	1/1:0,33:34:75:800,75,0
4	361929	rs316493783	4:361929	0/0:26,0:27:63:0,63,622	0/0:28,0:29:72:0,72,727	0/0:23,0:25:48:0,48,457	1/1:0,16:16:42:439,42,0	1/1:0,28:28:66:719,66,0	1/1:1,25:27:63:662,63,0
4	361953	rs735697551	4:361953	0/0:22,0:22:51:0,51,515	0/0:29,0:29:54:0,54,575	0/0:29,0:29:72:0,72,711	1/1:0,23:23:51:496,51,0	1/1:0,27:27:63:621,63,0	1/1:0,30:31:69:668,69,0
4	361955	rs15473154	4:361955	0/0:21,0:22:54:0,54,538	0/0:28,1:29:66:0,66,669	0/0:30,0:30:69:0,69,694	1/1:0,23:24:51:509,51,0	1/1:0,26:26:57:616,57,0	1/1:0,29:30:69:725,69,0
4	361985	rs15473151	4:361985	0/0:16,2:19:36:0,36,384	0/0:30,0:31:81:0,81,857	0/0:27,1:29:57:0,57,558	1/1:1,30:31:43:617,43,0	1/1:0,27:27:69:667,69,0	1/1:0,30:30:66:622,66,0
4	362301	rs316523294	4:362301	0/0:28,0:28:72:0,72,738	0/0:32,0:33:66:0,66,676	0/0:27,0:28:66:0,66,684	1/1:0,27:27:60:653,60,0	1/1:1,34:35:78:833,78,0	1/1:1,34:36:78:847,78,0
4	527561	rs317939226	4:527561	0/0:36,0:38:87:0,87,805	0/0:27,0:27:54:0,54,494	0/0:30,0:30:72:0,72,673	1/1:0,28:28:81:878,81,0	1/1:0,37:37:99:1104,102,0	1/1:0,36:36:99:1065,99,0
4	529210	rs13546480	4:529210	0/0:26,0:26:63:0,63,572	0/0:25,0:25:57:0,57,556	0/0:25,0:25:57:0,57,534	1/1:0,42:43:99:1253,117,0	1/1:0,51:51:99:1553,141,0	1/1:0,33:33:87:949,87,0
4	529308	rs13546479	4:529308	0/0:40,0:40:87:0,87,838	0/0:29,1:31:81:0,81,776	0/0:29,0:29:69:0,69,659	1/1:0,42:42:99:1214,111,0	1/1:0,40:41:99:1099,102,0	1/1:0,47:47:99:1349,126,0
4	529314	rs13546478	4:529314	0/0:43,0:43:99:0,111,1099	0/0:32,0:32:75:0,75,755	0/0:29,0:29:72:0,72,709	1/1:0,43:43:99:1282,117,0	1/1:0,43:43:99:1199,111,0	1/1:0,44:44:99:1303,120,0
4	529369	rs13546477	4:529369	0/0:43,0:44:99:0,105,1090	0/0:31,0:32:78:0,78,820	0/0:27,0:27:63:0,63,595	1/1:0,43:44:99:1304,120,0	1/1:0,37:37:96:1050,96,0	1/1:0,42:42:99:1150,111,0
4	529370	rs13546476	4:529370	0/0:43,0:44:99:0,108,1133	0/0:31,0:32:78:0,78,816	0/0:26,0:26:66:0,66,659	1/1:0,42:42:99:1205,108,0	1/1:0,37:37:87:934,87,0	1/1:0,43:43:99:1176,114,0
4	529524	rs313704392	4:529524	0/0:29,0:30:72:0,72,657	0/0:25,0:27:54:0,54,497	0/0:24,0:24:45:0,45,410	1/1:0,31:32:81:905,81,0	1/1:0,40:40:99:1136,105,0	1/1:0,34:35:96:1056,96,0
4	529593	rs314034011	4:529593	0/0:30,0:30:54:0,54,498	0/0:26,0:29:36:0,36,330	0/0:23,0:23:45:0,45,405	1/1:0,33:33:87:917,87,0	1/1:0,43:43:99:1199,111,0	1/1:0,33:34:93:1004,93,0
4	529709	rs314561510	4:529709	0/0:29,0:29:69:0,69,721	0/0:25,0:25:63:0,63,672	0/0:33,0:33:84:0,84,887	1/1:0,37:38:90:949,90,0	1/1:0,53:54:99:1441,138,0	1/1:0,45:45:99:1130,108,0
4	529727	rs313098331	4:529727	0/0:30,0:30:60:0,60,603	0/0:26,0:27:54:0,54,543	0/0:29,0:30:75:0,75,780	1/1:0,32:33:81:842,81,0	1/1:0,42:45:99:1178,114,0	1/1:0,52:52:99:1446,141,0
4	529859	rs312399690	4:529859	0/0:27,0:29:51:0,51,494	0/0:21,0:21:39:0,39,365	0/0:27,0:27:57:0,57,564	1/1:1,41:42:99:1145,105,0	1/1:0,33:35:87:973,87,0	1/1:0,30:30:69:754,69,0
4	529946	rs312605340	4:529946	0/0:21,0:24:39:0,39,391	0/0:17,0:20:33:0,33,322	0/0:22,0:22:39:0,39,384	1/1:0,32:35:63:617,63,0	1/1:0,27:31:57:565,57,0	1/1:0,27:30:54:529,54,0
4	530290	rs316530295	4:530290	0/0:23,0:23:54:0,54,476	0/0:28,0:28:51:0,51,457	0/0:26,1:27:19:0,19,405	1/1:0,33:35:78:851,78,0	1/1:0,26:26:60:656,60,0	1/1:0,40:41:93:1001,93,0
4	530393	rs14418728	4:530393	0/0:22,0:22:54:0,54,563	0/0:24,0:24:57:0,57,582	0/0:23,0:24:63:0,63,650	1/1:0,32:32:93:960,93,0	1/1:0,41:41:99:1164,108,0	1/1:0,27:27:63:645,63,0
4	530398	rs318072287	4:530398	0/0:20,0:21:51:0,51,469	0/0:25,0:25:48:0,48,450	0/0:22,0:24:39:0,39,366	1/1:0,31:31:84:912,84,0	1/1:0,42:43:99:1073,99,0	1/1:0,25:26:63:661,63,0
4	530510	rs14418725	4:530510	0/0:31,0:32:84:0,84,870	0/0:34,0:34:78:0,78,800	0/0:41,0:43:96:0,96,1041	1/1:0,39:39:99:1096,102,0	1/1:0,31:32:84:881,84,0	1/1:0,33:33:81:858,81,0
4	530583	rs317203218	4:530583	0/0:34,0:34:84:0,84,877	0/0:24,1:25:57:0,57,576	0/0:43,0:43:99:0,114,1141	1/1:2,38:40:99:1165,108,0	1/1:0,31:31:93:1003,93,0	1/1:0,35:35:93:1009,93,0
4	530812	rs318155553	4:530812	0/0:29,0:29:63:0,63,673	0/0:27,0:28:72:0,72,740	0/0:35,1:36:84:0,84,861	1/1:0,38:38:99:1105,102,0	1/1:0,45:45:99:1238,114,0	1/1:0,31:31:90:993,90,0
4	530916	rs14418724	4:530916	0/0:37,0:37:96:0,96,979	0/0:26,0:28:69:0,69,696	0/0:27,0:27:57:0,57,587	1/1:0,32:32:81:848,81,0	1/1:0,40:40:99:1103,105,0	1/1:0,30:30:87:942,87,0
4	571626	rs733184253	4:571626	0/0:24,0:25:66:0,66,634	0/0:17,0:19:36:0,36,350	0/0:20,0:20:30:0,30,287	1/1:0,25:25:60:670,60,0	1/1:0,23:24:60:638,60,0	1/1:0,22:22:63:692,63,0
4	571662	rs312494991	4:571662	0/0:28,0:29:72:0,72,732	0/0:20,0:21:48:0,48,499	0/0:27,0:27:57:0,57,620	1/1:2,19:21:39:381,39,0	1/1:0,23:23:60:589,60,0	1/1:1,22:23:33:494,33,0
4	572058	rs314857360	4:572058	0/0:44,0:44:99:0,102,1074	0/0:32,0:32:75:0,75,783	0/0:43,0:43:99:0,102,1065	1/1:0,34:34:93:1030,93,0	1/1:0,37:37:99:1142,102,0	1/1:0,29:29:69:751,69,0
4	1791090	rs732399222	4:1791090	0/0:20,0:20:39:0,39,358	0/0:19,0:19:36:0,36,323	0/0:23,0:23:45:0,45,389	1/1:0,28:28:63:678,63,0	1/1:0,36:36:96:1038,96,0	1/1:0,22:23:63:677,63,0
4	1791358	rs15470858	4:1791358	0/0:20,0:21:51:0,51,541	0/0:20,0:20:42:0,42,447	0/0:30,0:30:63:0,63,616	1/1:0,33:34:81:875,81,0	1/1:0,42:43:99:1151,111,0	1/1:0,37:37:99:1027,99,0
4	1792237	rs732620134	4:1792237	0/0:25,0:25:69:0,69,722	0/0:18,0:18:42:0,42,439	0/0:27,0:27:54:0,54,550	1/1:0,26:26:66:713,66,0	1/1:0,38:38:96:1057,96,0	1/1:0,29:30:75:831,75,0
4	1792255	rs731583544	4:1792255	0/0:26,0:26:69:0,69,670	0/0:21,0:21:36:0,36,368	0/0:25,0:27:51:0,51,481	1/1:0,30:31:78:820,78,0	1/1:0,38:39:84:874,84,0	1/1:0,34:35:78:826,78,0
4	1815578	rs731100154	4:1815578	0/0:17,0:17:39:0,39,417	0/0:18,0:19:39:0,39,419	0/0:20,0:20:48:0,48,516	1/1:0,17:17:45:481,45,0	1/1:0,22:22:57:576,57,0	1/1:0,19:19:42:450,42,0
4	1815602	rs739402820	4:1815602	0/0:16,0:17:27:0,27,292	0/0:16,0:17:36:0,36,372	0/0:16,0:16:45:0,45,459	1/1:0,18:18:42:467,42,0	1/1:1,21:22:48:506,48,0	1/1:0,22:23:45:494,45,0
4	2014156	rs16349755	4:2014156	1/1:0,14:14:30:314,30,0	1/1:0,28:28:66:668,66,0	1/1:0,26:27:63:648,63,0	0/0:13,0:13:33:0,33,354	0/0:39,0:43:87:0,87,900	0/0:22,0:24:45:0,45,472
4	2017213	rs316798410	4:2017213	1/1:0,23:23:48:440,48,0	1/1:0,17:17:45:431,45,0	1/1:0,16:17:30:280,30,0	0/0:26,0:26:69:0,69,729	0/0:30,0:31:84:0,84,906	0/0:24,0:24:60:0,60,620
4	2095688	rs315070255	4:2095688	1/1:0,27:29:60:580,60,0	1/1:0,26:26:54:530,54,0	1/1:0,16:16:36:352,36,0	0/0:39,0:39:99:0,111,1156	0/0:40,0:40:99:0,108,1146	0/0:27,0:27:63:0,63,676
4	2100467	rs312404512	4:2100467	1/1:0,23:23:60:620,60,0	1/1:0,30:31:81:849,81,0	1/1:0,28:28:63:655,63,0	0/0:37,0:37:99:0,102,1019	0/0:37,0:37:99:0,99,968	0/0:29,0:29:63:0,63,644
4	2103347	rs10723361	4:2103347	1/1:0,28:29:69:741,69,0	1/1:0,29:30:75:759,75,0	1/1:0,27:27:72:763,72,0	0/0:34,0:34:84:0,84,796	0/0:29,0:29:66:0,66,646	0/0:42,0:42:99:0,117,1097
4	2104541	rs16349919	4:2104541	1/1:0,23:24:39:384,39,0	1/1:0,22:23:42:435,42,0	1/1:0,37:37:84:899,84,0	0/0:34,0:35:69:0,69,733	0/0:53,0:58:99:0,120,1266	0/0:42,0:42:99:0,99,1051
4	2104548	rs312631188	4:2104548	1/1:0,24:24:39:349,39,0	1/1:0,24:25:54:499,54,0	1/1:0,39:39:87:812,87,0	0/0:34,0:34:81:0,81,887	0/0:56,0:58:99:0,135,1447	0/0:40,0:41:93:0,93,1025
4	2105264	rs313369968	4:2105264	1/1:0,19:20:39:396,39,0	1/1:0,23:23:48:479,48,0	1/1:0,22:23:45:462,45,0	0/0:35,0:35:93:0,93,1007	0/0:31,0:31:87:0,87,946	0/0:38,0:39:90:0,90,955
4	3750698	rs13641323	4:3750698	0/0:22,0:22:39:0,39,401	0/0:26,0:27:60:0,60,591	0/0:31,0:31:72:0,72,783	1/1:0,25:25:66:632,66,0	1/1:0,36:36:99:937,99,0	1/1:0,38:38:81:802,81,0
4	3750740	rs10731107	4:3750740	1/1:0,29:29:72:748,72,0	1/1:0,24:25:51:569,51,0	1/1:0,29:30:69:739,69,0	0/0:28,0:28:78:0,78,839	0/0:37,0:37:99:0,105,1106	0/0:41,0:41:99:0,111,1185
4	3751994	rs314709259	4:3751994	1/1:0,13:13:30:301,30,0	1/1:0,28:28:60:552,60,0	1/1:0,22:23:39:369,39,0	0/0:30,0:30:81:0,81,860	0/0:28,0:28:72:0,72,765	0/0:35,0:35:96:0,96,1017
4	5141216	rs314149835	4:5141216	0/0:29,0:29:66:0,66,637	0/0:28,0:29:75:0,75,751	0/0:18,1:19:42:0,42,404	1/1:0,38:38:81:825,81,0	1/1:1,48:49:99:1020,102,0	1/1:1,37:38:81:835,81,0
4	5141233	rs15481730	4:5141233	0/0:27,0:27:63:0,63,634	0/0:26,0:27:63:0,63,658	0/0:20,0:21:48:0,48,478	1/1:0,35:35:81:807,81,0	1/1:0,46:49:99:1150,114,0	1/1:0,33:33:66:632,66,0
4	5144322	rs313237661	4:5144322	1/1:0,29:30:57:515,57,0	1/1:0,26:26:66:612,66,0	1/1:0,30:31:72:665,72,0	0/0:39,0:39:99:0,99,1071	0/0:23,0:23:54:0,54,564	0/0:28,0:29:72:0,72,760
4	5145180	rs317531504	4:5145180	1/1:0,35:35:90:846,90,0	1/1:0,32:33:78:756,78,0	1/1:0,27:27:69:653,69,0	0/0:33,0:35:81:0,81,860	0/0:31,0:31:84:0,84,865	0/0:29,0:30:69:0,69,732
4	5145364	rs315733912	4:5145364	0/0:31,0:33:54:0,54,483	0/0:27,0:28:48:0,48,425	0/0:28,0:28:54:0,54,483	1/1:0,23:23:66:721,66,0	1/1:0,37:37:87:947,87,0	1/1:0,31:32:78:859,78,0
4	5145848	rs317004903	4:5145848	0/0:18,0:18:39:0,39,414	0/0:27,0:28:75:0,75,790	0/0:21,0:21:51:0,51,521	1/1:0,23:23:60:587,60,0	1/1:0,37:37:96:971,96,0	1/1:0,30:30:87:850,87,0
4	5146193	rs317743001	4:5146193	0/0:21,0:22:57:0,57,608	0/0:26,0:26:63:0,63,695	0/0:25,0:26:63:0,63,693	1/1:0,24:24:63:597,63,0	1/1:0,40:40:96:943,96,0	1/1:0,39:39:96:925,96,0
4	9324259	rs739827397	4:9324259	1/1:0,48:51:99:1276,120,0	1/1:0,38:38:99:1082,105,0	1/1:0,44:44:99:1193,114,0	0/0:47,0:47:99:0,126,1392	0/0:43,0:43:99:0,108,1186	0/0:42,0:42:99:0,117,1290
4	9325278	rs313615354	4:9325278	1/1:0,33:33:60:570,60,0	1/1:0,34:35:72:672,72,0	1/1:0,35:36:81:768,81,0	0/0:48,0:48:99:0,132,1434	0/0:48,0:49:99:0,126,1366	0/0:45,0:45:99:0,120,1303
4	9410395	rs318041844	4:9410395	0/0:37,0:37:84:0,84,883	0/0:21,0:22:57:0,57,619	0/0:28,0:29:66:0,66,699	1/1:0,34:35:96:895,96,0	1/1:0,39:39:99:950,99,0	1/1:0,37:37:96:877,96,0
4	9418886	rs313217559	4:9418886	1/1:0,34:35:72:733,72,0	1/1:0,23:23:60:613,60,0	1/1:0,27:27:72:759,72,0	0/0:45,0:46:99:0,117,1118	0/0:34,0:35:90:0,90,884	0/0:46,0:46:99:0,108,1042
4	9420505	rs316693208	4:9420505	1/1:0,41:42:99:1041,99,0	1/1:1,35:36:84:847,84,0	1/1:0,37:38:87:890,87,0	0/0:52,0:52:99:0,144,1495	0/0:45,0:45:99:0,120,1334	0/0:41,0:41:99:0,108,1195
4	9427733	rs14426637	4:9427733	1/1:0,42:44:96:855,96,0	1/1:0,34:34:48:409,48,0	1/1:0,45:45:96:834,96,0	0/0:42,0:42:99:0,114,1223	0/0:56,0:56:99:0,144,1542	0/0:30,0:31:81:0,81,889
4	16457602	rs317661222	4:16457602	1/1:0,40:40:96:989,96,0	1/1:0,31:32:66:686,66,0	1/1:1,32:34:66:719,66,0	0/0:41,0:42:99:0,99,968	0/0:33,0:33:84:0,84,797	0/0:44,0:45:99:0,111,1048
4	16457618	rs29008751	4:16457618	0/0:43,0:44:99:0,102,1039	0/0:30,0:30:66:0,66,681	0/0:34,0:34:75:0,75,775	1/1:0,42:42:99:1251,114,0	1/1:0,40:40:99:1129,102,0	1/1:0,42:43:99:1243,114,0
4	41696595	rs313830929	4:41696595	1/1:0,25:25:45:428,45,0	1/1:0,27:27:60:582,60,0	1/1:0,28:33:66:621,66,0	0/0:39,0:39:99:0,102,1077	0/0:40,0:40:99:0,105,1141	0/0:40,1:41:93:0,93,998
4	41696614	rs312921131	4:41696614	1/1:0,34:34:84:784,84,0	1/1:0,26:27:51:506,51,0	1/1:0,35:37:78:752,78,0	0/0:41,0:42:99:0,111,1181	0/0:41,0:43:99:0,99,1054	0/0:39,0:39:84:0,84,876
4	41696632	rs315171548	4:41696632	1/1:0,38:39:75:725,75,0	1/1:0,27:27:45:479,45,0	1/1:0,32:32:69:680,69,0	0/0:38,0:39:99:0,99,1050	0/0:44,0:44:99:0,108,1164	0/0:34,0:34:75:0,75,790
4	41696646	rs313788243	4:41696646	1/1:0,40:40:75:665,75,0	1/1:0,27:28:42:401,42,0	1/1:0,34:34:66:581,66,0	0/0:40,0:41:99:0,108,1160	0/0:43,0:44:96:0,96,1001	0/0:31,0:32:78:0,78,813
4	41701090	rs736697087	4:41701090	1/1:0,36:36:87:764,87,0	1/1:0,26:27:54:490,54,0	1/1:0,29:30:54:488,54,0	0/0:35,1:36:93:0,93,961	0/0:30,0:31:60:0,60,649	0/0:29,0:31:60:0,60,614
4	41701101	rs741573682	4:41701101	1/1:0,36:36:72:683,72,0	1/1:0,24:24:63:600,63,0	1/1:0,33:35:78:738,78,0	0/0:34,0:34:90:0,90,954	0/0:30,0:30:69:0,69,727	0/0:27,0:28:60:0,60,641
4	41701183	rs16396780	4:41701183	0/0:23,0:23:51:0,51,513	0/0:23,0:23:60:0,60,598	0/0:28,0:29:57:0,57,546	1/1:0,30:32:60:599,60,0	1/1:0,27:27:66:683,66,0	1/1:0,33:34:75:744,75,0
4	52977114	rs316482606	4:52977114	1/1:0,27:27:60:601,60,0	1/1:0,25:26:66:666,66,0	1/1:0,31:32:75:716,75,0	0/0:35,0:35:96:0,96,1003	0/0:48,0:48:99:0,126,1324	0/0:37,0:38:99:0,99,1024
4	52977157	rs317216005	4:52977157	1/1:0,20:21:48:507,48,0	1/1:0,26:27:69:722,69,0	1/1:0,28:29:66:671,66,0	0/0:35,0:35:96:0,96,1004	0/0:36,0:36:93:0,93,1024	0/0:37,0:37:93:0,93,1015
4	52977171	rs739549868	4:52977171	1/1:0,23:24:60:575,60,0	1/1:0,25:26:66:695,66,0	1/1:0,25:25:60:642,60,0	0/0:30,0:30:78:0,78,810	0/0:40,0:40:99:0,114,1223	0/0:40,0:40:99:0,108,1074
4	56421678	rs13523558	4:56421678	0/0:28,0:29:72:0,72,747	0/0:24,0:25:60:0,60,609	0/0:19,0:20:42:0,42,424	1/1:0,25:25:63:573,63,0	1/1:0,29:29:75:717,75,0	1/1:0,23:23:51:492,51,0
4	56430806	rs312365017	4:56430806	1/1:0,32:33:81:821,81,0	1/1:0,20:20:39:384,39,0	1/1:0,27:28:63:660,63,0	0/0:41,0:43:99:0,99,1079	0/0:32,0:34:78:0,78,856	0/0:33,0:33:90:0,90,956
4	56432344	rs16417229	4:56432344	0/0:22,0:25:39:0,39,404	0/0:31,0:31:78:0,78,805	0/0:37,0:38:75:0,75,793	1/1:0,34:35:81:758,81,0	1/1:0,34:34:75:718,75,0	1/1:0,43:44:96:988,96,0
4	56432353	rs16417230	4:56432353	0/0:27,0:27:63:0,63,605	0/0:29,0:29:60:0,60,585	0/0:38,0:38:81:0,81,798	1/1:0,34:37:75:779,75,0	1/1:0,30:31:66:712,66,0	1/1:0,43:44:99:1062,99,0
4	56697940	rs317462182	4:56697940	1/1:0,33:34:90:911,90,0	1/1:0,26:26:54:556,54,0	1/1:0,22:23:54:549,54,0	0/0:27,0:27:66:0,66,698	0/0:31,0:31:87:0,87,944	0/0:39,0:39:99:0,102,1113
4	56707029	rs740581710	4:56707029	1/1:0,21:24:39:424,39,0	1/1:0,20:23:36:374,36,0	1/1:0,20:23:39:396,39,0	0/0:35,0:36:81:0,81,840	0/0:35,0:36:93:0,93,990	0/0:38,0:38:93:0,93,971
4	56707057	rs734380766	4:56707057	1/1:0,27:29:57:574,57,0	1/1:0,22:23:45:469,45,0	1/1:0,21:22:39:393,39,0	0/0:47,0:47:99:0,108,1021	0/0:34,0:34:78:0,78,744	0/0:39,0:40:96:0,96,927
4	64744490	rs739988945	4:64744490	1/1:0,19:19:45:441,45,0	1/1:0,17:17:36:351,36,0	1/1:0,25:25:63:615,63,0	0/0:25,0:28:63:0,63,662	0/0:24,0:25:39:0,39,414	0/0:26,0:26:42:0,42,433
4	64744610	rs732269152	4:64744610	0/0:29,0:30:63:0,63,560	0/0:24,1:25:22:0,22,359	0/0:24,0:24:36:0,36,325	1/1:0,30:30:66:602,66,0	1/1:0,36:37:81:758,81,0	1/1:0,32:32:69:630,69,0
4	68650201	rs315071431	4:68650201	0/0:26,0:26:69:0,69,725	0/0:32,0:32:75:0,75,798	0/0:36,0:36:87:0,87,867	1/1:0,41:41:99:1103,102,0	1/1:2,43:46:99:1066,102,0	1/1:0,38:38:99:1094,99,0
4	68651571	rs313648674	4:68651571	0/0:24,0:24:63:0,63,610	0/0:30,0:30:75:0,75,801	0/0:34,0:34:81:0,81,843	1/1:0,41:41:99:1113,105,0	1/1:0,45:46:99:1231,117,0	1/1:0,34:34:96:1019,96,0
4	68651654	rs315317730	4:68651654	0/0:43,0:43:99:0,117,1244	0/0:22,0:23:48:0,48,515	0/0:36,0:36:84:0,84,845	1/1:0,47:47:99:1323,126,0	1/1:0,44:45:99:1094,105,0	1/1:0,43:45:99:1171,114,0
4	68652115	rs740247245	4:68652115	0/0:29,0:29:72:0,72,745	0/0:30,0:33:66:0,66,651	0/0:31,0:31:81:0,81,826	1/1:0,38:38:99:1057,99,0	1/1:1,40:41:90:1203,90,0	1/1:0,45:45:99:1270,120,0
4	68652495	rs315457377	4:68652495	0/0:37,0:37:72:0,72,633	0/0:17,2:19:39:0,39,345	0/0:40,0:40:87:0,87,791	1/1:0,38:38:99:1121,105,0	1/1:0,40:40:99:1267,114,0	1/1:0,33:33:96:1083,96,0
4	68652526	rs315583182	4:68652526	0/0:38,0:38:99:0,105,1132	0/0:19,0:20:45:0,45,491	0/0:32,0:33:90:0,90,955	1/1:0,35:35:87:804,87,0	1/1:0,34:34:78:742,78,0	1/1:0,34:34:84:818,84,0
4	68652572	rs316120878	4:68652572	0/0:44,0:45:99:0,105,1050	0/0:23,0:23:54:0,54,563	0/0:30,0:31:84:0,84,846	1/1:0,38:38:99:963,99,0	1/1:0,36:36:96:944,96,0	1/1:0,39:40:99:992,102,0
4	68652754	rs316434957	4:68652754	0/0:39,0:40:99:0,99,980	0/0:34,0:34:81:0,81,792	0/0:30,0:31:78:0,78,777	1/1:0,34:34:96:1032,96,0	1/1:0,46:46:99:1378,129,0	1/1:0,35:36:81:879,81,0
4	68652831	rs317037625	4:68652831	0/0:41,0:41:99:0,102,1072	0/0:26,0:27:69:0,69,730	0/0:41,0:41:99:0,111,1148	1/1:0,34:34:87:837,87,0	1/1:0,43:43:99:1045,108,0	1/1:0,38:38:99:1012,102,0
4	68652867	rs316559759	4:68652867	0/0:38,1:40:90:0,90,947	0/0:23,0:24:57:0,57,563	0/0:39,0:40:90:0,90,914	1/1:0,42:42:99:1270,120,0	1/1:0,37:37:99:1083,102,0	1/1:0,35:35:96:1020,96,0
4	68652923	rs317767166	4:68652923	0/0:50,0:50:99:0,132,1376	0/0:17,0:18:45:0,45,475	0/0:37,0:39:90:0,90,959	1/1:0,41:41:99:1161,111,0	1/1:0,38:38:93:1031,93,0	1/1:0,33:33:84:913,84,0
4	68652937	rs317874271	4:68652937	0/0:49,0:50:99:0,129,1352	0/0:18,0:18:45:0,45,467	0/0:35,0:35:96:0,96,996	1/1:0,40:40:96:970,96,0	1/1:1,32:34:84:835,84,0	1/1:0,35:35:93:907,93,0
4	68653060	rs317412482	4:68653060	0/0:32,0:32:78:0,78,830	0/0:36,0:36:96:0,96,1046	0/0:23,0:23:60:0,60,643	1/1:0,44:44:99:1021,108,0	1/1:0,44:44:96:924,96,0	1/1:0,44:44:99:920,99,0
4	68653069	rs313093710	4:68653069	0/0:33,0:33:87:0,87,931	0/0:44,0:44:99:0,117,1260	0/0:22,0:22:51:0,51,575	1/1:0,43:43:99:1103,114,0	1/1:1,46:47:83:1025,83,0	1/1:0,48:48:99:1201,129,0
4	68653103	rs312321243	4:68653103	0/0:29,0:29:69:0,69,719	0/0:34,0:34:84:0,84,855	0/0:27,0:30:72:0,72,763	1/1:0,52:53:99:1309,123,0	1/1:0,45:46:99:1212,114,0	1/1:0,42:42:99:1119,108,0
4	68653192	rs312461237	4:68653192	0/0:39,1:40:96:0,96,1002	0/0:39,0:39:99:0,99,1040	0/0:45,0:45:99:0,105,1142	1/1:0,35:35:99:1085,99,0	1/1:0,41:41:99:1294,117,0	1/1:1,51:52:99:1589,147,0
4	68654630	rs16432300	4:68654630	0/0:43,0:43:99:0,114,1169	0/0:34,0:34:78:0,78,787	0/0:37,0:37:90:0,90,910	1/1:0,37:37:99:1162,111,0	1/1:0,55:55:99:1677,153,0	1/1:0,47:47:99:1458,138,0
4	68654644	rs16432301	4:68654644	0/0:41,0:41:99:0,114,1159	0/0:33,0:33:78:0,78,806	0/0:37,0:39:96:0,96,983	1/1:0,35:35:96:1035,96,0	1/1:0,54:54:99:1658,153,0	1/1:0,45:45:99:1359,126,0
4	69141857	rs313420329	4:69141857	1/1:0,31:31:84:846,84,0	1/1:0,35:37:87:874,87,0	1/1:0,41:41:99:1161,111,0	0/0:48,0:49:99:0,117,1217	0/0:37,0:37:99:0,102,1099	0/0:40,0:40:99:0,120,1270
4	69141872	rs734723794	4:69141872	1/1:0,30:31:72:759,72,0	1/1:0,37:37:93:943,93,0	1/1:0,41:41:99:1147,114,0	0/0:45,0:45:99:0,123,1294	0/0:37,0:37:99:0,102,1096	0/0:40,0:41:99:0,114,1237
4	69142400	.	4:69142400	1/1:0,35:35:78:770,78,0	1/1:0,35:36:81:855,81,0	1/1:0,30:30:78:779,78,0	0/0:43,0:43:99:0,102,983	0/0:30,0:30:81:0,81,774	0/0:45,0:45:99:0,114,1122
4	69142484	.	4:69142484	1/1:0,24:24:45:424,45,0	1/1:0,31:31:45:453,45,0	1/1:0,25:25:51:498,51,0	0/0:37,4:41:87:0,87,854	0/0:30,3:33:53:0,53,819	0/0:37,2:40:84:0,84,896
4	69524905	rs16432888	4:69524905	1/1:0,34:34:60:564,60,0	1/1:0,14:15:27:243,27,0	1/1:0,18:21:36:365,36,0	0/0:35,0:35:69:0,69,757	0/0:32,0:33:63:0,63,661	0/0:19,0:19:48:0,48,516
4	69530283	rs16432890	4:69530283	1/1:0,44:44:99:1180,111,0	1/1:0,26:27:57:589,57,0	1/1:0,28:30:51:524,51,0	0/0:32,0:32:93:0,93,1034	0/0:35,0:35:96:0,96,1093	0/0:48,0:48:99:0,126,1410
4	74052328	rs15618063	4:74052328	0/0:19,0:21:39:0,39,412	0/0:31,0:33:81:0,81,854	0/0:27,0:28:69:0,69,677	1/1:0,42:42:99:1012,114,0	1/1:0,43:43:99:942,102,0	1/1:0,36:36:87:801,87,0
4	74071089	rs313658975	4:74071089	0/0:42,1:43:99:0,108,1097	0/0:33,0:34:81:0,81,792	0/0:32,0:32:75:0,75,763	1/1:0,31:32:78:783,78,0	1/1:0,45:46:99:1170,114,0	1/1:0,36:36:99:1093,105,0
4	74071114	rs315003582	4:74071114	0/0:42,0:43:99:0,111,1137	0/0:31,0:33:63:0,63,652	0/0:32,0:34:78:0,78,828	1/1:0,29:30:78:819,78,0	1/1:0,47:49:99:1277,120,0	1/1:0,37:37:99:1143,105,0
4	74071132	rs315080338	4:74071132	0/0:38,0:39:99:0,102,1061	0/0:30,0:30:60:0,60,633	0/0:36,0:37:84:0,84,876	1/1:0,28:29:66:661,66,0	1/1:0,44:47:99:1071,105,0	1/1:0,36:37:90:925,90,0
4	74071146	rs15618103	4:74071146	0/0:41,0:41:99:0,102,1082	0/0:27,0:29:60:0,60,600	0/0:31,2:34:54:0,54,763	1/1:1,19:21:54:566,54,0	1/1:0,43:43:99:1204,111,0	1/1:1,32:33:58:830,58,0
4	80112076	rs16442245	4:80112076	0/0:45,0:45:99:0,102,1024	0/0:23,0:23:57:0,57,573	0/0:34,1:35:81:0,81,823	1/1:1,44:45:99:1286,117,0	1/1:0,39:39:99:1115,99,0	1/1:1,38:39:99:1235,111,0
4	80149902	rs16442316	4:80149902	0/0:36,0:36:90:0,90,898	0/0:21,0:21:54:0,54,535	0/0:35,0:35:96:0,96,958	1/1:0,33:33:81:860,81,0	1/1:0,32:32:84:926,84,0	1/1:0,36:36:90:936,90,0
4	81924618	rs15633271	4:81924618	1/1:1,34:35:93:949,93,0	1/1:0,39:39:99:969,99,0	1/1:0,34:34:87:928,87,0	0/0:31,0:31:72:0,72,776	0/0:45,0:46:99:0,117,1258	0/0:42,0:42:99:0,111,1176
4	81926013	rs16444537	4:81926013	1/1:0,46:48:99:1317,123,0	1/1:0,34:35:75:754,75,0	1/1:0,38:39:96:988,96,0	0/0:28,0:28:81:0,81,883	0/0:47,0:47:99:0,129,1381	0/0:44,0:44:99:0,126,1385
4	81928797	rs14498254	4:81928797	1/1:0,27:27:72:769,72,0	1/1:0,32:32:84:907,84,0	1/1:0,34:34:93:967,93,0	0/0:48,0:48:99:0,135,1484	0/0:57,0:58:99:0,165,1828	0/0:37,0:37:99:0,102,1139
4	88591799	rs734265951	4:88591799	1/1:0,33:33:78:744,78,0	1/1:0,30:30:78:760,78,0	1/1:0,36:36:78:774,78,0	0/0:42,0:42:99:0,102,1123	0/0:52,0:52:99:0,135,1493	0/0:43,0:43:99:0,111,1204
4	88594541	rs15644878	4:88594541	0/0:33,0:34:87:0,87,909	0/0:30,0:31:69:0,69,723	0/0:40,0:40:99:0,102,1054	1/1:0,35:35:93:927,93,0	1/1:0,38:39:93:894,93,0	1/1:0,35:36:87:772,87,0
4	88610593	rs733776536	4:88610593	1/1:0,35:35:87:880,87,0	1/1:0,44:44:99:1123,111,0	1/1:0,41:42:99:1127,111,0	0/0:34,1:35:87:0,87,807	0/0:33,0:33:72:0,72,717	0/0:35,0:35:93:0,93,913
4	88623329	rs314517201	4:88623329	1/1:0,50:52:99:1283,123,0	1/1:0,32:33:78:813,78,0	1/1:0,33:34:90:952,90,0	0/0:30,0:30:78:0,78,770	0/0:46,0:46:99:0,111,1053	0/0:38,0:38:99:0,99,932
4	88733922	rs80743296	4:88733922	0/0:25,0:26:60:0,60,645	0/0:22,0:22:51:0,51,531	0/0:26,0:28:60:0,60,608	1/1:0,29:29:72:744,72,0	1/1:0,34:34:90:918,90,0	1/1:0,33:33:81:835,81,0
4	88759438	rs16452876	4:88759438	0/0:26,0:26:60:0,60,609	0/0:34,1:35:84:0,84,880	0/0:31,0:32:66:0,66,680	1/1:0,39:41:99:1082,105,0	1/1:0,22:24:60:644,60,0	1/1:0,35:35:93:976,93,0
4	89232221	rs734769225	4:89232221	1/1:0,24:24:54:562,54,0	1/1:0,28:32:57:588,57,0	1/1:0,25:25:42:405,42,0	0/0:32,0:32:69:0,69,660	0/0:34,0:34:81:0,81,783	0/0:32,0:32:84:0,84,813
4	89232230	rs738219177	4:89232230	1/1:0,23:24:42:444,42,0	1/1:0,29:30:72:706,72,0	1/1:0,24:25:57:533,57,0	0/0:30,0:31:84:0,84,890	0/0:33,0:33:84:0,84,892	0/0:31,0:31:81:0,81,873
4	89232257	rs315542873	4:89232257	1/1:0,23:23:48:490,48,0	1/1:0,27:27:66:663,66,0	1/1:0,23:23:57:551,57,0	0/0:27,0:27:72:0,72,672	0/0:31,0:31:81:0,81,761	0/0:26,0:26:63:0,63,600
4	89233471	rs741627669	4:89233471	1/1:0,30:31:66:690,66,0	1/1:0,26:27:51:526,51,0	1/1:0,15:15:33:372,33,0	0/0:27,0:27:78:0,78,839	0/0:35,0:35:99:0,102,1111	0/0:48,0:48:99:0,138,1487
4	89234759	rs314015277	4:89234759	1/1:0,33:33:69:732,69,0	1/1:0,22:23:48:523,48,0	1/1:0,19:19:54:564,54,0	0/0:19,0:21:54:0,54,586	0/0:34,0:35:69:0,69,714	0/0:27,0:27:72:0,72,762
4	89270927	rs737526323	4:89270927	1/1:0,23:24:51:508,51,0	1/1:0,22:23:48:491,48,0	1/1:0,21:23:48:508,48,0	0/0:27,0:27:72:0,72,687	0/0:27,0:28:63:0,63,589	0/0:29,0:29:72:0,72,682
4	89276421	rs316026075	4:89276421	0/0:32,0:32:78:0,78,747	0/0:25,0:25:51:0,51,488	0/0:22,0:22:57:0,57,558	1/1:0,25:26:60:646,60,0	1/1:0,28:29:63:709,63,0	1/1:0,25:25:69:756,69,0
4	89276452	rs316635123	4:89276452	0/0:32,0:32:69:0,69,736	0/0:23,0:23:39:0,39,399	0/0:23,0:23:54:0,54,529	1/1:0,26:28:72:775,72,0	1/1:0,28:28:69:777,69,0	1/1:0,24:24:60:646,60,0
4	89276959	rs317261688	4:89276959	1/1:0,23:23:39:388,39,0	1/1:0,15:15:39:393,39,0	1/1:0,38:38:84:853,84,0	0/0:27,0:27:75:0,75,819	0/0:25,0:25:69:0,69,726	0/0:26,0:26:66:0,66,706
4	89277063	rs732352226	4:89277063	1/1:0,27:27:63:664,63,0	1/1:0,13:14:36:376,36,0	1/1:0,40:41:93:939,93,0	0/0:23,0:23:51:0,51,460	0/0:29,0:29:84:0,84,836	0/0:41,2:44:83:0,83,1096
5	11570825	rs734170254	5:11570825	0/0:30,0:31:54:0,54,574	0/0:20,0:20:42:0,42,428	0/0:18,1:21:45:0,45,446	1/1:0,36:36:93:959,93,0	1/1:0,36:36:96:1007,96,0	1/1:0,44:44:99:1142,111,0
5	11570885	rs738990322	5:11570885	0/0:22,0:22:36:0,36,371	0/0:20,0:23:27:0,27,283	0/0:21,0:22:42:0,42,429	1/1:0,33:33:87:916,87,0	1/1:0,34:34:96:1034,96,0	1/1:0,32:32:75:803,75,0
5	11905273	rs314519023	5:11905273	0/0:45,0:47:99:0,117,1185	0/0:33,0:33:87:0,87,930	0/0:37,0:37:93:0,93,953	1/1:0,48:48:99:1419,132,0	1/1:0,39:39:99:1138,105,0	1/1:0,45:45:99:1366,123,0
5	11916868	rs317390574	5:11916868	0/0:20,0:20:51:0,51,459	0/0:12,0:12:30:0,30,271	0/0:15,0:15:27:0,27,245	1/1:0,31:31:90:955,90,0	1/1:0,46:46:99:1284,117,0	1/1:0,32:32:75:810,75,0
5	11916977	rs741223814	5:11916977	0/0:6,0:7:12:0,12,113	0/0:8,0:8:12:0,12,111	0/0:10,0:10:21:0,21,202	1/1:0,31:32:69:724,69,0	1/1:0,36:40:78:822,78,0	1/1:2,28:33:51:525,51,0
5	12395228	rs14516742	5:12395228	1/1:0,22:22:54:567,54,0	1/1:1,36:39:81:871,81,0	1/1:0,31:31:72:756,72,0	0/0:33,0:33:90:0,90,883	0/0:30,0:30:69:0,69,700	0/0:44,0:44:99:0,114,1198
5	12436251	rs317056593	5:12436251	0/0:32,0:33:81:0,81,789	0/0:26,0:26:57:0,57,586	0/0:26,0:28:51:0,51,504	1/1:0,27:27:78:869,78,0	1/1:0,33:33:90:1017,90,0	1/1:0,38:39:99:1185,105,0
5	12610901	rs16468250	5:12610901	1/1:0,28:30:60:623,60,0	1/1:0,23:27:42:459,42,0	1/1:0,19:22:48:525,48,0	0/0:44,0:44:99:0,123,1282	0/0:46,0:46:99:0,117,1234	0/0:33,0:33:96:0,96,1004
5	12611803	rs16468252	5:12611803	1/1:1,31:32:87:889,87,0	1/1:1,27:28:69:683,69,0	1/1:0,23:23:48:514,48,0	0/0:36,1:37:93:0,93,1032	0/0:32,0:33:87:0,87,914	0/0:36,0:36:93:0,93,1037
5	13385919	rs15667686	5:13385919	0/0:29,0:31:60:0,60,568	0/0:26,0:27:51:0,51,473	0/0:25,0:25:66:0,66,651	1/1:0,29:29:72:761,72,0	1/1:0,36:36:90:992,90,0	1/1:0,28:28:84:896,84,0
5	13387746	rs15667688	5:13387746	0/0:30,0:30:69:0,69,625	0/0:23,0:23:36:0,36,328	0/0:32,0:33:69:0,69,642	1/1:0,43:43:99:1309,123,0	1/1:0,49:49:99:1262,117,0	1/1:0,34:34:84:919,84,0
5	18143259	rs741420562	5:18143259	0/0:37,0:38:87:0,87,761	0/0:34,0:34:72:0,72,672	0/0:29,0:29:72:0,72,673	1/1:0,33:33:84:901,84,0	1/1:0,41:41:99:1183,111,0	1/1:0,33:33:93:992,93,0
5	18143295	rs316775588	5:18143295	0/0:32,0:32:75:0,75,670	0/0:36,0:36:90:0,90,859	0/0:31,0:31:72:0,72,688	1/1:0,38:39:99:1033,99,0	1/1:0,45:47:99:1172,111,0	1/1:0,40:41:99:1228,117,0
5	23731383	rs16478539	5:23731383	1/1:0,32:32:54:501,54,0	1/1:0,25:25:54:492,54,0	1/1:0,16:16:27:257,27,0	0/0:23,0:23:57:0,57,614	0/0:34,0:34:84:0,84,890	0/0:25,0:25:69:0,69,736
5	23731384	rs740638902	5:23731384	1/1:1,31:32:72:706,72,0	1/1:1,25:26:51:515,51,0	1/1:1,15:16:21:199,21,0	0/0:23,0:23:60:0,60,659	0/0:33,1:34:58:0,58,861	0/0:25,0:25:63:0,63,668
5	26241425	rs10730960	5:26241425	0/0:32,0:34:78:0,78,735	0/0:21,0:21:45:0,45,453	0/0:26,0:27:69:0,69,644	1/1:0,53:53:99:1461,135,0	1/1:0,39:39:99:1212,111,0	1/1:0,46:47:99:1442,135,0
5	26241730	rs316582163	5:26241730	0/0:36,0:38:90:0,90,835	0/0:29,0:30:75:0,75,678	0/0:30,0:31:69:0,69,631	1/1:0,54:54:99:1566,147,0	1/1:0,34:34:93:1015,93,0	1/1:0,40:40:99:1281,117,0
5	26241775	rs313600545	5:26241775	0/0:38,0:38:87:0,87,880	0/0:27,0:27:63:0,63,642	0/0:34,0:35:69:0,69,735	1/1:0,57:57:99:1589,147,0	1/1:0,37:38:93:981,93,0	1/1:0,44:44:99:1305,120,0
5	26242821	rs317229456	5:26242821	1/1:0,30:31:78:826,78,0	1/1:0,37:39:93:956,93,0	1/1:0,31:34:84:885,84,0	0/0:32,0:32:84:0,84,828	0/0:52,0:54:99:0,132,1342	0/0:39,0:39:99:0,99,998
5	26246846	rs10727884	5:26246846	0/0:23,0:26:60:0,60,611	0/0:31,0:31:69:0,69,680	0/0:40,0:41:99:0,99,1005	1/1:0,48:49:99:1470,138,0	1/1:0,30:31:78:838,78,0	1/1:0,39:39:99:1108,105,0
5	26640363	rs741585612	5:26640363	0/0:28,0:29:69:0,69,687	0/0:33,0:33:87:0,87,927	0/0:38,0:38:99:0,102,1050	1/1:0,58:58:99:1335,138,0	1/1:0,39:40:96:908,96,0	1/1:0,35:35:81:791,81,0
5	26640983	rs315282525	5:26640983	0/0:35,1:36:84:0,84,883	0/0:26,0:26:66:0,66,653	0/0:33,0:34:90:0,90,943	1/1:0,34:36:72:745,72,0	1/1:0,48:49:99:1062,102,0	1/1:0,30:32:75:767,75,0
5	26641238	rs314495422	5:26641238	0/0:36,0:36:78:0,78,710	0/0:30,0:31:63:0,63,581	0/0:40,0:42:99:0,102,948	1/1:0,36:36:99:1157,105,0	1/1:0,49:50:99:1376,126,0	1/1:0,43:43:99:1192,108,0
5	27315270	.	5:27315270	1/1:0,35:35:81:770,81,0	1/1:0,30:31:60:598,60,0	1/1:1,28:31:32:462,32,0	0/0:34,0:34:93:0,93,1001	0/0:40,0:40:99:0,99,1083	0/0:40,0:40:99:0,108,1196
5	27317376	rs15690588	5:27317376	1/1:0,29:30:57:569,57,0	1/1:0,29:29:72:731,72,0	1/1:0,34:34:63:614,63,0	0/0:37,0:37:72:0,72,753	0/0:32,0:33:66:0,66,715	0/0:28,0:29:60:0,60,629
5	28908280	rs15693856	5:28908280	0/0:31,0:31:81:0,81,809	0/0:24,0:24:57:0,57,558	0/0:32,0:32:69:0,69,672	1/1:0,27:28:60:661,60,0	1/1:0,22:24:57:616,57,0	1/1:0,26:28:69:739,69,0
5	28908311	rs316194428	5:28908311	0/0:30,0:30:75:0,75,758	0/0:22,0:24:45:0,45,464	0/0:34,0:35:69:0,69,708	1/1:0,28:29:75:751,75,0	1/1:0,28:28:72:762,72,0	1/1:0,28:28:72:778,72,0
5	34984812	rs313604362	5:34984812	1/1:0,30:30:72:764,72,0	1/1:0,28:28:72:764,72,0	1/1:0,32:33:66:678,66,0	0/0:43,0:44:99:0,123,1313	0/0:40,0:40:99:0,105,1163	0/0:34,0:34:90:0,90,957
5	34988913	rs13585761	5:34988913	1/1:0,25:25:48:475,48,0	1/1:0,27:28:54:520,54,0	1/1:0,33:33:63:594,63,0	0/0:34,0:34:75:0,75,776	0/0:28,0:28:75:0,75,806	0/0:41,0:42:99:0,99,1044
5	35009605	rs16491186	5:35009605	1/1:0,24:24:57:567,57,0	1/1:0,19:20:51:512,51,0	1/1:0,33:33:87:932,87,0	0/0:34,0:35:90:0,90,984	0/0:36,0:37:99:0,105,1122	0/0:43,0:43:99:0,108,1195
5	35281400	rs314203955	5:35281400	0/0:36,0:36:96:0,96,1015	0/0:21,0:21:57:0,57,608	0/0:24,0:24:69:0,69,724	1/1:0,34:34:84:872,84,0	1/1:0,42:42:99:1300,120,0	1/1:0,41:41:99:1230,114,0
5	35299110	rs15700390	5:35299110	1/1:0,33:33:84:768,84,0	1/1:0,19:20:48:458,48,0	1/1:0,39:40:84:781,84,0	0/0:39,0:39:99:0,108,1147	0/0:42,0:42:99:0,108,1213	0/0:39,0:40:99:0,108,1197
5	43082052	rs14540235	5:43082052	0/0:35,0:36:93:0,93,942	0/0:34,0:34:81:0,81,833	0/0:35,0:35:93:0,93,951	1/1:0,44:44:99:1131,105,0	1/1:0,42:42:99:1256,114,0	1/1:0,58:58:99:1787,162,0
5	43082065	rs13588462	5:43082065	0/0:34,0:34:78:0,78,822	0/0:34,0:34:90:0,90,928	0/0:37,0:37:99:0,99,1046	1/1:0,44:44:99:1113,111,0	1/1:0,42:44:99:1098,108,0	1/1:0,51:51:99:1420,138,0
5	43082192	rs13588463	5:43082192	0/0:33,0:33:87:0,87,930	0/0:28,0:28:72:0,72,750	0/0:39,0:39:99:0,105,1116	1/1:0,43:43:93:872,93,0	1/1:0,41:41:96:925,96,0	1/1:0,31:31:78:739,78,0
5	43695543	rs316342943	5:43695543	1/1:0,32:34:63:625,63,0	1/1:0,28:28:69:716,69,0	1/1:0,38:39:87:893,87,0	0/0:47,0:47:99:0,117,1264	0/0:47,0:47:99:0,126,1345	0/0:45,0:45:99:0,120,1260
5	43695677	rs312329101	5:43695677	1/1:0,44:44:99:1193,117,0	1/1:0,30:32:81:840,81,0	1/1:0,34:35:78:821,78,0	0/0:49,0:49:99:0,123,1283	0/0:45,0:45:99:0,126,1358	0/0:48,0:48:99:0,123,1313
5	43695714	rs314449569	5:43695714	1/1:0,36:36:93:987,93,0	1/1:0,28:28:69:752,69,0	1/1:0,27:28:78:835,78,0	0/0:44,0:45:99:0,102,985	0/0:38,0:38:96:0,96,924	0/0:39,0:39:99:0,99,958
5	43707236	rs16501560	5:43707236	1/1:0,25:25:54:483,54,0	1/1:0,17:17:36:330,36,0	1/1:0,33:34:63:566,63,0	0/0:39,0:39:99:0,99,1102	0/0:41,0:42:99:0,99,1107	0/0:20,0:21:60:0,60,663
5	43833682	rs318133647	5:43833682	0/0:29,0:30:54:0,54,560	0/0:28,0:28:78:0,78,749	0/0:37,0:38:75:0,75,761	1/1:0,37:38:93:961,93,0	1/1:1,42:43:99:1172,108,0	1/1:0,46:46:99:1281,120,0
5	43834535	rs315559464	5:43834535	0/0:34,0:35:75:0,75,701	0/0:48,0:48:99:0,126,1195	0/0:36,0:37:93:0,93,857	1/1:0,46:46:99:1416,132,0	1/1:0,40:40:99:1092,102,0	1/1:0,44:44:99:1053,99,0
5	43841631	rs318129626	5:43841631	1/1:1,36:38:87:933,87,0	1/1:0,31:31:84:876,84,0	1/1:0,28:28:69:740,69,0	0/0:42,0:42:99:0,105,1067	0/0:45,0:45:99:0,111,1103	0/0:48,0:48:99:0,120,1166
5	44171341	rs15717235	5:44171341	0/0:29,1:30:66:0,66,670	0/0:16,1:18:24:0,24,240	0/0:24,1:26:57:0,57,568	1/1:0,39:41:99:1081,102,0	1/1:0,41:42:99:1151,105,0	1/1:0,40:40:96:1028,96,0
5	44172439	rs317477639	5:44172439	0/0:24,0:24:45:0,45,405	0/0:20,0:21:42:0,42,386	0/0:26,0:28:39:0,39,359	1/1:1,37:38:79:1165,79,0	1/1:0,28:28:69:734,69,0	1/1:1,31:32:87:951,87,0
5	44172793	rs313158317	5:44172793	0/0:28,0:30:57:0,57,584	0/0:22,0:22:60:0,60,624	0/0:29,0:29:63:0,63,673	1/1:0,41:41:99:1262,120,0	1/1:0,50:50:99:1469,135,0	1/1:0,33:35:93:986,93,0
5	51672763	rs314206656	5:51672763	0/0:20,0:22:51:0,51,512	0/0:16,0:16:39:0,39,417	0/0:24,0:25:60:0,60,606	1/1:0,25:26:60:566,60,0	1/1:0,34:34:81:830,81,0	1/1:0,27:28:69:646,69,0
5	51687472	rs317565159	5:51687472	1/1:2,36:38:69:839,69,0	1/1:0,27:28:63:618,63,0	1/1:0,31:31:81:806,81,0	0/0:28,0:28:72:0,72,780	0/0:31,0:31:78:0,78,841	0/0:41,0:42:99:0,117,1300
5	51687511	rs733129320	5:51687511	1/1:0,40:40:99:1041,102,0	1/1:0,27:28:63:651,63,0	1/1:0,35:35:99:1017,99,0	0/0:35,0:35:87:0,87,906	0/0:32,0:32:84:0,84,829	0/0:37,0:37:90:0,90,893
5	53005206	rs315585699	5:53005206	1/1:0,23:23:60:630,60,0	1/1:1,26:27:78:802,78,0	1/1:0,18:18:45:464,45,0	0/0:29,1:30:72:0,72,779	0/0:31,0:31:78:0,78,840	0/0:39,0:39:87:0,87,927
5	53007066	rs312675692	5:53007066	1/1:0,24:26:63:662,63,0	1/1:0,26:27:69:706,69,0	1/1:0,25:26:66:687,66,0	0/0:43,0:44:99:0,111,1077	0/0:43,0:43:99:0,117,1184	0/0:45,0:45:99:0,114,1134
5	53008531	rs314986749	5:53008531	1/1:0,33:33:81:812,81,0	1/1:0,25:27:63:649,63,0	1/1:0,23:24:54:561,54,0	0/0:41,0:43:99:0,105,1126	0/0:36,0:37:99:0,99,1035	0/0:38,0:38:99:0,105,1132
5	54137959	rs315635028	5:54137959	1/1:0,23:24:42:442,42,0	1/1:0,27:28:75:786,75,0	1/1:0,31:31:72:744,72,0	0/0:47,0:47:99:0,132,1335	0/0:46,0:46:99:0,117,1268	0/0:43,0:43:99:0,117,1234
5	54142372	rs738805266	5:54142372	1/1:0,47:47:99:1274,120,0	1/1:0,39:41:96:1033,96,0	1/1:0,29:29:66:653,66,0	0/0:30,0:31:72:0,72,773	0/0:45,0:45:99:0,114,1249	0/0:37,0:37:99:0,99,1061
5	54142373	rs740748579	5:54142373	1/1:0,47:47:99:1139,111,0	1/1:0,41:41:96:980,96,0	1/1:0,29:29:60:609,60,0	0/0:32,0:32:87:0,87,904	0/0:44,0:45:99:0,120,1327	0/0:36,0:36:99:0,102,1074
5	55085969	rs313456345	5:55085969	1/1:0,30:30:66:677,66,0	1/1:0,22:22:51:525,51,0	1/1:0,28:28:75:766,75,0	0/0:35,0:35:96:0,96,1006	0/0:40,0:40:99:0,102,1084	0/0:30,0:30:72:0,72,748
5	55089283	rs316922928	5:55089283	0/0:25,0:25:54:0,54,572	0/0:39,0:40:90:0,90,961	0/0:29,0:29:72:0,72,754	1/1:0,34:34:90:864,90,0	1/1:0,49:49:99:1217,123,0	1/1:0,45:46:99:1130,120,0
5	55208944	rs731221897	5:55208944	0/0:33,0:33:78:0,78,757	0/0:24,0:24:54:0,54,525	0/0:31,0:32:81:0,81,796	1/1:1,38:41:75:792,75,0	1/1:0,29:30:60:631,60,0	1/1:0,25:27:57:591,57,0
5	55208973	rs317857761	5:55208973	0/0:32,0:32:63:0,63,609	0/0:25,0:26:54:0,54,541	0/0:27,0:27:72:0,72,727	1/1:0,30:30:75:783,75,0	1/1:0,30:30:75:783,75,0	1/1:0,29:29:75:771,75,0
5	55209227	rs15740068	5:55209227	0/0:26,1:27:63:0,63,620	0/0:28,0:28:63:0,63,594	0/0:25,0:25:48:0,48,455	1/1:1,38:39:93:910,93,0	1/1:0,34:34:84:827,84,0	1/1:0,28:29:69:647,69,0
5	55209848	rs316328065	5:55209848	0/0:19,0:20:36:0,36,348	0/0:20,0:21:45:0,45,453	0/0:19,0:19:48:0,48,498	1/1:0,23:23:54:610,54,0	1/1:1,41:42:99:1096,99,0	1/1:0,26:27:78:822,78,0
5	55209919	rs316957301	5:55209919	0/0:25,0:25:63:0,63,637	0/0:18,0:22:36:0,36,364	0/0:26,0:28:63:0,63,648	1/1:0,35:36:93:931,93,0	1/1:0,32:32:84:844,84,0	1/1:0,33:33:87:895,87,0
5	55211620	rs733001598	5:55211620	0/0:24,0:25:45:0,45,428	0/0:15,0:15:33:0,33,337	0/0:23,0:24:48:0,48,453	1/1:0,26:27:60:640,60,0	1/1:0,25:25:66:676,66,0	1/1:0,35:35:75:783,75,0
5	57564267	rs15745797	5:57564267	0/0:32,0:33:75:0,75,685	0/0:24,0:24:63:0,63,583	0/0:34,0:35:78:0,78,705	1/1:0,32:32:93:1019,93,0	1/1:0,40:40:99:1219,111,0	1/1:0,45:46:99:1331,120,0
5	57564489	rs15745800	5:57564489	0/0:28,0:28:69:0,69,648	0/0:30,0:30:72:0,72,687	0/0:28,0:28:72:0,72,667	1/1:1,30:31:63:664,63,0	1/1:0,33:33:69:720,69,0	1/1:1,26:27:63:658,63,0
5	57569103	rs312638790	5:57569103	0/0:41,0:41:87:0,87,864	0/0:14,1:16:33:0,33,321	0/0:24,0:25:51:0,51,519	1/1:0,23:23:57:605,57,0	1/1:0,26:26:69:702,69,0	1/1:1,20:21:51:535,51,0
5	57571327	rs317473291	5:57571327	0/0:41,1:43:84:0,84,856	0/0:19,1:20:51:0,51,520	0/0:34,0:34:90:0,90,885	1/1:0,34:34:87:959,87,0	1/1:0,39:39:99:1094,99,0	1/1:0,26:27:72:776,72,0
5	57571573	rs317633255	5:57571573	0/0:31,0:32:78:0,78,833	0/0:35,0:35:81:0,81,830	0/0:32,0:32:66:0,66,661	1/1:0,21:21:54:588,54,0	1/1:0,36:36:93:979,93,0	1/1:0,39:40:99:1149,108,0
5	57571740	rs10724983	5:57571740	0/0:29,0:29:66:0,66,592	0/0:26,0:26:51:0,51,458	0/0:25,0:26:51:0,51,462	1/1:1,35:37:87:930,87,0	1/1:0,45:45:99:1335,123,0	1/1:0,30:30:75:811,75,0
5	57580977	rs315560597	5:57580977	0/0:24,0:24:54:0,54,562	0/0:39,0:39:99:0,105,1125	0/0:41,1:43:99:0,108,1135	1/1:0,41:41:99:1147,105,0	1/1:0,39:39:84:878,84,0	1/1:0,48:49:99:1287,120,0
5	57587627	rs737661139	5:57587627	0/0:28,0:29:51:0,51,461	0/0:21,0:21:45:0,45,395	0/0:29,0:29:57:0,57,524	1/1:0,19:20:42:408,42,0	1/1:0,24:25:66:686,66,0	1/1:0,41:42:99:1066,102,0
5	57587761	rs732999692	5:57587761	0/0:14,0:14:27:0,27,245	0/0:30,0:31:54:0,54,477	0/0:15,0:16:27:0,27,246	1/1:1,24:26:57:592,57,0	1/1:0,26:27:60:615,60,0	1/1:0,25:25:51:512,51,0
5	57587770	rs737204668	5:57587770	0/0:15,0:15:30:0,30,279	0/0:29,0:30:57:0,57,501	0/0:20,0:22:39:0,39,341	1/1:1,24:27:54:573,54,0	1/1:0,29:30:57:595,57,0	1/1:1,27:28:54:550,54,0
5	57692532	rs315679685	5:57692532	0/0:30,0:31:69:0,69,680	0/0:22,0:22:54:0,54,551	0/0:20,0:21:48:0,48,501	1/1:0,23:23:63:664,63,0	1/1:0,35:35:99:1140,105,0	1/1:0,28:28:75:827,75,0
5	57698779	rs16521503	5:57698779	0/0:40,0:41:99:0,102,1036	0/0:35,0:35:84:0,84,885	0/0:35,0:36:84:0,84,866	1/1:0,25:26:69:732,69,0	1/1:0,36:36:99:1104,102,0	1/1:0,27:27:69:733,69,0
5	57698962	rs317981855	5:57698962	0/0:20,0:21:51:0,51,529	0/0:24,0:25:57:0,57,605	0/0:25,0:26:66:0,66,647	1/1:0,24:24:66:718,66,0	1/1:0,29:29:66:743,66,0	1/1:0,30:31:84:895,84,0
5	58626155	rs313942054	5:58626155	0/0:35,0:36:90:0,90,899	0/0:20,0:21:51:0,51,520	0/0:29,0:31:69:0,69,719	1/1:0,19:20:57:604,57,0	1/1:0,38:38:93:944,93,0	1/1:0,34:34:87:914,87,0
5	58627585	rs316103805	5:58627585	0/0:20,1:21:36:0,36,362	0/0:20,0:21:51:0,51,493	0/0:27,0:27:60:0,60,613	1/1:0,32:32:81:837,81,0	1/1:1,33:34:84:889,84,0	1/1:0,38:38:87:908,87,0
5	58683447	.	5:58683447	0/0:11,0:11:24:0,24,233	0/0:20,0:20:42:0,42,408	0/0:16,2:18:33:0,33,328	1/1:0,17:17:24:254,24,0	1/1:0,13:13:18:195,18,0	1/1:0,13:13:24:232,24,0
6	1777690	rs732538704	6:1777690	0/0:23,0:23:63:0,63,611	0/0:22,0:23:54:0,54,536	0/0:22,0:23:51:0,51,550	1/1:0,34:34:90:985,90,0	1/1:0,55:55:99:1641,150,0	1/1:0,29:29:78:885,78,0
6	1778057	rs317342907	6:1778057	1/1:0,31:31:78:801,78,0	1/1:0,23:23:63:647,63,0	1/1:1,19:20:39:398,39,0	0/0:29,0:29:78:0,78,795	0/0:50,0:50:99:0,135,1429	0/0:29,0:29:72:0,72,760
6	25417817	rs10724392	6:25417817	0/0:34,0:36:72:0,72,719	0/0:29,0:29:60:0,60,611	0/0:19,0:19:33:0,33,327	1/1:0,26:26:57:611,57,0	1/1:0,35:35:66:715,66,0	1/1:0,39:39:84:878,84,0
6	25418702	rs316862399	6:25418702	1/1:0,30:30:63:594,63,0	1/1:0,31:34:66:598,66,0	1/1:0,30:33:75:680,75,0	0/0:32,0:33:84:0,84,911	0/0:40,0:40:99:0,105,1171	0/0:40,0:40:99:0,102,1123
6	25418981	rs314425472	6:25418981	1/1:1,17:21:10:259,10,0	1/1:0,12:13:21:188,21,0	1/1:0,20:22:33:273,33,0	0/0:30,0:30:54:0,54,547	0/0:43,0:43:99:0,105,1102	0/0:36,0:37:81:0,81,822
6	25426550	rs15805045	6:25426550	0/0:27,0:27:48:0,48,456	0/0:24,0:24:48:0,48,476	0/0:25,0:25:54:0,54,519	1/1:0,35:36:84:920,84,0	1/1:0,35:35:72:788,72,0	1/1:0,40:41:78:873,78,0
6	25729916	rs314656272	6:25729916	1/1:0,33:34:81:807,81,0	1/1:0,18:18:54:559,54,0	1/1:0,33:33:84:896,84,0	0/0:36,0:37:99:0,99,959	0/0:30,0:31:84:0,84,831	0/0:32,0:33:78:0,78,764
6	25729950	rs312604476	6:25729950	1/1:3,26:29:40:630,40,0	1/1:0,19:20:42:444,42,0	1/1:3,33:37:81:855,81,0	0/0:36,1:37:93:0,93,982	0/0:31,0:31:87:0,87,900	0/0:36,0:37:93:0,93,931
6	27057891	rs15808781	6:27057891	0/0:22,0:23:48:0,48,491	0/0:30,0:30:78:0,78,821	0/0:38,0:38:99:0,102,1073	1/1:0,44:44:99:1315,126,0	1/1:0,50:50:99:1515,138,0	1/1:0,36:36:99:1057,99,0
6	27060310	rs316182573	6:27060310	1/1:0,41:41:99:1116,105,0	1/1:0,27:27:69:736,69,0	1/1:0,32:32:66:707,66,0	0/0:38,0:38:96:0,96,879	0/0:42,0:42:99:0,102,978	0/0:47,0:47:99:0,120,1117
6	27546516	rs15810210	6:27546516	1/1:0,41:41:96:993,96,0	1/1:0,29:30:63:608,63,0	1/1:0,33:34:75:740,75,0	0/0:46,0:48:99:0,117,1216	0/0:36,0:36:87:0,87,911	0/0:40,0:40:96:0,96,1029
6	27548743	rs741615883	6:27548743	0/0:45,0:45:99:0,120,1246	0/0:31,0:32:69:0,69,702	0/0:35,0:35:87:0,87,866	1/1:0,41:41:99:1184,114,0	1/1:0,38:38:99:1148,105,0	1/1:0,30:30:78:856,78,0
6	27567803	rs737863701	6:27567803	0/0:26,0:27:57:0,57,580	0/0:21,0:22:48:0,48,500	0/0:29,0:32:57:0,57,588	1/1:0,29:29:78:804,78,0	1/1:0,43:44:99:1200,111,0	1/1:0,37:39:96:1009,96,0
6	27568371	rs14589261	6:27568371	1/1:0,35:35:99:1054,102,0	1/1:0,34:34:96:998,96,0	1/1:0,29:30:66:694,66,0	0/0:38,0:38:99:0,108,1165	0/0:46,0:47:99:0,126,1384	0/0:28,0:28:72:0,72,781
6	27568540	rs14589262	6:27568540	1/1:0,39:39:87:781,87,0	1/1:0,27:28:60:612,60,0	1/1:0,31:33:72:666,72,0	0/0:42,0:42:99:0,120,1338	0/0:50,0:50:99:0,138,1495	0/0:46,0:46:99:0,126,1378
6	27568864	rs15810312	6:27568864	0/0:20,0:21:48:0,48,480	0/0:23,0:23:57:0,57,561	0/0:27,0:28:72:0,72,757	1/1:1,33:37:66:915,66,0	1/1:0,27:27:69:747,69,0	1/1:0,30:31:81:847,81,0
6	27568983	rs15810315	6:27568983	0/0:34,0:35:81:0,81,872	0/0:26,0:26:63:0,63,643	0/0:31,0:31:75:0,75,791	1/1:0,31:31:84:894,84,0	1/1:0,46:47:99:1263,120,0	1/1:0,31:31:78:823,78,0
6	27569404	rs737454263	6:27569404	0/0:23,0:25:60:0,60,626	0/0:31,0:32:69:0,69,721	0/0:33,0:33:90:0,90,935	1/1:0,33:33:87:926,87,0	1/1:0,34:34:87:923,87,0	1/1:0,32:32:84:903,84,0
6	27569699	rs15810317	6:27569699	0/0:28,0:28:54:0,54,511	0/0:27,0:27:57:0,57,515	0/0:51,0:53:99:0,114,1040	1/1:0,31:31:81:866,81,0	1/1:0,57:57:99:1752,159,0	1/1:0,49:49:99:1448,132,0
7	10530644	rs737878538	7:10530644	0/0:40,0:40:99:0,102,1063	0/0:29,0:29:72:0,72,793	0/0:36,0:37:93:0,93,967	1/1:1,35:36:84:820,84,0	1/1:0,32:34:78:801,78,0	1/1:0,30:30:81:810,81,0
7	10530697	rs312641134	7:10530697	0/0:43,0:43:99:0,105,1129	0/0:30,1:32:81:0,81,867	0/0:40,1:41:99:0,102,1095	1/1:1,38:39:99:1058,105,0	1/1:0,45:45:99:1247,120,0	1/1:0,34:34:90:919,90,0
7	10530720	rs312761185	7:10530720	0/0:44,0:44:99:0,108,1130	0/0:32,0:33:81:0,81,855	0/0:35,0:35:84:0,84,863	1/1:0,43:43:99:974,99,0	1/1:0,42:44:99:974,102,0	1/1:0,32:32:84:805,84,0
7	10530739	rs316830038	7:10530739	0/0:40,0:41:99:0,99,1020	0/0:33,0:33:93:0,93,977	0/0:32,0:35:69:0,69,716	1/1:0,45:46:99:1184,117,0	1/1:0,42:43:99:1220,120,0	1/1:0,34:34:87:883,87,0
7	10530781	rs316410014	7:10530781	0/0:36,0:37:81:0,81,799	0/0:34,1:35:90:0,90,934	0/0:32,0:34:90:0,90,891	1/1:0,47:47:99:1150,108,0	1/1:0,40:40:99:1120,108,0	1/1:0,35:35:99:1058,99,0
7	10530806	rs317557827	7:10530806	0/0:29,0:30:81:0,81,819	0/0:35,0:36:84:0,84,854	0/0:27,0:27:60:0,60,614	1/1:0,48:48:99:1292,123,0	1/1:0,37:37:87:919,87,0	1/1:0,35:35:87:935,87,0
7	10530809	rs317284552	7:10530809	0/0:30,0:30:72:0,72,738	0/0:33,1:34:87:0,87,897	0/0:26,0:26:72:0,72,732	1/1:2,44:46:99:1322,123,0	1/1:0,35:35:99:1046,99,0	1/1:0,34:34:93:1010,93,0
7	10530889	rs736804185	7:10530889	0/0:30,0:31:66:0,66,681	0/0:36,0:36:81:0,81,830	0/0:22,0:24:57:0,57,593	1/1:0,41:42:69:707,69,0	1/1:1,35:38:69:699,69,0	1/1:0,31:33:63:655,63,0
7	10530890	rs741542121	7:10530890	0/0:30,0:31:72:0,72,757	0/0:35,0:37:84:0,84,865	0/0:22,1:24:60:0,60,649	1/1:0,42:42:99:1050,105,0	1/1:0,40:40:99:1009,99,0	1/1:0,33:33:72:747,72,0
7	10530908	rs316530311	7:10530908	0/0:27,1:28:66:0,66,601	0/0:32,0:33:72:0,72,651	0/0:26,0:26:54:0,54,502	1/1:0,42:42:99:985,99,0	1/1:0,39:39:99:1047,102,0	1/1:0,31:31:72:745,72,0
7	10530933	rs737364907	7:10530933	0/0:35,1:36:75:0,75,763	0/0:25,0:26:51:0,51,548	0/0:23,0:23:54:0,54,565	1/1:1,41:42:70:904,70,0	1/1:0,39:39:87:915,87,0	1/1:1,31:32:66:676,66,0
7	10530967	rs736380481	7:10530967	0/0:36,0:37:81:0,81,883	0/0:31,0:31:84:0,84,871	0/0:22,0:22:57:0,57,592	1/1:0,33:34:75:726,75,0	1/1:0,36:36:78:787,78,0	1/1:0,26:26:60:584,60,0
7	10530974	.	7:10530974	0/0:37,0:38:93:0,93,994	0/0:30,1:31:69:0,69,741	0/0:23,0:23:63:0,63,670	1/1:0,34:34:78:749,78,0	1/1:0,35:35:81:807,81,0	1/1:0,26:26:60:575,60,0
7	10530980	rs733890619	7:10530980	0/0:37,0:38:90:0,90,917	0/0:32,0:32:78:0,78,808	0/0:24,0:24:63:0,63,657	1/1:0,35:35:78:756,78,0	1/1:0,34:34:81:793,81,0	1/1:0,25:25:54:490,54,0
7	10530992	rs741433447	7:10530992	0/0:32,1:34:69:0,69,727	0/0:30,0:30:72:0,72,797	0/0:26,1:27:75:0,75,781	1/1:0,37:37:96:919,96,0	1/1:0,35:35:75:706,75,0	1/1:0,20:20:51:465,51,0
7	10531047	rs317969045	7:10531047	0/0:39,0:40:87:0,87,921	0/0:31,0:31:78:0,78,779	0/0:30,0:30:63:0,63,599	1/1:0,41:41:93:975,93,0	1/1:0,38:38:99:1021,99,0	1/1:0,27:28:72:737,72,0
7	13294445	rs317678259	7:13294445	1/1:0,33:34:78:806,78,0	1/1:1,22:23:48:494,48,0	1/1:1,27:30:60:590,60,0	0/0:34,0:34:93:0,93,984	0/0:41,0:41:99:0,114,1228	0/0:32,0:33:87:0,87,918
7	13295338	rs316478943	7:13295338	0/0:32,0:32:72:0,72,756	0/0:25,1:26:72:0,72,751	0/0:27,1:29:75:0,75,810	1/1:0,33:33:81:918,81,0	1/1:0,29:29:81:862,81,0	1/1:1,33:36:90:957,90,0
7	13298454	rs16586857	7:13298454	0/0:31,0:33:75:0,75,698	0/0:26,0:27:57:0,57,537	0/0:34,0:35:63:0,63,626	1/1:0,34:34:90:918,90,0	1/1:0,45:47:99:1195,111,0	1/1:0,34:34:90:953,90,0
7	14272288	rs313920312	7:14272288	0/0:26,0:26:66:0,66,651	0/0:26,0:26:63:0,63,622	0/0:37,0:37:87:0,87,865	1/1:0,32:32:90:949,90,0	1/1:0,39:40:99:1099,102,0	1/1:0,36:37:84:872,84,0
7	14272359	rs734834664	7:14272359	0/0:26,0:26:72:0,72,717	0/0:23,0:23:60:0,60,627	0/0:44,0:44:99:0,123,1330	1/1:0,32:32:96:1040,96,0	1/1:0,36:36:96:1000,96,0	1/1:0,34:34:96:1015,96,0
7	14288798	rs312670130	7:14288798	0/0:37,0:37:87:0,87,937	0/0:26,0:26:69:0,69,712	0/0:36,0:36:93:0,93,963	1/1:0,43:43:99:1139,114,0	1/1:0,39:39:99:1096,105,0	1/1:0,40:40:99:1148,108,0
7	14288838	rs313957650	7:14288838	0/0:42,0:42:99:0,117,1186	0/0:20,0:23:57:0,57,582	0/0:37,0:38:90:0,90,938	1/1:0,38:39:99:1077,99,0	1/1:0,40:42:99:1224,111,0	1/1:0,39:40:99:1048,102,0
7	14288855	rs313160351	7:14288855	0/0:42,0:43:99:0,120,1229	0/0:27,0:27:63:0,63,643	0/0:39,0:39:99:0,99,1035	1/1:0,42:42:99:1097,105,0	1/1:0,47:47:99:1373,129,0	1/1:0,36:36:93:996,93,0
7	14311566	rs315433713	7:14311566	0/0:30,0:32:78:0,78,805	0/0:35,0:35:90:0,90,913	0/0:32,0:32:87:0,87,857	1/1:0,38:38:99:1104,102,0	1/1:0,36:36:99:1077,99,0	1/1:0,40:41:99:1186,108,0
7	14563977	rs10724617	7:14563977	0/0:35,0:36:72:0,72,721	0/0:28,0:29:66:0,66,655	0/0:36,0:37:93:0,93,925	1/1:0,31:31:72:764,72,0	1/1:0,34:35:87:944,87,0	1/1:0,38:38:93:981,93,0
7	14570338	rs10722565	7:14570338	0/0:35,0:35:75:0,75,809	0/0:42,0:43:99:0,117,1198	0/0:28,0:30:81:0,81,852	1/1:0,41:42:99:1120,102,0	1/1:0,35:35:87:925,87,0	1/1:0,42:42:99:1177,111,0
7	15907854	rs312528896	7:15907854	0/0:35,0:36:81:0,81,747	0/0:28,0:29:78:0,78,718	0/0:30,0:31:78:0,78,715	1/1:0,37:37:96:1033,96,0	1/1:0,38:39:99:1109,102,0	1/1:0,44:45:99:1213,111,0
7	15907985	rs313612590	7:15907985	1/1:0,30:30:63:631,63,0	1/1:0,31:31:75:794,75,0	1/1:0,38:39:93:934,93,0	0/0:37,0:37:93:0,93,894	0/0:36,0:37:72:0,72,717	0/0:35,0:35:78:0,78,738
7	15907988	rs314120770	7:15907988	0/0:29,0:30:72:0,72,695	0/0:31,0:32:66:0,66,682	0/0:39,0:39:84:0,84,807	1/1:0,38:39:99:1101,102,0	1/1:0,37:37:99:1084,102,0	1/1:1,34:35:87:919,87,0
7	16405547	rs739241392	7:16405547	1/1:0,54:54:99:1404,135,0	1/1:0,24:24:69:681,69,0	1/1:0,32:33:78:770,78,0	0/0:37,0:37:96:0,96,1015	0/0:38,0:38:99:0,111,1179	0/0:38,0:38:99:0,102,1104
7	16405964	rs734677551	7:16405964	1/1:0,50:50:99:1174,117,0	1/1:0,27:27:69:660,69,0	1/1:0,28:28:66:657,66,0	0/0:36,0:36:93:0,93,1008	0/0:44,0:44:99:0,114,1243	0/0:37,0:37:96:0,96,1050
7	16405965	.	7:16405965	1/1:0,50:50:99:1208,120,0	1/1:0,25:27:57:557,57,0	1/1:0,27:28:63:653,63,0	0/0:36,0:36:99:0,99,1074	0/0:43,0:43:99:0,108,1190	0/0:36,0:36:93:0,93,1010
7	16406005	rs80740534	7:16406005	1/1:0,48:48:99:1117,108,0	1/1:0,32:33:81:773,81,0	1/1:0,34:34:78:759,78,0	0/0:36,0:36:99:0,105,1157	0/0:43,0:44:99:0,117,1277	0/0:33,0:33:93:0,93,1023
7	19591179	rs314440679	7:19591179	1/1:0,32:32:69:616,69,0	1/1:0,32:32:81:752,81,0	1/1:0,30:30:75:681,75,0	0/0:43,0:43:99:0,114,1236	0/0:46,0:47:99:0,123,1334	0/0:33,0:33:99:0,99,1035
7	19611012	rs794369927	7:19611012	1/1:0,37:37:93:974,93,0	1/1:0,42:43:99:1076,105,0	1/1:1,24:25:66:700,66,0	0/0:33,0:34:87:0,87,911	0/0:41,0:41:99:0,102,1115	0/0:43,0:43:99:0,120,1233
7	19611220	rs315933785	7:19611220	1/1:0,33:33:78:806,78,0	1/1:0,30:32:69:693,69,0	1/1:0,32:32:66:690,66,0	0/0:31,0:31:81:0,81,855	0/0:43,0:43:99:0,120,1324	0/0:35,0:35:99:0,102,1055
7	19611288	rs317641473	7:19611288	1/1:0,39:41:99:1103,105,0	1/1:0,35:35:90:937,90,0	1/1:0,28:29:60:650,60,0	0/0:34,0:34:90:0,90,857	0/0:31,0:32:78:0,78,754	0/0:43,0:43:99:0,111,1057
7	19611426	rs315935627	7:19611426	1/1:0,42:43:99:1096,105,0	1/1:0,36:36:90:931,90,0	1/1:0,26:26:66:695,66,0	0/0:31,0:32:90:0,90,983	0/0:48,0:49:99:0,117,1271	0/0:38,0:39:90:0,90,928
7	19611690	rs312578528	7:19611690	1/1:0,39:39:93:939,93,0	1/1:1,26:27:72:737,72,0	1/1:0,28:28:75:813,75,0	0/0:31,0:31:84:0,84,924	0/0:39,0:39:99:0,99,1054	0/0:24,0:24:69:0,69,715
7	19611765	rs316184139	7:19611765	1/1:0,41:42:99:1108,111,0	1/1:0,31:31:78:805,78,0	1/1:0,25:26:69:709,69,0	0/0:38,0:39:99:0,105,1129	0/0:42,0:42:99:0,117,1286	0/0:34,0:34:93:0,93,1008
7	19612000	rs741011178	7:19612000	1/1:0,23:24:42:378,42,0	1/1:0,30:30:60:551,60,0	1/1:0,29:29:63:566,63,0	0/0:31,0:31:78:0,78,857	0/0:30,0:31:84:0,84,926	0/0:32,0:32:90:0,90,993
7	19612490	rs315084967	7:19612490	1/1:0,21:21:54:582,54,0	1/1:0,27:28:69:697,69,0	1/1:0,37:38:87:879,87,0	0/0:31,0:31:75:0,75,789	0/0:42,0:42:99:0,105,1013	0/0:32,0:33:69:0,69,698
7	25760279	rs316176079	7:25760279	0/0:38,0:38:96:0,96,976	0/0:37,0:37:93:0,93,943	0/0:37,0:37:90:0,90,959	1/1:0,42:42:99:1145,105,0	1/1:0,46:46:99:1412,129,0	1/1:0,50:51:99:1443,132,0
7	25761049	rs314915420	7:25761049	0/0:31,0:31:78:0,78,813	0/0:34,0:35:96:0,96,997	0/0:35,0:35:69:0,69,662	1/1:0,35:35:93:1017,93,0	1/1:0,32:32:78:886,78,0	1/1:0,33:33:90:978,90,0
7	25801972	rs315788670	7:25801972	0/0:22,0:23:36:0,36,381	0/0:28,0:28:69:0,69,702	0/0:39,0:41:99:0,105,1076	1/1:0,24:24:66:644,66,0	1/1:0,23:23:57:566,57,0	1/1:0,48:48:99:1044,108,0
7	25803722	.	7:25803722	0/0:29,0:30:75:0,75,812	0/0:33,0:33:93:0,93,941	0/0:25,0:25:69:0,69,693	1/1:0,38:38:99:1110,105,0	1/1:0,44:44:99:1301,120,0	1/1:0,42:42:99:1275,117,0
7	26390735	rs312937758	7:26390735	0/0:29,0:29:66:0,66,603	0/0:28,0:28:66:0,66,618	0/0:25,0:25:54:0,54,491	1/1:0,40:40:99:1224,111,0	1/1:0,40:40:99:1249,117,0	1/1:0,34:35:96:1038,96,0
7	26413700	rs10725187	7:26413700	0/0:37,0:38:96:0,96,1000	0/0:34,0:34:87:0,87,877	0/0:26,0:27:63:0,63,660	1/1:0,32:32:78:836,78,0	1/1:0,33:33:93:1012,93,0	1/1:0,29:29:81:891,81,0
7	26416216	rs14620771	7:26416216	1/1:0,34:35:54:473,54,0	1/1:1,27:31:66:610,66,0	1/1:0,33:34:84:804,84,0	0/0:36,0:38:84:0,84,909	0/0:33,0:33:72:0,72,776	0/0:40,0:41:99:0,102,1106
7	26416913	rs14620774	7:26416913	1/1:0,36:36:96:1005,96,0	1/1:0,35:36:81:818,81,0	1/1:0,40:40:99:1039,102,0	0/0:36,0:36:99:0,99,1049	0/0:42,0:42:99:0,117,1168	0/0:35,0:35:99:0,102,1069
7	29270896	rs739528470	7:29270896	0/0:32,0:33:51:0,51,470	0/0:28,0:28:45:0,45,391	0/0:27,0:27:60:0,60,532	1/1:0,30:31:78:819,78,0	1/1:0,32:32:90:995,90,0	1/1:0,41:41:99:1162,105,0
7	29271519	rs317595589	7:29271519	0/0:27,1:28:63:0,63,622	0/0:21,0:21:48:0,48,500	0/0:26,1:28:66:0,66,689	1/1:1,34:35:93:966,93,0	1/1:0,33:33:96:994,96,0	1/1:0,33:34:75:771,75,0
7	34056991	rs15887768	7:34056991	0/0:37,0:38:99:0,105,1092	0/0:33,0:35:81:0,81,834	0/0:30,0:31:63:0,63,632	1/1:0,37:39:99:1024,102,0	1/1:0,44:45:99:1279,123,0	1/1:0,39:39:99:1085,105,0
7	34057006	rs317000002	7:34057006	0/0:32,0:33:93:0,93,918	0/0:35,0:35:84:0,84,842	0/0:31,1:32:81:0,81,788	1/1:0,37:37:99:1116,102,0	1/1:0,45:45:99:1241,117,0	1/1:0,37:37:99:1087,105,0
7	34057779	rs317749185	7:34057779	0/0:28,0:29:69:0,69,688	0/0:26,0:26:66:0,66,662	0/0:27,0:27:69:0,69,701	1/1:0,35:35:84:905,84,0	1/1:0,46:46:99:1424,129,0	1/1:0,39:39:99:1145,108,0
8	7256417	rs10724933	8:7256417	0/0:33,0:33:78:0,78,721	0/0:31,0:33:69:0,69,675	0/0:22,2:26:39:0,39,404	1/1:0,35:37:87:824,87,0	1/1:0,35:35:96:920,96,0	1/1:0,26:27:57:565,57,0
8	7269256	rs16624710	8:7269256	0/0:22,0:22:54:0,54,589	0/0:37,0:37:93:0,93,927	0/0:43,0:43:99:0,111,1170	1/1:0,43:43:99:1214,117,0	1/1:0,43:43:99:1350,126,0	1/1:0,47:47:99:1466,141,0
8	7706073	rs314273635	8:7706073	0/0:35,0:36:96:0,96,958	0/0:33,0:33:81:0,81,863	0/0:38,0:38:78:0,78,800	1/1:0,26:27:63:702,63,0	1/1:0,50:50:99:1270,117,0	1/1:0,44:44:99:1113,102,0
8	7706613	rs734071587	8:7706613	0/0:29,0:29:63:0,63,646	0/0:31,0:32:69:0,69,671	0/0:29,0:29:69:0,69,697	1/1:0,40:40:99:1120,102,0	1/1:0,32:33:78:867,78,0	1/1:0,28:28:78:859,78,0
8	7707668	rs313474917	8:7707668	0/0:27,0:27:57:0,57,520	0/0:22,0:23:42:0,42,382	0/0:21,0:21:51:0,51,477	1/1:0,47:47:99:1214,108,0	1/1:0,40:41:99:1171,108,0	1/1:0,36:36:93:1019,93,0
8	12925664	rs14642768	8:12925664	0/0:38,0:40:99:0,102,977	0/0:26,0:26:60:0,60,610	0/0:25,0:26:57:0,57,560	1/1:0,37:39:81:849,81,0	1/1:0,34:36:69:733,69,0	1/1:0,32:33:75:800,75,0
8	12930804	rs314687412	8:12930804	1/1:0,30:30:69:660,69,0	1/1:0,18:20:30:289,30,0	1/1:0,40:41:72:705,72,0	0/0:36,0:37:84:0,84,908	0/0:43,0:43:87:0,87,946	0/0:42,0:43:96:0,96,993
8	13442841	rs312461073	8:13442841	0/0:41,0:41:99:0,111,1158	0/0:30,0:30:75:0,75,748	0/0:32,0:32:84:0,84,907	1/1:0,41:41:99:1126,105,0	1/1:0,41:41:99:1276,114,0	1/1:0,43:44:99:1396,126,0
8	13452736	rs15914024	8:13452736	0/0:28,1:29:55:0,55,782	0/0:28,0:28:75:0,75,815	0/0:37,0:37:87:0,87,938	1/1:0,34:34:99:1085,99,0	1/1:0,44:44:99:1378,129,0	1/1:0,38:38:99:1117,105,0
8	20040955	rs739411672	8:20040955	1/1:0,32:32:66:686,66,0	1/1:1,35:36:90:896,90,0	1/1:1,24:25:34:555,34,0	0/0:29,0:29:72:0,72,783	0/0:38,0:38:99:0,102,1079	0/0:36,0:36:93:0,93,997
8	20041093	rs736443246	8:20041093	1/1:0,32:33:81:803,81,0	1/1:0,39:41:93:934,93,0	1/1:1,29:31:75:782,75,0	0/0:38,0:38:93:0,93,1027	0/0:34,0:34:93:0,93,1012	0/0:34,1:35:75:0,75,819
8	20041103	rs739887951	8:20041103	1/1:0,33:33:84:838,84,0	1/1:0,39:39:90:936,90,0	1/1:0,31:32:78:814,78,0	0/0:37,0:37:96:0,96,1042	0/0:35,0:36:93:0,93,1012	0/0:38,0:38:90:0,90,939
8	20041463	rs16638761	8:20041463	1/1:0,29:31:66:591,66,0	1/1:0,21:21:36:328,36,0	1/1:0,28:28:72:654,72,0	0/0:29,0:29:81:0,81,909	0/0:28,0:29:78:0,78,855	0/0:19,0:20:51:0,51,540
8	20041485	rs16638762	8:20041485	1/1:0,32:34:60:626,60,0	1/1:0,26:26:60:629,60,0	1/1:0,33:34:72:720,72,0	0/0:31,0:31:66:0,66,643	0/0:33,0:34:87:0,87,843	0/0:21,0:21:51:0,51,478
8	20082178	rs29008265	8:20082178	0/0:41,0:43:90:0,90,865	0/0:31,0:33:75:0,75,775	0/0:41,0:43:96:0,96,948	1/1:1,32:33:93:996,93,0	1/1:0,43:45:99:1286,117,0	1/1:0,37:38:93:1056,93,0
8	20083959	rs14649991	8:20083959	0/0:44,0:45:99:0,108,1121	0/0:28,0:28:72:0,72,727	0/0:30,1:31:78:0,78,803	1/1:0,43:43:99:1335,123,0	1/1:0,47:47:99:1413,129,0	1/1:0,31:31:81:885,81,0
8	20503145	rs312847887	8:20503145	1/1:0,32:35:78:769,78,0	1/1:1,33:36:66:668,66,0	1/1:0,29:30:54:554,54,0	0/0:42,0:43:99:0,105,1119	0/0:35,0:36:99:0,99,1054	0/0:38,0:38:99:0,111,1187
8	20503182	rs16639478	8:20503182	1/1:0,29:29:54:497,54,0	1/1:0,27:30:54:471,54,0	1/1:0,30:32:66:620,66,0	0/0:44,0:44:84:0,84,904	0/0:31,0:32:84:0,84,901	0/0:38,0:38:96:0,96,1020
8	20503433	rs315376737	8:20503433	0/0:28,0:28:72:0,72,672	0/0:19,0:19:36:0,36,330	0/0:31,0:31:63:0,63,608	1/1:0,31:31:84:888,84,0	1/1:0,37:38:99:1160,108,0	1/1:0,35:35:93:1001,93,0
8	20504420	rs16639487	8:20504420	1/1:1,32:34:78:783,78,0	1/1:0,24:25:54:575,54,0	1/1:0,28:28:48:465,48,0	0/0:33,0:33:84:0,84,920	0/0:26,0:26:69:0,69,713	0/0:27,0:27:75:0,75,803
8	20504606	rs16639488	8:20504606	1/1:0,18:18:42:431,42,0	1/1:0,23:23:57:547,57,0	1/1:1,28:29:66:695,66,0	0/0:27,0:27:69:0,69,669	0/0:25,0:25:72:0,72,737	0/0:28,0:28:57:0,57,592
8	20504804	rs314975033	8:20504804	1/1:0,37:37:99:1021,99,0	1/1:0,27:27:60:635,60,0	1/1:0,33:34:78:800,78,0	0/0:33,0:33:93:0,93,997	0/0:28,0:28:75:0,75,805	0/0:34,0:34:93:0,93,969
8	26251645	rs318200862	8:26251645	0/0:38,0:38:87:0,87,835	0/0:26,0:26:60:0,60,533	0/0:34,0:36:72:0,72,656	1/1:0,37:37:99:1093,99,0	1/1:0,55:55:99:1681,153,0	1/1:0,36:37:99:1069,99,0
8	26323654	rs13684311	8:26323654	0/0:27,0:30:57:0,57,529	0/0:26,0:28:63:0,63,604	0/0:30,0:32:78:0,78,747	1/1:0,37:37:87:962,87,0	1/1:0,38:38:99:1149,108,0	1/1:0,24:25:57:632,57,0
9	547533	rs317883074	9:547533	0/0:24,0:24:69:0,69,702	0/0:19,0:19:45:0,45,459	0/0:16,0:16:36:0,36,377	1/1:0,35:36:90:981,90,0	1/1:0,34:34:81:879,81,0	1/1:0,31:32:78:820,78,0
9	564041	rs316544656	9:564041	1/1:0,27:28:72:763,72,0	1/1:0,26:26:48:454,48,0	1/1:0,24:25:60:618,60,0	0/0:33,0:34:93:0,93,955	0/0:30,0:31:75:0,75,785	0/0:23,0:23:66:0,66,713
9	564275	rs314631871	9:564275	0/0:35,0:36:78:0,78,785	0/0:25,0:25:51:0,51,485	0/0:22,0:23:39:0,39,342	1/1:0,33:33:90:994,90,0	1/1:0,39:39:99:1078,99,0	1/1:0,28:28:66:699,66,0
9	564407	rs313634343	9:564407	0/0:24,0:26:48:0,48,442	0/0:20,0:20:42:0,42,391	0/0:20,0:22:54:0,54,476	1/1:0,26:26:69:739,69,0	1/1:0,26:26:66:706,66,0	1/1:0,30:30:81:882,81,0
9	4183823	rs14668833	9:4183823	1/1:0,32:33:72:671,72,0	1/1:0,22:22:54:498,54,0	1/1:0,25:26:63:589,63,0	0/0:28,1:29:75:0,75,820	0/0:43,0:43:99:0,102,1103	0/0:26,0:26:72:0,72,772
9	4183826	rs14668832	9:4183826	1/1:0,32:32:72:732,72,0	1/1:0,22:22:54:523,54,0	1/1:0,26:26:69:708,69,0	0/0:28,1:29:75:0,75,803	0/0:45,0:45:99:0,99,1037	0/0:25,0:25:63:0,63,670
9	4287359	rs14668773	9:4287359	0/0:21,0:23:54:0,54,558	0/0:29,0:31:63:0,63,664	0/0:28,0:28:63:0,63,685	1/1:0,35:35:90:881,90,0	1/1:0,46:46:99:1145,114,0	1/1:0,28:28:72:721,72,0
9	4287486	rs14668771	9:4287486	0/0:38,0:39:87:0,87,903	0/0:26,0:27:69:0,69,704	0/0:37,0:38:90:0,90,924	1/1:0,33:33:84:887,84,0	1/1:0,42:42:99:1083,105,0	1/1:0,26:26:72:742,72,0
9	4290230	rs312543542	9:4290230	0/0:29,0:29:75:0,75,791	0/0:26,0:27:69:0,69,699	0/0:33,0:34:84:0,84,898	1/1:0,22:22:54:557,54,0	1/1:0,40:40:99:1063,105,0	1/1:0,26:26:75:757,75,0
9	4290270	rs317427859	9:4290270	0/0:22,0:22:63:0,63,666	0/0:28,1:29:60:0,60,626	0/0:32,0:34:69:0,69,675	1/1:0,27:27:69:731,69,0	1/1:1,38:39:99:1032,99,0	1/1:1,24:25:72:794,72,0
9	4290449	rs14668764	9:4290449	0/0:26,0:26:72:0,72,749	0/0:22,0:22:57:0,57,554	0/0:34,0:34:84:0,84,910	1/1:0,31:32:81:832,81,0	1/1:0,38:40:90:966,90,0	1/1:1,29:30:78:841,78,0
9	4411454	rs741078962	9:4411454	1/1:0,33:34:66:647,66,0	1/1:0,22:23:57:599,57,0	1/1:0,33:34:75:769,75,0	0/0:33,0:33:78:0,78,728	0/0:42,0:42:99:0,99,930	0/0:39,0:39:96:0,96,886
9	4418832	rs314994704	9:4418832	1/1:1,29:30:57:520,57,0	1/1:1,22:25:51:466,51,0	1/1:0,27:27:51:479,51,0	0/0:31,0:31:84:0,84,894	0/0:34,1:36:93:0,93,983	0/0:27,2:29:72:0,72,738
9	4418946	rs737271247	9:4418946	1/1:0,45:45:99:1095,111,0	1/1:2,29:31:75:752,75,0	1/1:1,29:30:36:621,36,0	0/0:35,0:36:99:0,102,1095	0/0:41,0:42:99:0,105,1135	0/0:41,0:41:99:0,114,1243
9	4419275	rs738299598	9:4419275	1/1:1,34:36:66:665,66,0	1/1:0,20:20:42:448,42,0	1/1:0,39:39:93:946,93,0	0/0:40,0:41:99:0,120,1335	0/0:46,1:47:99:0,113,1435	0/0:43,0:44:99:0,105,1155
9	4422088	rs313800771	9:4422088	1/1:0,28:29:63:588,63,0	1/1:0,32:33:81:738,81,0	1/1:0,24:24:45:400,45,0	0/0:32,0:34:87:0,87,938	0/0:42,0:42:99:0,111,1210	0/0:36,0:36:84:0,84,873
9	5359682	rs737050372	9:5359682	0/0:28,0:28:69:0,69,671	0/0:21,0:21:48:0,48,496	0/0:33,0:34:72:0,72,714	1/1:0,36:36:93:947,93,0	1/1:0,46:47:99:1059,102,0	1/1:1,31:32:53:774,53,0
9	5360379	rs316789813	9:5360379	0/0:27,0:29:60:0,60,628	0/0:24,0:27:45:0,45,448	0/0:35,0:35:90:0,90,930	1/1:0,34:34:81:809,81,0	1/1:0,45:45:99:1174,114,0	1/1:0,46:47:99:1113,111,0
9	8728032	rs313154323	9:8728032	0/0:24,0:24:51:0,51,473	0/0:23,0:23:54:0,54,502	0/0:17,0:17:42:0,42,379	1/1:0,20:22:48:524,48,0	1/1:0,33:33:81:856,81,0	1/1:0,18:19:33:370,33,0
9	8728299	rs317978781	9:8728299	1/1:0,23:26:45:451,45,0	1/1:0,19:21:39:393,39,0	1/1:0,13:15:30:301,30,0	0/0:16,0:16:39:0,39,362	0/0:25,0:25:57:0,57,550	0/0:22,0:23:45:0,45,449
9	12413533	rs739815911	9:12413533	0/0:16,0:16:45:0,45,414	0/0:19,0:20:48:0,48,444	0/0:23,0:24:60:0,60,559	1/1:0,22:22:60:641,60,0	1/1:0,28:28:81:892,81,0	1/1:0,23:23:60:647,60,0
9	12413665	.	9:12413665	0/0:27,0:27:51:0,51,463	0/0:26,0:26:54:0,54,493	0/0:24,1:25:54:0,54,472	1/1:0,21:21:57:557,57,0	1/1:0,32:33:78:742,78,0	1/1:0,34:34:93:902,93,0
9	19019196	rs14679233	9:19019196	1/1:0,33:33:78:756,78,0	1/1:0,31:31:78:763,78,0	1/1:0,30:31:69:663,69,0	0/0:42,0:42:99:0,114,1201	0/0:36,0:36:99:0,105,1151	0/0:38,0:38:99:0,108,1183
9	19022876	rs313226714	9:19022876	0/0:25,0:26:63:0,63,653	0/0:20,0:22:39:0,39,418	0/0:24,0:24:51:0,51,508	1/1:0,36:36:81:836,81,0	1/1:0,36:37:93:960,93,0	1/1:1,29:30:75:777,75,0
9	19024621	rs740345277	9:19024621	1/1:0,33:34:63:591,63,0	1/1:0,31:32:66:600,66,0	1/1:0,24:25:45:432,45,0	0/0:34,0:35:84:0,84,897	0/0:42,0:45:96:0,96,1034	0/0:31,0:32:78:0,78,829
9	19024728	rs314684747	9:19024728	1/1:0,33:34:84:866,84,0	1/1:0,30:30:78:819,78,0	1/1:0,20:20:54:556,54,0	0/0:26,0:26:72:0,72,768	0/0:32,0:32:96:0,96,1067	0/0:32,0:32:96:0,96,1044
9	19024822	rs313154447	9:19024822	1/1:0,26:28:48:504,48,0	1/1:0,26:26:66:663,66,0	1/1:0,19:19:51:530,51,0	0/0:32,0:32:87:0,87,961	0/0:40,0:40:99:0,111,1204	0/0:36,0:36:96:0,96,1052
9	19388151	rs314505683	9:19388151	1/1:0,24:24:51:519,51,0	1/1:0,22:24:33:319,33,0	1/1:0,31:31:72:690,72,0	0/0:31,0:31:87:0,87,930	0/0:35,0:35:90:0,90,994	0/0:22,0:22:48:0,48,513
9	19390013	rs314736225	9:19390013	0/0:32,0:32:84:0,84,893	0/0:17,0:18:45:0,45,465	0/0:27,0:27:60:0,60,622	1/1:0,52:52:99:1505,135,0	1/1:0,33:33:93:1024,93,0	1/1:0,31:31:84:901,84,0
9	19749281	rs315193506	9:19749281	0/0:32,0:32:78:0,78,783	0/0:30,0:30:78:0,78,828	0/0:32,0:33:78:0,78,810	1/1:0,29:29:81:844,81,0	1/1:0,45:45:99:1374,129,0	1/1:0,36:37:93:1000,93,0
9	19749662	rs10721733	9:19749662	0/0:33,1:35:84:0,84,900	0/0:31,0:32:72:0,72,759	0/0:32,0:32:81:0,81,831	1/1:0,32:33:84:866,84,0	1/1:0,44:44:99:1314,126,0	1/1:0,31:32:84:891,84,0
9	21442103	rs312370771	9:21442103	1/1:0,35:36:84:822,84,0	1/1:0,30:30:75:783,75,0	1/1:0,32:32:81:809,81,0	0/0:43,0:43:99:0,108,1082	0/0:49,0:49:99:0,126,1249	0/0:44,0:44:99:0,120,1180
9	21446070	rs317081985	9:21446070	0/0:29,0:30:69:0,69,685	0/0:34,0:34:87:0,87,932	0/0:26,0:26:75:0,75,733	1/1:0,45:45:99:1302,120,0	1/1:0,38:39:99:1183,108,0	1/1:0,32:32:87:928,87,0
9	22799906	rs14683711	9:22799906	0/0:27,0:27:48:0,48,457	0/0:27,0:27:60:0,60,562	0/0:22,1:23:45:0,45,420	1/1:1,32:33:84:917,84,0	1/1:0,32:33:81:876,81,0	1/1:0,33:33:87:946,87,0
9	22801113	rs738519082	9:22801113	1/1:0,33:33:78:808,78,0	1/1:0,18:18:39:385,39,0	1/1:0,38:38:84:846,84,0	0/0:34,0:34:93:0,93,963	0/0:40,0:40:99:0,99,1040	0/0:30,0:30:75:0,75,772
10	9680235	rs316819761	10:9680235	0/0:31,0:31:81:0,81,817	0/0:27,0:27:60:0,60,566	0/0:37,0:37:84:0,84,850	1/1:0,40:41:99:1035,99,0	1/1:0,33:33:81:852,81,0	1/1:0,46:46:99:1354,126,0
10	9724685	rs316843294	10:9724685	0/0:30,0:30:57:0,57,563	0/0:25,0:26:48:0,48,475	0/0:41,0:42:78:0,78,766	1/1:0,41:41:90:833,90,0	1/1:0,29:29:72:689,72,0	1/1:0,43:43:99:990,102,0
10	9724709	rs732069639	10:9724709	0/0:31,0:31:54:0,54,542	0/0:26,0:28:72:0,72,710	0/0:39,0:39:87:0,87,883	1/1:0,41:41:99:1141,111,0	1/1:0,28:28:75:779,75,0	1/1:0,41:41:99:1112,111,0
10	9727687	rs315205657	10:9727687	1/1:0,26:26:57:519,57,0	1/1:0,29:30:75:688,75,0	1/1:0,32:32:66:608,66,0	0/0:48,0:48:99:0,141,1524	0/0:37,0:37:96:0,96,1046	0/0:27,0:27:75:0,75,800
10	10085307	rs80694855	10:10085307	0/0:23,0:23:60:0,60,601	0/0:26,0:26:63:0,63,652	0/0:22,0:22:54:0,54,527	1/1:0,34:34:90:951,90,0	1/1:0,30:30:72:755,72,0	1/1:0,26:28:78:807,78,0
10	10088159	rs731753992	10:10088159	0/0:32,0:32:90:0,90,933	0/0:35,0:35:99:0,99,1039	0/0:40,0:40:99:0,105,1073	1/1:0,44:45:99:1110,111,0	1/1:0,40:40:96:937,96,0	1/1:0,33:33:90:845,90,0
10	10161674	rs733026552	10:10161674	0/0:22,0:22:54:0,54,547	0/0:25,0:25:63:0,63,661	0/0:37,0:37:87:0,87,910	1/1:0,34:34:96:1035,96,0	1/1:0,36:36:99:1129,102,0	1/1:0,29:29:75:830,75,0
10	10164562	rs15576142	10:10164562	1/1:0,31:31:63:610,63,0	1/1:0,32:34:75:760,75,0	1/1:0,28:29:69:703,69,0	0/0:32,0:32:81:0,81,864	0/0:27,0:28:78:0,78,849	0/0:39,0:39:99:0,114,1221
10	10165346	rs736262352	10:10165346	1/1:0,26:26:60:573,60,0	1/1:0,23:23:42:407,42,0	1/1:0,28:28:66:644,66,0	0/0:34,0:35:90:0,90,970	0/0:40,0:40:99:0,108,1155	0/0:40,0:40:99:0,111,1177
10	10165987	rs313576407	10:10165987	0/0:38,0:38:84:0,84,868	0/0:26,0:26:60:0,60,610	0/0:36,0:36:90:0,90,936	1/1:0,43:44:99:1334,123,0	1/1:0,43:44:99:1157,108,0	1/1:0,42:42:99:1294,120,0
10	10182621	rs738511115	10:10182621	0/0:31,0:31:69:0,69,720	0/0:28,0:28:72:0,72,705	0/0:27,0:28:66:0,66,681	1/1:0,33:33:90:966,90,0	1/1:0,37:37:99:1119,102,0	1/1:0,51:51:99:1500,138,0
10	10185409	rs739307716	10:10185409	1/1:0,31:31:84:893,84,0	1/1:0,31:32:75:775,75,0	1/1:0,32:32:84:838,84,0	0/0:33,0:34:81:0,81,901	0/0:36,0:36:96:0,96,1081	0/0:44,0:48:99:0,126,1379
10	10185415	rs731888251	10:10185415	1/1:0,31:31:69:658,69,0	1/1:0,31:32:66:614,66,0	1/1:0,31:32:75:698,75,0	0/0:37,0:37:99:0,105,1121	0/0:38,0:38:99:0,108,1202	0/0:46,0:47:99:0,123,1335
10	10185802	rs736337193	10:10185802	1/1:0,20:20:51:516,51,0	1/1:0,21:21:54:558,54,0	1/1:0,28:28:63:638,63,0	0/0:37,0:37:75:0,75,727	0/0:29,0:30:72:0,72,682	0/0:38,0:38:96:0,96,916
10	12451457	rs315656971	10:12451457	1/1:0,36:37:87:860,87,0	1/1:0,27:27:60:601,60,0	1/1:0,21:21:57:587,57,0	0/0:32,0:33:81:0,81,845	0/0:29,0:29:66:0,66,700	0/0:27,0:27:75:0,75,791
10	12452562	rs314387227	10:12452562	1/1:0,36:38:90:883,90,0	1/1:0,30:31:69:661,69,0	1/1:0,26:29:60:571,60,0	0/0:34,1:36:96:0,96,999	0/0:35,0:36:93:0,93,987	0/0:29,0:29:66:0,66,709
10	12475340	rs10724062	10:12475340	1/1:0,26:26:66:687,66,0	1/1:0,23:23:60:620,60,0	1/1:0,27:27:57:593,57,0	0/0:30,0:30:75:0,75,802	0/0:36,0:36:93:0,93,997	0/0:39,0:39:99:0,102,1075
10	12475414	rs10725511	10:12475414	1/1:0,41:42:99:1009,99,0	1/1:0,23:23:63:635,63,0	1/1:0,23:23:66:691,66,0	0/0:41,0:42:99:0,111,1143	0/0:32,0:32:78:0,78,810	0/0:45,0:46:99:0,108,1140
10	12475917	rs14008533	10:12475917	1/1:0,31:31:60:555,60,0	1/1:1,22:23:33:305,33,0	1/1:0,24:24:48:448,48,0	0/0:34,0:34:84:0,84,868	0/0:35,0:35:81:0,81,848	0/0:34,0:36:84:0,84,863
10	19248738	rs317684413	10:19248738	0/0:23,0:23:57:0,57,523	0/0:32,0:34:72:0,72,657	0/0:36,0:37:75:0,75,668	1/1:0,35:35:87:877,87,0	1/1:0,33:34:81:857,81,0	1/1:0,18:18:42:455,42,0
10	19249117	rs315896781	10:19249117	1/1:0,40:40:99:1032,99,0	1/1:0,31:32:66:677,66,0	1/1:0,28:29:63:671,63,0	0/0:39,0:39:99:0,105,1104	0/0:45,0:45:99:0,129,1373	0/0:40,0:40:99:0,108,1157
11	86905	rs318073094	11:86905	1/1:0,36:38:81:837,81,0	1/1:0,28:28:78:791,78,0	1/1:0,34:35:75:771,75,0	0/0:36,0:36:96:0,96,1024	0/0:48,0:48:99:0,135,1489	0/0:32,0:32:84:0,84,897
11	87785	rs314691260	11:87785	1/1:0,37:39:81:851,81,0	1/1:0,33:35:84:855,84,0	1/1:0,33:35:75:772,75,0	0/0:39,0:40:99:0,102,1148	0/0:31,0:32:72:0,72,800	0/0:35,0:35:84:0,84,895
11	484883	rs317405422	11:484883	1/1:0,19:19:24:229,24,0	1/1:0,18:18:24:249,24,0	1/1:0,14:14:27:247,27,0	0/0:27,0:27:75:0,75,782	0/0:28,0:28:75:0,75,820	0/0:25,0:25:69:0,69,745
11	485847	rs15599044	11:485847	1/1:0,25:27:54:546,54,0	1/1:0,23:23:48:504,48,0	1/1:0,29:29:66:722,66,0	0/0:33,0:33:84:0,84,824	0/0:41,0:42:99:0,105,1005	0/0:47,0:47:99:0,120,1142
11	486013	rs739682187	11:486013	0/0:28,0:28:78:0,78,785	0/0:22,1:23:57:0,57,563	0/0:21,0:21:36:0,36,352	1/1:0,32:32:84:839,84,0	1/1:0,36:36:99:1037,102,0	1/1:0,33:33:87:888,87,0
11	486720	rs29006957	11:486720	0/0:24,0:24:42:0,42,373	0/0:25,0:25:45:0,45,408	0/0:29,0:30:60:0,60,521	1/1:0,41:42:72:773,72,0	1/1:0,29:31:54:591,54,0	1/1:0,26:27:60:629,60,0
11	486725	rs734989467	11:486725	1/1:0,20:24:45:464,45,0	1/1:0,23:23:51:488,51,0	1/1:0,23:28:33:316,33,0	0/0:45,0:45:99:0,126,1240	0/0:31,0:31:87:0,87,862	0/0:26,0:26:60:0,60,581
11	993141	rs14957597	11:993141	0/0:38,0:38:99:0,99,1061	0/0:24,0:24:54:0,54,546	0/0:23,0:23:54:0,54,528	1/1:0,30:30:78:852,78,0	1/1:2,38:40:99:1102,102,0	1/1:0,39:40:96:1037,96,0
11	993728	rs316500003	11:993728	0/0:37,0:37:81:0,81,797	0/0:23,0:26:45:0,45,467	0/0:30,0:31:75:0,75,745	1/1:0,38:39:99:1067,102,0	1/1:0,47:47:99:1350,126,0	1/1:0,33:34:87:916,87,0
11	1012033	.	11:1012033	0/0:30,0:31:60:0,60,612	0/0:24,1:25:54:0,54,560	0/0:36,0:36:99:0,102,1061	1/1:0,18:18:36:357,36,0	1/1:1,26:27:51:512,51,0	1/1:0,24:25:48:471,48,0
11	1012094	rs316025551	11:1012094	1/1:0,21:21:48:439,48,0	1/1:0,24:24:45:403,45,0	1/1:0,23:26:54:507,54,0	0/0:25,0:25:57:0,57,618	0/0:26,0:26:54:0,54,578	0/0:28,0:29:54:0,54,545
11	1012138	rs314881669	11:1012138	1/1:0,20:21:36:315,36,0	1/1:0,26:26:60:544,60,0	1/1:0,26:27:60:554,60,0	0/0:25,0:25:57:0,57,615	0/0:24,0:24:63:0,63,686	0/0:18,0:18:45:0,45,491
11	1014361	rs315260930	11:1014361	0/0:25,0:26:54:0,54,524	0/0:21,0:23:45:0,45,464	0/0:31,0:31:69:0,69,685	1/1:0,33:33:87:933,87,0	1/1:0,31:31:75:815,75,0	1/1:0,29:29:78:860,78,0
11	4464290	rs3137007	11:4464290	0/0:32,0:32:84:0,84,895	0/0:22,0:22:60:0,60,623	0/0:41,0:41:99:0,102,1039	1/1:0,55:55:99:1502,153,0	1/1:0,38:38:99:997,102,0	1/1:0,45:46:99:1214,123,0
11	4464311	rs14959806	11:4464311	0/0:33,0:33:87:0,87,906	0/0:21,0:21:48:0,48,481	0/0:36,0:36:96:0,96,966	1/1:0,52:52:99:1582,144,0	1/1:0,40:40:99:1252,114,0	1/1:0,44:46:99:1310,120,0
11	4468783	rs14019749	11:4468783	0/0:35,0:36:84:0,84,876	0/0:34,0:34:84:0,84,795	0/0:38,0:38:84:0,84,807	1/1:0,29:30:75:834,75,0	1/1:0,57:57:99:1684,153,0	1/1:0,37:38:99:1162,108,0
11	4468872	rs14019750	11:4468872	0/0:45,0:47:96:0,96,921	0/0:28,0:28:63:0,63,582	0/0:35,0:36:69:0,69,612	1/1:0,32:32:78:836,78,0	1/1:0,43:44:99:1255,117,0	1/1:0,47:48:99:1320,123,0
11	4473569	rs312277356	11:4473569	0/0:34,0:35:72:0,72,645	0/0:38,0:40:72:0,72,672	0/0:21,0:22:45:0,45,402	1/1:0,35:35:81:861,81,0	1/1:0,35:38:90:917,90,0	1/1:0,33:33:81:833,81,0
11	4475578	rs317252220	11:4475578	1/1:0,22:22:66:712,66,0	1/1:0,20:20:57:597,57,0	1/1:0,26:27:66:723,66,0	0/0:36,0:36:96:0,96,1032	0/0:48,0:48:99:0,129,1432	0/0:35,0:35:93:0,93,1027
11	4475659	rs730899797	11:4475659	1/1:0,13:13:18:177,18,0	1/1:0,14:14:18:169,18,0	1/1:0,11:12:24:221,24,0	0/0:40,0:40:66:0,66,585	0/0:36,0:37:75:0,75,720	0/0:46,0:46:66:0,66,622
11	4477454	rs314780437	11:4477454	1/1:0,22:23:60:619,60,0	1/1:0,20:20:51:530,51,0	1/1:0,24:24:54:565,54,0	0/0:39,0:39:96:0,96,934	0/0:24,0:24:60:0,60,589	0/0:35,0:35:93:0,93,920
11	4477802	rs15604851	11:4477802	0/0:28,0:30:60:0,60,571	0/0:30,0:30:75:0,75,721	0/0:17,0:17:33:0,33,317	1/1:0,30:31:81:866,81,0	1/1:0,28:28:75:806,75,0	1/1:0,37:38:99:1084,102,0
11	4477853	rs14019758	11:4477853	0/0:20,0:21:30:0,30,273	0/0:23,0:23:39:0,39,359	0/0:11,0:11:21:0,21,202	1/1:0,29:29:78:834,78,0	1/1:0,26:26:72:778,72,0	1/1:0,28:29:72:773,72,0
11	4478610	rs733942557	11:4478610	0/0:3,0:3:6:0,6,67	0/0:1,0:1:3:0,3,34	0/0:1,0:1:3:0,3,35	1/1:0,7:7:15:157,15,0	1/1:0,4:4:9:95,9,0	1/1:0,5:5:12:137,12,0
11	4478625	rs738707012	11:4478625	0/0:3,0:4:6:0,6,69	0/0:1,0:1:3:0,3,34	0/0:1,0:1:3:0,3,35	1/1:0,4:4:6:69,6,0	1/1:0,3:3:6:68,6,0	1/1:0,5:5:9:103,9,0
11	4480688	rs315739380	11:4480688	0/0:30,0:30:66:0,66,634	0/0:29,0:29:57:0,57,565	0/0:31,0:32:81:0,81,828	1/1:0,37:37:96:1011,96,0	1/1:0,36:36:99:1037,99,0	1/1:0,31:31:81:866,81,0
11	4480696	rs736191554	11:4480696	1/1:1,31:33:84:827,84,0	1/1:0,28:28:57:557,57,0	1/1:0,32:32:60:616,60,0	0/0:39,0:39:99:0,108,1142	0/0:39,0:39:99:0,99,1016	0/0:32,0:32:87:0,87,935
11	4482034	rs736336776	11:4482034	0/0:36,0:36:36:0,36,385	0/0:31,0:31:36:0,36,372	0/0:51,0:52:42:0,42,456	1/1:0,9:9:27:299,27,0	1/1:0,12:12:30:328,30,0	1/1:0,8:8:21:231,21,0
11	4482798	rs737815976	11:4482798	0/0:27,0:28:51:0,51,465	0/0:31,0:32:60:0,60,549	0/0:24,0:27:57:0,57,532	1/1:0,43:43:99:1068,102,0	1/1:0,41:41:99:1100,102,0	1/1:0,34:37:90:923,90,0
11	4490691	rs741389409	11:4490691	0/0:38,0:38:84:0,84,834	0/0:31,0:32:75:0,75,730	0/0:35,0:36:84:0,84,855	1/1:0,32:32:84:889,84,0	1/1:0,40:40:99:1084,99,0	1/1:0,38:38:99:1142,108,0
11	4490780	rs313802556	11:4490780	0/0:35,0:35:93:0,93,944	0/0:23,0:24:45:0,45,467	0/0:20,0:20:45:0,45,465	1/1:0,34:34:99:1068,99,0	1/1:0,38:38:99:1108,105,0	1/1:0,38:39:99:1050,99,0
11	4492910	rs80756921	11:4492910	1/1:0,25:25:72:755,72,0	1/1:0,26:26:75:782,75,0	1/1:0,29:29:78:818,78,0	0/0:34,0:34:90:0,90,917	0/0:45,0:45:99:0,117,1197	0/0:34,0:34:75:0,75,752
11	4493024	rs80675008	11:4493024	1/1:0,34:34:81:828,81,0	1/1:0,36:36:90:947,90,0	1/1:0,28:28:75:776,75,0	0/0:35,0:36:99:0,102,1105	0/0:40,0:40:99:0,105,1128	0/0:37,0:37:90:0,90,1007
11	4505934	rs733887038	11:4505934	0/0:31,0:31:78:0,78,795	0/0:33,0:33:78:0,78,818	0/0:29,0:30:75:0,75,783	1/1:0,44:45:93:946,93,0	1/1:0,45:45:99:1059,105,0	1/1:0,38:38:78:781,78,0
11	4508330	rs317613260	11:4508330	1/1:0,37:38:84:870,84,0	1/1:0,29:29:72:767,72,0	1/1:0,29:30:63:665,63,0	0/0:46,0:46:99:0,123,1150	0/0:40,0:40:93:0,93,899	0/0:30,0:30:78:0,78,759
11	4513461	rs15604880	11:4513461	0/0:32,0:32:78:0,78,797	0/0:26,0:28:69:0,69,725	0/0:39,0:40:99:0,102,1000	1/1:0,47:47:99:1291,120,0	1/1:0,49:49:99:1340,126,0	1/1:0,41:42:99:1149,108,0
11	4517876	rs317370722	11:4517876	0/0:45,0:45:99:0,102,1049	0/0:24,0:25:57:0,57,551	0/0:22,0:22:51:0,51,533	1/1:2,45:47:99:1133,105,0	1/1:1,45:46:99:1187,111,0	1/1:3,42:45:86:1086,86,0
11	5428176	rs14960261	11:5428176	0/0:36,0:36:75:0,75,657	0/0:36,0:37:87:0,87,806	0/0:24,0:25:60:0,60,546	1/1:0,37:39:87:932,87,0	1/1:0,27:27:72:788,72,0	1/1:0,24:24:63:725,63,0
11	5428403	rs313235902	11:5428403	1/1:1,39:41:99:1114,105,0	1/1:0,31:31:84:884,84,0	1/1:0,17:17:42:454,42,0	0/0:31,0:31:75:0,75,714	0/0:26,0:27:66:0,66,653	0/0:29,0:30:66:0,66,632
11	5428757	rs316410474	11:5428757	0/0:49,0:50:96:0,96,848	0/0:34,0:35:63:0,63,581	0/0:24,0:25:42:0,42,402	1/1:0,36:38:93:986,93,0	1/1:0,31:31:81:856,81,0	1/1:0,37:37:96:1007,96,0
11	5430980	rs315986582	11:5430980	1/1:0,39:39:87:878,87,0	1/1:0,18:21:45:460,45,0	1/1:0,22:22:57:588,57,0	0/0:18,0:18:42:0,42,413	0/0:35,0:36:87:0,87,853	0/0:30,0:31:75:0,75,719
11	17466543	rs14028574	11:17466543	0/0:20,0:20:54:0,54,557	0/0:22,0:22:57:0,57,608	0/0:26,0:26:63:0,63,621	1/1:0,34:34:72:698,72,0	1/1:0,34:35:78:711,78,0	1/1:0,27:28:66:628,66,0
11	17466551	rs14028575	11:17466551	0/0:19,0:20:45:0,45,476	0/0:21,0:21:45:0,45,480	0/0:29,0:30:75:0,75,765	1/1:0,33:33:87:899,87,0	1/1:0,37:37:99:1050,105,0	1/1:0,26:27:63:674,63,0
11	17466774	rs316831340	11:17466774	1/1:0,34:34:87:888,87,0	1/1:0,26:26:48:520,48,0	1/1:0,19:19:45:486,45,0	0/0:42,0:42:99:0,105,997	0/0:43,0:43:99:0,114,1126	0/0:33,0:33:84:0,84,815
11	17466859	rs313731347	11:17466859	1/1:0,38:40:78:815,78,0	1/1:0,32:33:78:801,78,0	1/1:0,24:24:63:650,63,0	0/0:36,0:36:96:0,96,1038	0/0:39,0:39:99:0,102,1134	0/0:42,0:42:99:0,105,1132
11	17466897	rs313473951	11:17466897	1/1:0,36:37:63:637,63,0	1/1:0,29:31:54:553,54,0	1/1:0,22:22:54:531,54,0	0/0:41,0:41:99:0,102,1091	0/0:31,0:31:78:0,78,870	0/0:40,0:40:99:0,102,1055
11	17467143	rs312565846	11:17467143	1/1:0,36:36:87:918,87,0	1/1:1,41:42:99:1199,114,0	1/1:0,39:41:93:993,93,0	0/0:30,0:31:72:0,72,690	0/0:41,0:42:99:0,99,928	0/0:28,0:28:72:0,72,675
11	17469290	rs313402215	11:17469290	0/0:38,0:38:72:0,72,636	0/0:18,0:19:33:0,33,320	0/0:34,0:34:66:0,66,589	1/1:1,25:27:44:708,44,0	1/1:0,26:26:66:728,66,0	1/1:0,35:35:84:914,84,0
11	17856813	rs14968047	11:17856813	0/0:44,0:44:96:0,96,845	0/0:30,0:30:69:0,69,671	0/0:28,0:28:72:0,72,673	1/1:0,38:38:99:1124,105,0	1/1:0,37:37:99:1074,99,0	1/1:0,39:39:99:1107,102,0
11	17859154	rs317568055	11:17859154	0/0:24,0:25:57:0,57,507	0/0:22,0:22:45:0,45,421	0/0:27,0:27:57:0,57,539	1/1:0,34:34:96:1041,96,0	1/1:0,41:43:99:1210,111,0	1/1:0,35:35:93:996,93,0
11	18219981	rs733791035	11:18219981	1/1:0,26:26:63:621,63,0	1/1:0,30:30:72:705,72,0	1/1:0,27:28:66:630,66,0	0/0:34,0:34:90:0,90,988	0/0:38,0:41:81:0,81,880	0/0:26,0:29:66:0,66,695
11	18220287	rs737607457	11:18220287	0/0:27,0:27:63:0,63,646	0/0:20,1:22:36:0,36,364	0/0:20,0:21:48:0,48,490	1/1:0,37:37:99:943,99,0	1/1:0,33:33:84:816,84,0	1/1:0,32:32:81:775,81,0
11	18220386	rs316264620	11:18220386	0/0:28,0:29:66:0,66,596	0/0:25,0:26:54:0,54,514	0/0:26,0:27:69:0,69,626	1/1:0,38:40:99:1092,99,0	1/1:0,32:33:90:956,90,0	1/1:0,32:32:87:933,87,0
11	18220573	rs312287173	11:18220573	0/0:25,0:25:60:0,60,612	0/0:23,0:24:60:0,60,642	0/0:21,0:21:48:0,48,503	1/1:0,30:30:72:712,72,0	1/1:0,32:32:87:840,87,0	1/1:0,23:23:51:470,51,0
11	18231195	rs316845709	11:18231195	1/1:0,29:29:75:772,75,0	1/1:0,21:23:51:491,51,0	1/1:0,24:26:45:438,45,0	0/0:43,0:43:99:0,120,1311	0/0:27,0:29:75:0,75,775	0/0:32,0:32:75:0,75,820
11	18234637	rs314860041	11:18234637	0/0:25,0:25:60:0,60,611	0/0:34,0:34:81:0,81,853	0/0:38,0:39:93:0,93,950	1/1:0,34:34:90:874,90,0	1/1:0,53:54:99:1242,129,0	1/1:0,35:35:78:765,78,0
11	18234704	rs316564855	11:18234704	0/0:31,0:31:87:0,87,921	0/0:27,0:27:72:0,72,732	0/0:43,0:43:99:0,111,1155	1/1:0,31:32:84:887,84,0	1/1:0,54:55:99:1428,138,0	1/1:0,41:41:99:1135,111,0
11	18235231	rs15626864	11:18235231	0/0:24,0:24:51:0,51,530	0/0:23,0:23:60:0,60,616	0/0:36,0:36:96:0,96,987	1/1:0,43:43:99:1283,117,0	1/1:0,32:32:87:934,87,0	1/1:0,38:38:96:1078,96,0
11	18235832	rs14968351	11:18235832	0/0:30,0:31:78:0,78,809	0/0:29,0:30:63:0,63,649	0/0:30,0:30:87:0,87,911	1/1:0,34:34:93:1002,93,0	1/1:0,33:33:78:852,78,0	1/1:0,39:39:99:1191,108,0
11	18236823	rs14968356	11:18236823	0/0:42,0:47:90:0,90,924	0/0:33,0:35:69:0,69,707	0/0:42,0:44:99:0,99,1000	1/1:0,42:42:99:1167,105,0	1/1:0,49:49:99:1325,123,0	1/1:0,35:35:96:1037,96,0
11	18239663	rs317849094	11:18239663	1/1:0,36:36:84:821,84,0	1/1:0,36:36:87:872,87,0	1/1:0,33:33:66:649,66,0	0/0:38,0:39:90:0,90,960	0/0:34,0:34:93:0,93,988	0/0:39,0:39:99:0,111,1203
11	18239693	rs737163211	11:18239693	0/0:40,0:40:99:0,105,1017	0/0:37,0:38:87:0,87,842	0/0:35,0:35:72:0,72,725	1/1:0,29:30:69:768,69,0	1/1:0,35:36:96:1052,96,0	1/1:0,32:33:87:943,87,0
11	18239703	rs740539145	11:18239703	1/1:1,37:38:90:942,90,0	1/1:1,34:35:90:932,90,0	1/1:1,32:33:75:781,75,0	0/0:30,0:30:75:0,75,808	0/0:35,0:35:99:0,99,1066	0/0:31,0:32:87:0,87,939
11	18239745	rs737299823	11:18239745	0/0:36,0:36:90:0,90,887	0/0:31,1:32:78:0,78,799	0/0:30,0:31:66:0,66,663	1/1:0,29:30:66:690,66,0	1/1:0,41:42:90:914,90,0	1/1:0,34:38:81:858,81,0
11	18239756	rs732526319	11:18239756	0/0:31,0:31:72:0,72,775	0/0:31,0:32:72:0,72,742	0/0:29,0:31:78:0,78,789	1/1:0,28:29:72:757,72,0	1/1:0,40:41:99:1065,99,0	1/1:0,37:37:93:953,93,0
11	18244374	rs316290849	11:18244374	0/0:48,0:48:99:0,126,1352	0/0:25,0:26:69:0,69,686	0/0:35,0:38:84:0,84,887	1/1:0,43:43:99:1055,108,0	1/1:0,34:35:87:852,87,0	1/1:0,34:35:81:844,81,0
11	18246751	rs16707146	11:18246751	0/0:28,0:30:66:0,66,671	0/0:30,0:33:72:0,72,722	0/0:25,0:26:63:0,63,636	1/1:0,29:29:66:630,66,0	1/1:0,36:37:96:953,96,0	1/1:0,36:36:93:878,93,0
11	18246765	rs16707145	11:18246765	0/0:29,1:32:51:0,51,485	0/0:32,0:34:75:0,75,699	0/0:26,1:28:54:0,54,488	1/1:0,33:33:87:902,87,0	1/1:0,39:39:99:1049,99,0	1/1:0,35:35:93:979,93,0
11	18247302	rs16707144	11:18247302	0/0:33,0:34:84:0,84,860	0/0:33,0:34:72:0,72,742	0/0:26,0:29:57:0,57,598	1/1:0,38:39:87:836,87,0	1/1:0,46:46:99:1329,135,0	1/1:0,40:41:99:1053,105,0
11	18255946	rs733145286	11:18255946	1/1:0,31:32:84:869,84,0	1/1:0,37:37:84:871,84,0	1/1:0,35:35:90:903,90,0	0/0:39,0:39:99:0,105,1113	0/0:49,0:49:99:0,129,1424	0/0:49,0:49:99:0,135,1508
11	18256388	rs314820907	11:18256388	0/0:23,0:23:51:0,51,490	0/0:31,0:32:69:0,69,659	0/0:42,0:44:99:0,102,946	1/1:0,39:39:99:1077,102,0	1/1:0,43:43:99:1248,117,0	1/1:0,35:37:84:904,84,0
11	18270699	rs14029167	11:18270699	0/0:44,0:45:99:0,99,991	0/0:28,0:28:72:0,72,700	0/0:26,0:26:66:0,66,664	1/1:0,39:39:99:1205,111,0	1/1:1,43:45:99:1213,114,0	1/1:0,33:33:87:923,87,0
11	18276339	rs14693329	11:18276339	1/1:0,29:29:57:624,57,0	1/1:0,16:17:30:312,30,0	1/1:0,18:18:39:392,39,0	0/0:38,0:38:99:0,102,985	0/0:39,0:39:90:0,90,911	0/0:38,0:38:87:0,87,857
11	18283642	rs316027296	11:18283642	1/1:1,26:27:43:682,43,0	1/1:0,25:26:60:639,60,0	1/1:0,32:34:78:836,78,0	0/0:29,0:30:78:0,78,758	0/0:33,0:33:78:0,78,798	0/0:31,0:31:81:0,81,804
11	18295047	rs316818174	11:18295047	1/1:0,14:14:39:410,39,0	1/1:0,14:14:33:341,33,0	1/1:0,18:19:30:304,30,0	0/0:26,0:27:51:0,51,482	0/0:28,0:29:60:0,60,562	0/0:20,0:21:45:0,45,429
11	18296179	rs739335225	11:18296179	1/1:0,33:34:63:650,63,0	1/1:0,25:25:51:488,51,0	1/1:0,25:25:57:586,57,0	0/0:29,0:29:57:0,57,502	0/0:24,0:26:60:0,60,574	0/0:34,0:34:69:0,69,649
11	18301062	rs315039976	11:18301062	1/1:2,23:27:33:528,33,0	1/1:1,27:28:66:658,66,0	1/1:0,35:36:81:816,81,0	0/0:29,0:30:69:0,69,742	0/0:45,0:45:99:0,114,1207	0/0:38,0:38:99:0,111,1187
11	18306103	rs312851411	11:18306103	1/1:0,27:27:57:522,57,0	1/1:0,23:23:45:414,45,0	1/1:1,35:36:78:696,78,0	0/0:34,1:36:84:0,84,908	0/0:32,2:34:75:0,75,808	0/0:27,0:27:72:0,72,779
11	18308099	rs737262298	11:18308099	1/1:0,30:30:45:417,45,0	1/1:1,25:26:45:407,45,0	1/1:0,23:24:39:381,39,0	0/0:36,0:38:87:0,87,937	0/0:52,0:54:99:0,132,1380	0/0:34,0:34:96:0,96,1011
11	18313223	rs317816852	11:18313223	1/1:0,28:29:60:608,60,0	1/1:0,18:18:42:430,42,0	1/1:0,30:31:75:768,75,0	0/0:35,0:35:87:0,87,964	0/0:34,0:36:93:0,93,1027	0/0:24,0:24:63:0,63,702
11	18314031	rs731115551	11:18314031	1/1:0,18:18:33:303,33,0	1/1:0,13:13:36:325,36,0	1/1:0,23:25:36:339,36,0	0/0:16,0:16:39:0,39,407	0/0:24,0:24:63:0,63,640	0/0:27,0:29:69:0,69,733
11	18314814	rs14029176	11:18314814	1/1:0,26:26:63:663,63,0	1/1:0,26:28:63:691,63,0	1/1:0,16:18:36:381,36,0	0/0:27,0:27:63:0,63,616	0/0:28,0:28:69:0,69,670	0/0:31,0:31:81:0,81,781
11	18315091	rs315547954	11:18315091	1/1:0,36:36:75:810,75,0	1/1:0,23:24:66:691,66,0	1/1:0,25:25:60:637,60,0	0/0:29,0:30:69:0,69,635	0/0:42,0:42:90:0,90,848	0/0:36,0:37:84:0,84,787
11	18316096	rs741175077	11:18316096	1/1:0,14:14:15:132,15,0	1/1:0,9:9:9:104,9,0	1/1:0,12:14:15:172,15,0	0/0:18,0:18:45:0,45,470	0/0:18,0:18:42:0,42,439	0/0:20,0:20:57:0,57,616
11	18316691	.	11:18316691	1/1:1,28:31:42:424,42,0	1/1:0,14:17:21:188,21,0	1/1:2,13:19:27:266,27,0	0/0:18,0:19:33:0,33,330	0/0:23,0:23:42:0,42,434	0/0:18,0:18:48:0,48,479
11	18316750	.	11:18316750	1/1:0,29:29:42:421,42,0	1/1:0,19:19:33:312,33,0	1/1:0,25:28:48:496,48,0	0/0:23,0:23:36:0,36,354	0/0:18,0:18:39:0,39,381	0/0:16,0:16:36:0,36,331
11	18316774	.	11:18316774	1/1:0,27:28:57:566,57,0	1/1:0,21:22:45:435,45,0	1/1:0,23:23:51:536,51,0	0/0:23,0:23:51:0,51,496	0/0:23,0:23:63:0,63,583	0/0:18,0:18:48:0,48,459
11	18316784	rs735157723	11:18316784	1/1:0,27:28:51:479,51,0	1/1:0,19:21:39:384,39,0	1/1:0,23:24:48:477,48,0	0/0:22,0:23:48:0,48,444	0/0:22,0:22:45:0,45,439	0/0:16,0:17:36:0,36,380
11	18321645	rs315923346	11:18321645	1/1:1,28:29:63:673,63,0	1/1:0,14:14:36:377,36,0	1/1:0,31:32:57:608,57,0	0/0:31,0:31:84:0,84,905	0/0:34,0:34:78:0,78,829	0/0:22,0:23:54:0,54,596
11	18321847	rs731848901	11:18321847	1/1:0,25:25:48:492,48,0	1/1:0,19:19:51:529,51,0	1/1:1,31:35:41:614,41,0	0/0:29,0:30:72:0,72,689	0/0:35,0:36:84:0,84,821	0/0:35,0:35:90:0,90,866
11	18322111	rs317735998	11:18322111	1/1:3,28:31:51:509,51,0	1/1:2,16:18:30:307,30,0	1/1:1,9:11:15:139,15,0	0/0:37,0:38:69:0,69,713	0/0:44,0:44:96:0,96,1050	0/0:32,0:35:72:0,72,763
11	18322228	.	11:18322228	1/1:0,14:15:21:208,21,0	1/1:0,17:17:27:269,27,0	1/1:0,13:16:24:245,24,0	0/0:17,0:17:45:0,45,472	0/0:24,0:24:63:0,63,648	0/0:23,0:23:63:0,63,645
11	18322311	rs733325624	11:18322311	1/1:2,22:24:39:385,39,0	1/1:0,20:20:42:427,42,0	1/1:0,23:24:48:481,48,0	0/0:22,1:23:60:0,60,641	0/0:28,0:29:66:0,66,680	0/0:26,1:27:66:0,66,685
11	18323375	rs317806696	11:18323375	1/1:0,17:17:36:361,36,0	1/1:0,29:30:57:573,57,0	1/1:0,21:22:30:319,30,0	0/0:20,0:20:57:0,57,603	0/0:24,0:24:60:0,60,624	0/0:28,0:28:78:0,78,816
11	18323902	rs3137644	11:18323902	1/1:0,42:43:96:1018,96,0	1/1:0,24:24:54:555,54,0	1/1:0,33:33:72:767,72,0	0/0:26,0:26:57:0,57,532	0/0:32,0:32:72:0,72,675	0/0:25,0:25:66:0,66,620
11	18359147	rs315147090	11:18359147	1/1:0,18:18:30:301,30,0	1/1:0,21:21:45:447,45,0	1/1:0,30:31:60:619,60,0	0/0:34,0:34:90:0,90,988	0/0:19,0:19:42:0,42,431	0/0:37,0:37:90:0,90,953
11	18359149	rs312790394	11:18359149	1/1:0,18:18:33:324,33,0	1/1:0,18:18:36:353,36,0	1/1:0,30:30:66:678,66,0	0/0:35,0:35:99:0,99,1083	0/0:19,0:19:39:0,39,405	0/0:35,0:35:99:0,99,1109
11	18359212	rs315118495	11:18359212	1/1:0,23:25:42:430,42,0	1/1:0,17:19:42:428,42,0	1/1:0,32:33:66:697,66,0	0/0:32,0:32:84:0,84,867	0/0:29,0:30:87:0,87,879	0/0:41,0:41:99:0,117,1184
11	18359290	rs313198931	11:18359290	1/1:0,31:31:60:604,60,0	1/1:0,24:25:51:500,51,0	1/1:0,30:30:78:794,78,0	0/0:32,0:32:93:0,93,876	0/0:37,0:37:93:0,93,902	0/0:34,0:34:81:0,81,760
11	18359851	rs738145083	11:18359851	1/1:0,26:26:51:511,51,0	1/1:0,19:19:36:373,36,0	1/1:0,25:29:51:516,51,0	0/0:18,0:18:45:0,45,426	0/0:31,0:31:66:0,66,632	0/0:29,0:29:78:0,78,710
11	18362368	rs314796753	11:18362368	1/1:2,32:36:47:747,47,0	1/1:1,26:27:51:533,51,0	1/1:0,13:13:21:209,21,0	0/0:30,0:31:75:0,75,717	0/0:47,0:47:99:0,129,1291	0/0:42,0:43:99:0,102,987
11	18363858	rs313891771	11:18363858	1/1:0,31:33:66:686,66,0	1/1:0,18:19:30:324,30,0	1/1:0,20:20:48:521,48,0	0/0:36,1:37:93:0,93,1026	0/0:39,0:40:87:0,87,982	0/0:25,0:26:57:0,57,622
11	18363913	rs736989168	11:18363913	1/1:0,31:31:57:530,57,0	1/1:0,20:21:45:409,45,0	1/1:0,17:18:39:350,39,0	0/0:42,0:44:99:0,102,1111	0/0:46,0:47:99:0,120,1271	0/0:37,0:37:90:0,90,959
11	18368844	rs734708842	11:18368844	1/1:0,22:24:48:480,48,0	1/1:0,23:30:57:560,57,0	1/1:0,29:29:57:593,57,0	0/0:31,0:31:84:0,84,807	0/0:31,0:31:84:0,84,815	0/0:36,0:36:87:0,87,844
11	18370248	rs737598843	11:18370248	1/1:0,18:18:42:435,42,0	1/1:0,24:25:54:554,54,0	1/1:0,28:30:60:616,60,0	0/0:21,0:23:57:0,57,560	0/0:30,0:30:75:0,75,762	0/0:37,0:39:90:0,90,866
11	18388881	rs312403807	11:18388881	1/1:0,21:21:54:554,54,0	1/1:0,26:27:69:710,69,0	1/1:0,22:22:48:459,48,0	0/0:40,0:41:99:0,102,962	0/0:40,0:40:99:0,111,1055	0/0:38,0:39:99:0,102,959
11	18389619	rs313265155	11:18389619	1/1:0,32:32:78:786,78,0	1/1:0,33:33:78:789,78,0	1/1:0,27:27:54:547,54,0	0/0:37,0:38:99:0,108,1002	0/0:38,0:38:99:0,99,944	0/0:43,0:43:99:0,114,1069
11	18389644	rs315472443	11:18389644	1/1:0,35:35:81:807,81,0	1/1:0,33:33:84:838,84,0	1/1:0,27:28:66:692,66,0	0/0:40,0:40:96:0,96,902	0/0:39,0:40:99:0,99,962	0/0:41,0:41:99:0,114,1071
11	18391438	rs317141047	11:18391438	1/1:0,31:31:51:475,51,0	1/1:0,27:28:48:418,48,0	1/1:0,19:19:39:346,39,0	0/0:26,1:27:63:0,63,624	0/0:37,0:37:90:0,90,896	0/0:29,1:30:66:0,66,661
11	18391461	rs313503661	11:18391461	1/1:0,26:27:54:535,54,0	1/1:0,21:21:36:376,36,0	1/1:0,20:21:39:398,39,0	0/0:26,0:26:69:0,69,722	0/0:36,0:37:93:0,93,945	0/0:31,0:31:75:0,75,795
11	18444401	rs317762132	11:18444401	1/1:0,32:35:84:871,84,0	1/1:0,34:36:72:725,72,0	1/1:0,21:21:48:487,48,0	0/0:43,0:43:99:0,114,1198	0/0:28,0:28:69:0,69,744	0/0:38,0:38:99:0,99,1044
11	18471936	rs313889947	11:18471936	1/1:0,23:23:51:473,51,0	1/1:0,31:31:78:741,78,0	1/1:0,38:38:87:894,87,0	0/0:33,0:34:99:0,99,935	0/0:42,0:42:99:0,108,1045	0/0:42,1:43:99:0,114,1085
11	18474253	rs315331199	11:18474253	1/1:1,44:46:99:1128,111,0	1/1:0,29:30:78:808,78,0	1/1:1,38:39:93:978,93,0	0/0:45,0:46:99:0,108,1161	0/0:35,1:36:78:0,78,837	0/0:28,0:29:69:0,69,728
11	18474671	rs316893944	11:18474671	1/1:0,37:38:90:915,90,0	1/1:0,33:33:78:797,78,0	1/1:0,40:40:99:1101,105,0	0/0:39,0:39:99:0,111,1196	0/0:42,0:43:99:0,99,1080	0/0:32,0:33:81:0,81,866
11	18474845	rs313500246	11:18474845	1/1:0,30:30:72:751,72,0	1/1:0,35:35:96:1003,96,0	1/1:0,36:36:81:841,81,0	0/0:29,0:29:69:0,69,679	0/0:40,0:40:99:0,105,1023	0/0:33,1:34:84:0,84,797
11	18485104	rs740359466	11:18485104	1/1:0,43:43:96:951,96,0	1/1:0,32:32:90:848,90,0	1/1:1,43:45:93:922,93,0	0/0:36,0:36:93:0,93,866	0/0:43,1:44:99:0,111,1073	0/0:39,0:40:84:0,84,797
11	18485219	rs14029320	11:18485219	0/0:28,0:28:63:0,63,670	0/0:24,0:26:60:0,60,630	0/0:29,1:31:34:0,34,594	1/1:0,24:24:60:553,60,0	1/1:0,38:38:93:892,93,0	1/1:0,46:46:99:1118,117,0
11	18490465	rs314802471	11:18490465	0/0:31,0:32:81:0,81,852	0/0:16,0:17:45:0,45,453	0/0:34,0:34:78:0,78,845	1/1:0,37:37:84:797,84,0	1/1:0,32:32:87:818,87,0	1/1:0,33:34:81:781,81,0
11	18490483	rs316863039	11:18490483	0/0:29,0:31:60:0,60,573	0/0:15,0:17:33:0,33,294	0/0:36,0:36:81:0,81,753	1/1:0,31:32:66:714,66,0	1/1:0,32:33:75:793,75,0	1/1:0,32:32:84:898,84,0
11	18490956	rs737060584	11:18490956	1/1:0,25:25:60:661,60,0	1/1:0,31:31:69:704,69,0	1/1:0,18:18:42:438,42,0	0/0:35,0:35:99:0,102,1021	0/0:27,0:28:75:0,75,773	0/0:34,0:34:99:0,99,1040
11	18496928	rs736670602	11:18496928	1/1:0,21:22:33:329,33,0	1/1:0,22:25:48:464,48,0	1/1:0,18:18:33:322,33,0	0/0:23,0:23:60:0,60,595	0/0:29,0:29:69:0,69,739	0/0:32,0:32:84:0,84,844
11	18518274	rs315519394	11:18518274	1/1:0,32:32:66:611,66,0	1/1:0,24:24:45:435,45,0	1/1:0,23:23:48:445,48,0	0/0:36,0:39:84:0,84,924	0/0:37,0:37:96:0,96,1034	0/0:23,0:23:57:0,57,632
11	18519250	rs14968540	11:18519250	0/0:23,0:24:60:0,60,614	0/0:22,0:22:60:0,60,621	0/0:25,0:25:66:0,66,709	1/1:0,35:35:84:842,84,0	1/1:0,40:40:99:1061,105,0	1/1:0,26:26:69:676,69,0
11	19021109	rs317832161	11:19021109	0/0:25,0:26:48:0,48,539	0/0:19,0:21:42:0,42,415	0/0:20,0:23:36:0,36,391	1/1:0,29:29:78:813,78,0	1/1:0,25:25:66:646,66,0	1/1:1,31:33:53:760,53,0
11	19023512	rs316201224	11:19023512	0/0:28,0:30:69:0,69,724	0/0:25,0:26:54:0,54,566	0/0:29,0:29:72:0,72,737	1/1:0,27:27:69:709,69,0	1/1:0,39:39:99:1040,105,0	1/1:0,25:25:75:744,75,0
12	748296	rs314762884	12:748296	0/0:29,0:30:66:0,66,675	0/0:36,0:36:99:0,102,1043	0/0:33,0:33:87:0,87,908	1/1:0,34:34:90:991,90,0	1/1:0,41:42:99:1145,105,0	1/1:0,41:41:99:1157,108,0
12	748341	rs312949935	12:748341	0/0:30,0:30:69:0,69,651	0/0:29,0:32:63:0,63,583	0/0:30,0:30:63:0,63,577	1/1:0,34:34:81:869,81,0	1/1:0,40:43:99:1066,99,0	1/1:0,44:45:99:1155,108,0
12	756434	rs316147787	12:756434	0/0:31,0:31:69:0,69,648	0/0:26,0:26:60:0,60,596	0/0:45,0:45:90:0,90,858	1/1:0,48:48:99:1264,123,0	1/1:0,42:42:99:1031,102,0	1/1:0,41:41:93:966,93,0
12	756452	rs312932704	12:756452	0/0:29,0:31:69:0,69,721	0/0:27,0:28:69:0,69,704	0/0:37,0:39:90:0,90,919	1/1:0,49:49:99:1245,132,0	1/1:0,42:42:99:954,99,0	1/1:0,43:43:99:950,99,0
12	756530	rs312316441	12:756530	0/0:43,0:46:99:0,120,1236	0/0:33,0:34:84:0,84,877	0/0:36,0:36:81:0,81,853	1/1:0,37:38:99:1092,102,0	1/1:0,38:38:87:914,87,0	1/1:0,37:37:93:1005,93,0
12	761742	rs314471005	12:761742	0/0:39,0:39:99:0,105,1087	0/0:33,0:34:84:0,84,852	0/0:28,0:30:69:0,69,704	1/1:0,36:37:99:1108,102,0	1/1:0,43:45:99:1112,105,0	1/1:0,33:35:99:1066,99,0
12	2245641	rs315194826	12:2245641	1/1:0,39:39:99:1059,99,0	1/1:0,29:30:81:854,81,0	1/1:0,21:21:57:585,57,0	0/0:35,0:35:90:0,90,872	0/0:36,0:37:99:0,99,965	0/0:43,0:43:99:0,126,1192
12	2246046	rs313910234	12:2246046	0/0:25,0:25:51:0,51,465	0/0:17,0:17:36:0,36,339	0/0:19,0:19:45:0,45,393	1/1:0,37:38:99:1155,105,0	1/1:0,39:39:99:1151,108,0	1/1:0,38:38:99:1071,102,0
12	2246625	rs315463185	12:2246625	0/0:26,0:26:54:0,54,563	0/0:20,0:20:45:0,45,453	0/0:28,0:31:72:0,72,742	1/1:0,37:37:99:1051,99,0	1/1:0,32:32:78:838,78,0	1/1:0,31:31:78:815,78,0
12	2252322	rs15632611	12:2252322	1/1:0,31:31:81:750,81,0	1/1:0,28:28:48:452,48,0	1/1:0,28:28:63:564,63,0	0/0:33,0:33:96:0,96,1038	0/0:43,0:43:99:0,114,1224	0/0:44,0:44:99:0,123,1345
12	3243162	rs317885489	12:3243162	0/0:37,0:37:96:0,96,1013	0/0:24,1:25:63:0,63,624	0/0:33,0:33:81:0,81,836	1/1:1,36:37:90:932,90,0	1/1:0,19:19:42:426,42,0	1/1:0,41:41:99:1145,108,0
12	3243213	rs312969223	12:3243213	0/0:40,0:41:69:0,69,694	0/0:23,0:24:63:0,63,640	0/0:34,0:35:87:0,87,834	1/1:1,31:32:87:940,87,0	1/1:0,30:30:78:878,78,0	1/1:0,42:42:99:1198,111,0
12	3243224	rs313246907	12:3243224	0/0:36,0:38:87:0,87,857	0/0:25,0:25:57:0,57,595	0/0:32,0:33:81:0,81,855	1/1:0,35:36:90:864,90,0	1/1:0,31:31:87:901,87,0	1/1:0,47:47:99:1241,126,0
12	3243255	rs316961033	12:3243255	0/0:31,2:33:57:0,57,590	0/0:26,0:26:60:0,60,592	0/0:34,0:34:87:0,87,858	1/1:1,34:35:96:1030,96,0	1/1:0,35:35:99:1083,99,0	1/1:0,40:41:99:1077,99,0
12	3280798	rs315957283	12:3280798	0/0:33,1:34:84:0,84,861	0/0:34,0:34:78:0,78,768	0/0:30,0:30:69:0,69,662	1/1:0,35:35:96:965,96,0	1/1:0,41:41:99:1143,111,0	1/1:0,50:50:99:1402,138,0
12	3281977	rs14972284	12:3281977	0/0:26,0:26:60:0,60,570	0/0:26,0:26:66:0,66,658	0/0:27,0:27:60:0,60,607	1/1:0,37:37:99:1098,102,0	1/1:0,29:29:69:726,69,0	1/1:0,33:33:96:1026,96,0
12	3285438	rs13785656	12:3285438	0/0:35,0:35:84:0,84,911	0/0:26,1:27:72:0,72,756	0/0:39,0:40:90:0,90,904	1/1:1,32:33:87:939,87,0	1/1:0,38:38:99:1041,99,0	1/1:0,37:37:96:1072,96,0
12	3457191	rs315577704	12:3457191	0/0:33,0:33:78:0,78,796	0/0:41,0:42:96:0,96,992	0/0:43,0:44:99:0,114,1140	1/1:0,46:46:99:1300,120,0	1/1:0,32:32:87:902,87,0	1/1:0,42:42:99:1358,126,0
12	3457226	rs314867854	12:3457226	0/0:32,0:33:84:0,84,863	0/0:36,0:36:84:0,84,837	0/0:41,1:43:90:0,90,953	1/1:0,44:44:99:933,99,0	1/1:0,33:34:81:777,81,0	1/1:0,40:40:99:1133,117,0
12	9752213	rs312496269	12:9752213	1/1:0,37:37:78:742,78,0	1/1:0,29:33:66:605,66,0	1/1:0,24:24:39:347,39,0	0/0:34,0:34:96:0,96,1029	0/0:54,0:55:99:0,141,1495	0/0:41,0:42:99:0,111,1185
12	9753759	rs317693842	12:9753759	1/1:0,27:30:57:622,57,0	1/1:0,27:28:66:686,66,0	1/1:0,22:23:57:566,57,0	0/0:35,0:36:96:0,96,895	0/0:49,0:49:99:0,117,1124	0/0:34,0:36:78:0,78,762
13	372941	rs312734068	13:372941	1/1:0,22:22:57:528,57,0	1/1:0,30:31:81:750,81,0	1/1:0,23:23:51:497,51,0	0/0:41,0:41:99:0,114,1181	0/0:46,1:47:89:0,89,1258	0/0:34,0:35:93:0,93,1010
13	377251	rs14049589	13:377251	0/0:31,3:34:69:0,69,679	0/0:22,1:23:51:0,51,507	0/0:36,1:37:72:0,72,745	1/1:0,42:43:99:1059,108,0	1/1:0,44:44:99:1080,111,0	1/1:0,39:39:99:1035,102,0
13	377426	rs314311829	13:377426	0/0:30,0:30:66:0,66,670	0/0:18,0:18:30:0,30,312	0/0:31,0:31:63:0,63,643	1/1:0,24:24:60:646,60,0	1/1:1,31:32:84:902,84,0	1/1:0,33:33:81:826,81,0
13	377443	rs316892817	13:377443	0/0:33,0:34:78:0,78,805	0/0:18,0:21:33:0,33,338	0/0:33,0:35:75:0,75,726	1/1:0,23:23:54:594,54,0	1/1:1,34:35:84:872,84,0	1/1:0,28:28:66:700,66,0
13	1301254	rs739334466	13:1301254	0/0:18,0:18:36:0,36,341	0/0:15,0:16:30:0,30,265	0/0:22,0:22:48:0,48,427	1/1:0,23:23:57:641,57,0	1/1:1,31:33:50:803,50,0	1/1:0,30:30:78:846,78,0
13	1301534	rs317337749	13:1301534	1/1:0,23:24:54:535,54,0	1/1:0,21:22:51:498,51,0	1/1:0,13:13:30:303,30,0	0/0:24,0:24:60:0,60,632	0/0:31,0:32:75:0,75,804	0/0:22,0:23:57:0,57,630
13	1413221	rs317044573	13:1413221	0/0:19,0:20:42:0,42,407	0/0:18,0:19:27:0,27,277	0/0:19,0:20:36:0,36,365	1/1:0,30:30:78:809,78,0	1/1:0,33:33:66:702,66,0	1/1:0,32:32:72:759,72,0
13	1413329	rs14993676	13:1413329	0/0:24,0:24:48:0,48,419	0/0:9,0:10:21:0,21,180	0/0:21,0:21:33:0,33,314	1/1:0,26:28:63:665,63,0	1/1:0,41:41:87:896,87,0	1/1:0,22:24:42:437,42,0
13	1413710	rs738922131	13:1413710	0/0:30,0:31:63:0,63,606	0/0:21,0:21:45:0,45,417	0/0:29,0:29:51:0,51,465	1/1:0,23:24:63:693,63,0	1/1:0,32:33:84:924,84,0	1/1:0,37:37:99:1090,102,0
13	1415803	rs312546594	13:1415803	0/0:26,0:26:63:0,63,570	0/0:30,0:33:66:0,66,592	0/0:23,0:23:48:0,48,444	1/1:0,27:29:63:673,63,0	1/1:0,27:28:60:646,60,0	1/1:0,31:32:75:810,75,0
13	1852719	rs737938933	13:1852719	0/0:24,0:24:45:0,45,425	0/0:25,0:25:60:0,60,605	0/0:16,0:16:42:0,42,432	1/1:0,47:48:99:1404,138,0	1/1:0,43:43:99:1143,111,0	1/1:0,41:42:99:1180,114,0
13	1852721	rs731905677	13:1852721	0/0:23,0:23:54:0,54,535	0/0:25,0:25:54:0,54,558	0/0:16,0:17:45:0,45,457	1/1:0,49:49:99:1386,126,0	1/1:0,43:43:99:1221,114,0	1/1:0,41:41:99:1225,114,0
13	1960990	rs313813256	13:1960990	0/0:31,0:31:69:0,69,681	0/0:28,0:29:72:0,72,654	0/0:28,0:28:60:0,60,542	1/1:0,27:28:63:706,63,0	1/1:0,35:36:93:1013,93,0	1/1:0,42:42:99:1330,120,0
13	2052285	rs316578388	13:2052285	0/0:43,0:44:99:0,120,1213	0/0:30,0:30:81:0,81,816	0/0:42,0:42:99:0,105,1068	1/1:1,28:29:72:705,72,0	1/1:0,32:33:90:869,90,0	1/1:0,32:33:78:739,78,0
13	9489776	rs15001089	13:9489776	0/0:33,0:34:78:0,78,793	0/0:22,0:22:57:0,57,578	0/0:25,0:25:51:0,51,475	1/1:1,31:32:69:696,69,0	1/1:1,42:43:87:1105,87,0	1/1:0,37:37:99:1050,99,0
13	9491922	rs734863847	13:9491922	0/0:20,0:20:60:0,60,619	0/0:17,0:17:39:0,39,386	0/0:21,0:21:51:0,51,503	1/1:0,25:26:60:643,60,0	1/1:0,36:37:87:922,87,0	1/1:0,25:26:54:598,54,0
13	9526784	rs739114970	13:9526784	0/0:32,0:32:66:0,66,615	0/0:30,0:31:72:0,72,664	0/0:32,0:32:69:0,69,633	1/1:0,25:26:63:669,63,0	1/1:0,44:44:99:1039,99,0	1/1:0,26:26:57:596,57,0
13	9527734	rs738674886	13:9527734	0/0:22,0:22:48:0,48,445	0/0:25,0:25:60:0,60,601	0/0:19,0:19:45:0,45,451	1/1:0,41:41:84:883,84,0	1/1:0,36:38:90:949,90,0	1/1:0,43:43:99:1051,99,0
13	9532872	rs29004818	13:9532872	0/0:30,0:31:78:0,78,708	0/0:15,0:16:33:0,33,296	0/0:24,0:24:63:0,63,601	1/1:0,33:34:78:809,78,0	1/1:0,33:33:78:851,78,0	1/1:0,30:31:72:779,72,0
13	9533187	rs29004819	13:9533187	0/0:32,1:34:84:0,84,879	0/0:19,0:19:45:0,45,502	0/0:23,1:24:57:0,57,619	1/1:0,28:28:75:798,75,0	1/1:0,37:37:99:1093,102,0	1/1:0,31:31:90:997,90,0
13	9533220	rs29004820	13:9533220	0/0:33,0:34:72:0,72,709	0/0:22,0:22:48:0,48,435	0/0:24,0:25:48:0,48,457	1/1:1,30:31:72:763,72,0	1/1:0,36:36:93:992,93,0	1/1:0,36:36:96:1028,96,0
13	9540475	rs316840221	13:9540475	1/1:0,28:30:48:431,48,0	1/1:0,18:19:42:380,42,0	1/1:0,22:22:42:401,42,0	0/0:30,0:30:75:0,75,799	0/0:31,0:31:78:0,78,838	0/0:36,0:36:81:0,81,874
13	9541715	rs317259243	13:9541715	0/0:6,0:10:9:0,9,88	0/0:6,1:8:9:0,9,89	0/0:6,0:8:9:0,9,94	1/1:0,4:10:9:96,9,0	1/1:0,8:10:12:124,12,0	1/1:0,7:9:18:192,18,0
13	9548477	rs731506523	13:9548477	0/0:16,0:16:21:0,21,202	0/0:18,0:18:45:0,45,432	0/0:16,0:17:39:0,39,350	1/1:0,27:27:66:719,66,0	1/1:0,27:27:66:723,66,0	1/1:0,32:32:78:862,78,0
13	9556955	rs80587134	13:9556955	1/1:1,24:26:57:614,57,0	1/1:0,30:30:72:735,72,0	1/1:0,13:13:24:233,24,0	0/0:32,0:32:78:0,78,739	0/0:36,0:36:81:0,81,794	0/0:29,0:30:84:0,84,811
13	9557397	rs733038898	13:9557397	0/0:27,0:27:63:0,63,588	0/0:29,0:29:54:0,54,498	0/0:18,0:18:30:0,30,291	1/1:0,22:23:54:563,54,0	1/1:0,38:39:90:972,90,0	1/1:0,32:32:72:743,72,0
13	9570517	rs317349268	13:9570517	0/0:38,0:40:84:0,84,773	0/0:26,0:27:57:0,57,523	0/0:34,0:36:69:0,69,608	1/1:0,36:36:90:1001,90,0	1/1:0,39:39:93:1016,93,0	1/1:0,45:45:99:1354,123,0
13	9571377	rs14994917	13:9571377	0/0:39,0:41:87:0,87,930	0/0:31,0:32:69:0,69,720	0/0:19,0:19:45:0,45,466	1/1:0,31:31:87:821,87,0	1/1:0,51:51:99:1253,132,0	1/1:0,28:30:66:622,66,0
13	9572105	rs316126333	13:9572105	0/0:31,0:32:72:0,72,733	0/0:36,0:36:93:0,93,951	0/0:31,0:31:87:0,87,898	1/1:0,31:32:84:902,84,0	1/1:0,38:39:96:989,96,0	1/1:1,38:39:73:997,73,0
13	9595870	rs737354000	13:9595870	1/1:0,24:25:48:440,48,0	1/1:0,17:17:21:191,21,0	1/1:0,33:35:63:588,63,0	0/0:29,0:29:81:0,81,859	0/0:30,0:31:87:0,87,969	0/0:34,0:34:90:0,90,976
13	9597362	rs313739988	13:9597362	0/0:30,0:31:78:0,78,786	0/0:17,0:18:42:0,42,429	0/0:18,0:18:45:0,45,445	1/1:0,31:31:75:770,75,0	1/1:0,36:37:93:992,93,0	1/1:0,23:23:69:714,69,0
13	9597569	rs14050010	13:9597569	0/0:39,0:39:90:0,90,816	0/0:16,0:16:36:0,36,327	0/0:26,0:26:54:0,54,520	1/1:0,20:20:54:602,54,0	1/1:0,44:45:99:1190,111,0	1/1:0,30:30:78:842,78,0
13	9598578	rs740631710	13:9598578	0/0:15,0:16:39:0,39,384	0/0:15,0:18:30:0,30,288	0/0:30,0:30:72:0,72,716	1/1:0,25:25:60:658,60,0	1/1:0,23:24:54:581,54,0	1/1:0,28:28:63:681,63,0
13	9605898	rs316553927	13:9605898	1/1:0,31:31:72:640,72,0	1/1:0,24:24:63:606,63,0	1/1:0,39:39:87:779,87,0	0/0:27,0:27:75:0,75,803	0/0:44,0:45:99:0,108,1185	0/0:39,0:41:84:0,84,912
13	9605966	rs732522580	13:9605966	1/1:0,38:38:87:872,87,0	1/1:0,31:31:84:838,84,0	1/1:0,42:43:99:1148,114,0	0/0:31,0:31:81:0,81,882	0/0:39,0:39:99:0,111,1228	0/0:37,0:37:90:0,90,945
13	9605967	rs735980538	13:9605967	1/1:0,36:37:78:762,78,0	1/1:0,31:31:78:808,78,0	1/1:0,43:43:99:1115,111,0	0/0:31,0:31:84:0,84,909	0/0:39,0:39:99:0,111,1181	0/0:37,0:37:90:0,90,951
14	4009489	rs315748754	14:4009489	0/0:29,0:30:69:0,69,693	0/0:30,1:32:56:0,56,800	0/0:25,0:25:57:0,57,615	1/1:0,34:34:81:883,81,0	1/1:0,33:33:90:928,90,0	1/1:0,29:29:78:834,78,0
14	4010413	rs314136300	14:4010413	0/0:27,0:29:69:0,69,746	0/0:37,0:40:84:0,84,900	0/0:41,0:41:96:0,96,1011	1/1:0,38:38:99:1062,99,0	1/1:0,51:51:99:1356,126,0	1/1:0,30:30:69:741,69,0
14	4010452	rs315075707	14:4010452	0/0:28,0:28:69:0,69,747	0/0:38,0:38:90:0,90,982	0/0:38,0:39:96:0,96,1003	1/1:0,34:36:84:868,84,0	1/1:0,45:45:99:1145,108,0	1/1:0,28:28:66:679,66,0
14	4010472	rs317713893	14:4010472	0/0:29,1:31:66:0,66,659	0/0:40,0:40:96:0,96,985	0/0:38,0:38:99:0,102,1040	1/1:1,41:42:99:1113,108,0	1/1:0,43:43:99:1233,114,0	1/1:0,30:31:81:860,81,0
14	4010511	rs315568006	14:4010511	0/0:31,0:32:78:0,78,808	0/0:29,0:31:72:0,72,761	0/0:31,0:32:72:0,72,741	1/1:2,38:40:99:1155,108,0	1/1:1,39:40:71:1025,71,0	1/1:1,34:35:84:890,84,0
14	4363349	rs736706323	14:4363349	1/1:0,32:32:69:716,69,0	1/1:0,18:19:39:374,39,0	1/1:0,21:24:51:547,51,0	0/0:29,0:29:81:0,81,841	0/0:32,0:32:84:0,84,919	0/0:27,0:27:72:0,72,771
14	4364661	rs315384368	14:4364661	1/1:0,11:11:21:207,21,0	1/1:0,9:9:21:199,21,0	1/1:0,9:11:18:177,18,0	0/0:14,0:14:36:0,36,392	0/0:15,0:15:39:0,39,430	0/0:21,0:21:51:0,51,521
14	5054818	rs314448475	14:5054818	1/1:0,20:21:45:459,45,0	1/1:0,19:23:54:553,54,0	1/1:0,23:25:51:518,51,0	0/0:22,0:22:54:0,54,538	0/0:40,0:40:93:0,93,956	0/0:23,0:23:60:0,60,626
14	5057066	rs315560932	14:5057066	1/1:0,21:21:48:455,48,0	1/1:0,19:19:48:452,48,0	1/1:0,26:26:57:531,57,0	0/0:34,0:35:72:0,72,795	0/0:24,1:26:54:0,54,569	0/0:27,0:27:63:0,63,687
14	5058070	rs735260738	14:5058070	0/0:23,1:24:51:0,51,557	0/0:13,0:13:33:0,33,356	0/0:22,1:23:48:0,48,515	1/1:0,31:31:81:836,81,0	1/1:0,29:29:75:737,75,0	1/1:0,31:31:72:717,72,0
14	5097085	rs317120385	14:5097085	0/0:26,0:28:57:0,57,602	0/0:30,0:30:57:0,57,612	0/0:31,0:31:78:0,78,772	1/1:1,34:35:90:974,90,0	1/1:0,46:46:99:1376,126,0	1/1:0,38:38:99:1043,99,0
14	5100582	rs15727457	14:5100582	1/1:0,26:26:60:595,60,0	1/1:0,28:28:66:697,66,0	1/1:0,31:31:78:810,78,0	0/0:36,0:36:99:0,99,1105	0/0:33,0:33:84:0,84,924	0/0:35,0:35:90:0,90,978
14	6915965	rs315959086	14:6915965	0/0:25,0:25:60:0,60,641	0/0:29,0:29:66:0,66,688	0/0:13,0:13:27:0,27,292	1/1:0,33:34:78:748,78,0	1/1:0,32:33:81:794,81,0	1/1:0,32:33:66:631,66,0
14	6916204	rs315583202	14:6916204	0/0:19,0:22:33:0,33,341	0/0:13,0:15:24:0,24,245	0/0:11,0:14:21:0,21,220	1/1:0,32:32:81:788,81,0	1/1:0,21:21:48:449,48,0	1/1:0,13:13:30:292,30,0
14	7357702	rs10724420	14:7357702	0/0:23,0:23:60:0,60,644	0/0:31,0:31:81:0,81,821	0/0:39,0:39:96:0,96,1010	1/1:0,30:32:78:830,78,0	1/1:0,36:37:90:975,90,0	1/1:0,44:44:99:1147,111,0
14	7357867	rs10724542	14:7357867	0/0:33,0:33:78:0,78,808	0/0:20,0:20:48:0,48,477	0/0:28,0:28:57:0,57,612	1/1:1,41:42:99:1126,108,0	1/1:0,38:38:99:1069,99,0	1/1:0,22:23:63:661,63,0
14	7358768	rs738754640	14:7358768	0/0:28,0:29:78:0,78,828	0/0:34,0:34:87:0,87,874	0/0:29,0:29:78:0,78,827	1/1:0,35:35:87:932,87,0	1/1:0,40:40:99:1106,102,0	1/1:0,33:33:78:831,78,0
14	7358769	rs740864383	14:7358769	0/0:28,0:29:72:0,72,773	0/0:33,0:34:72:0,72,741	0/0:29,0:29:72:0,72,766	1/1:0,32:33:87:911,87,0	1/1:0,38:40:96:1023,96,0	1/1:0,31:33:81:833,81,0
14	7667942	rs312461831	14:7667942	0/0:43,0:45:99:0,99,1045	0/0:22,0:22:48:0,48,532	0/0:37,0:39:90:0,90,935	1/1:0,48:50:99:1286,129,0	1/1:0,35:35:96:959,96,0	1/1:0,44:46:99:1172,114,0
14	7668857	rs314013334	14:7668857	1/1:0,30:30:69:699,69,0	1/1:0,29:29:72:746,72,0	1/1:1,43:44:99:1146,108,0	0/0:34,0:35:96:0,96,1040	0/0:52,0:52:99:0,138,1534	0/0:43,0:43:99:0,105,1140
14	7674651	rs313373752	14:7674651	0/0:31,0:31:81:0,81,853	0/0:25,0:27:69:0,69,736	0/0:24,0:24:66:0,66,693	1/1:0,33:33:87:902,87,0	1/1:0,24:25:63:647,63,0	1/1:0,38:38:90:934,90,0
14	7674709	rs315350302	14:7674709	0/0:31,0:31:75:0,75,705	0/0:26,0:26:69:0,69,641	0/0:35,0:35:78:0,78,728	1/1:0,34:34:96:1046,96,0	1/1:0,35:36:84:899,84,0	1/1:0,37:37:96:1030,96,0
14	8526938	rs315716449	14:8526938	1/1:0,38:38:99:1017,99,0	1/1:0,34:34:84:843,84,0	1/1:0,23:23:51:526,51,0	0/0:47,0:47:99:0,111,1105	0/0:43,0:44:99:0,105,989	0/0:48,0:48:99:0,108,1012
14	8527274	rs317213052	14:8527274	1/1:0,26:26:69:715,69,0	1/1:0,23:24:63:635,63,0	1/1:0,20:21:51:554,51,0	0/0:35,0:36:87:0,87,875	0/0:28,0:28:75:0,75,731	0/0:39,0:40:99:0,102,990
14	8538858	rs735305204	14:8538858	1/1:1,18:19:42:447,42,0	1/1:0,30:31:69:693,69,0	1/1:0,34:34:78:823,78,0	0/0:42,0:43:99:0,105,1074	0/0:49,0:49:99:0,123,1284	0/0:41,0:41:99:0,117,1181
14	8792291	rs3137556	14:8792291	1/1:0,40:40:99:1176,111,0	1/1:0,36:37:90:934,90,0	1/1:0,34:34:84:859,84,0	0/0:45,0:46:99:0,120,1157	0/0:28,0:28:54:0,54,541	0/0:37,0:38:96:0,96,907
14	8794784	rs15735190	14:8794784	1/1:0,25:27:45:446,45,0	1/1:0,28:30:57:546,57,0	1/1:0,28:28:39:392,39,0	0/0:37,0:37:81:0,81,875	0/0:56,1:60:99:0,114,1214	0/0:51,0:54:99:0,120,1325
14	8794837	rs15735192	14:8794837	1/1:1,22:25:48:468,48,0	1/1:2,22:26:29:447,29,0	1/1:0,21:21:39:392,39,0	0/0:21,1:29:33:0,33,326	0/0:38,2:48:34:0,34,627	0/0:43,3:60:63:0,63,660
14	8799779	rs15735195	14:8799779	1/1:0,27:27:63:560,63,0	1/1:0,32:33:78:711,78,0	1/1:0,37:38:78:715,78,0	0/0:54,0:55:99:0,147,1574	0/0:40,0:40:93:0,93,1000	0/0:41,0:41:99:0,111,1206
14	8800809	rs15735201	14:8800809	1/1:0,37:37:93:974,93,0	1/1:0,28:29:69:689,69,0	1/1:0,40:40:99:1100,108,0	0/0:41,0:41:99:0,108,1174	0/0:32,0:32:84:0,84,914	0/0:34,0:34:90:0,90,991
14	8800827	rs15735203	14:8800827	1/1:0,39:39:75:719,75,0	1/1:0,29:30:60:542,60,0	1/1:0,41:41:96:875,96,0	0/0:42,0:42:99:0,111,1206	0/0:32,0:32:66:0,66,724	0/0:32,0:32:87:0,87,968
14	8803985	rs313556758	14:8803985	1/1:0,40:40:87:840,87,0	1/1:0,25:26:66:688,66,0	1/1:0,25:27:66:645,66,0	0/0:34,0:35:90:0,90,951	0/0:41,0:41:99:0,114,1221	0/0:33,0:34:87:0,87,936
14	8808331	rs15735217	14:8808331	1/1:0,28:28:72:746,72,0	1/1:0,38:38:90:965,90,0	1/1:0,33:35:81:838,81,0	0/0:35,0:36:96:0,96,1071	0/0:37,0:38:99:0,105,1144	0/0:42,0:43:99:0,111,1251
14	9958300	rs314598967	14:9958300	1/1:0,31:31:84:869,84,0	1/1:0,34:34:90:901,90,0	1/1:0,36:37:81:818,81,0	0/0:41,0:41:99:0,105,1007	0/0:49,0:49:99:0,123,1208	0/0:48,0:50:99:0,117,1145
14	9968027	rs741059030	14:9968027	1/1:0,44:44:99:1157,114,0	1/1:0,22:22:54:550,54,0	1/1:0,43:43:99:1061,105,0	0/0:39,0:40:99:0,102,1020	0/0:46,0:46:99:0,111,1144	0/0:45,0:45:99:0,126,1296
14	10044449	rs739316002	14:10044449	1/1:0,25:26:63:623,63,0	1/1:0,23:23:57:581,57,0	1/1:0,32:32:72:740,72,0	0/0:36,0:37:93:0,93,890	0/0:46,0:46:99:0,111,1095	0/0:35,0:37:87:0,87,852
14	10044474	rs315358785	14:10044474	1/1:0,20:21:54:539,54,0	1/1:0,21:21:51:497,51,0	1/1:0,27:29:51:514,51,0	0/0:37,0:38:96:0,96,988	0/0:43,0:43:99:0,108,1116	0/0:34,0:35:93:0,93,968
14	10045112	rs735129320	14:10045112	1/1:0,22:23:48:462,48,0	1/1:0,32:32:66:640,66,0	1/1:0,37:37:78:781,78,0	0/0:30,0:30:75:0,75,831	0/0:33,0:33:81:0,81,875	0/0:33,0:33:81:0,81,895
14	10056393	rs29007296	14:10056393	1/1:0,25:26:60:609,60,0	1/1:0,19:20:45:465,45,0	1/1:0,26:29:60:601,60,0	0/0:34,0:34:81:0,81,773	0/0:47,0:47:99:0,114,1070	0/0:27,0:27:66:0,66,601
14	10056416	rs29007297	14:10056416	1/1:0,24:25:51:476,51,0	1/1:1,18:19:18:341,18,0	1/1:0,27:28:57:525,57,0	0/0:32,0:32:81:0,81,883	0/0:46,0:46:99:0,120,1302	0/0:29,0:29:75:0,75,784
14	10068939	rs314109281	14:10068939	1/1:0,29:29:72:790,72,0	1/1:0,25:25:48:498,48,0	1/1:0,26:27:75:770,75,0	0/0:34,0:34:90:0,90,977	0/0:45,0:45:99:0,114,1236	0/0:26,0:27:63:0,63,681
14	10068973	rs15738685	14:10068973	1/1:0,29:30:51:477,51,0	1/1:0,35:35:75:711,75,0	1/1:0,32:33:75:684,75,0	0/0:38,0:38:99:0,105,1144	0/0:45,0:45:99:0,129,1439	0/0:31,0:31:84:0,84,929
14	10104091	rs313765749	14:10104091	1/1:0,29:29:54:484,54,0	1/1:0,27:27:60:550,60,0	1/1:0,32:32:60:508,60,0	0/0:43,0:43:99:0,123,1365	0/0:48,0:49:99:0,138,1505	0/0:35,0:35:93:0,93,1028
14	10104241	rs738685677	14:10104241	1/1:0,40:40:78:770,78,0	1/1:0,32:32:63:596,63,0	1/1:0,29:29:63:583,63,0	0/0:41,1:42:99:0,114,1191	0/0:44,0:44:99:0,126,1372	0/0:40,1:43:99:0,111,1216
14	10104378	rs313290492	14:10104378	1/1:0,25:25:63:638,63,0	1/1:0,25:25:63:643,63,0	1/1:0,32:33:75:764,75,0	0/0:32,0:32:81:0,81,849	0/0:50,0:50:99:0,138,1469	0/0:45,1:46:99:0,129,1398
14	12044794	rs314411992	14:12044794	1/1:0,24:24:60:623,60,0	1/1:0,26:26:60:592,60,0	1/1:0,24:24:54:532,54,0	0/0:34,1:36:96:0,96,1069	0/0:28,0:28:78:0,78,867	0/0:26,0:27:75:0,75,810
14	12044948	rs317250226	14:12044948	1/1:0,23:24:57:570,57,0	1/1:0,13:13:30:292,30,0	1/1:0,23:24:54:552,54,0	0/0:21,0:22:54:0,54,591	0/0:27,0:27:72:0,72,772	0/0:31,0:31:87:0,87,958
14	12045062	rs14079391	14:12045062	1/1:0,25:25:48:441,48,0	1/1:0,16:16:24:210,24,0	1/1:0,18:18:39:373,39,0	0/0:23,0:23:69:0,69,760	0/0:36,0:36:93:0,93,1058	0/0:26,0:26:66:0,66,718
14	12326982	rs731983021	14:12326982	1/1:0,23:23:60:615,60,0	1/1:0,19:19:42:415,42,0	1/1:0,21:21:42:449,42,0	0/0:27,0:27:60:0,60,569	0/0:28,0:28:63:0,63,621	0/0:29,0:31:69:0,69,659
14	12327109	rs14079547	14:12327109	1/1:0,22:23:54:565,54,0	1/1:0,18:19:39:381,39,0	1/1:0,12:12:24:222,24,0	0/0:18,0:20:36:0,36,327	0/0:28,0:28:63:0,63,551	0/0:26,0:27:66:0,66,606
14	12456506	rs740513311	14:12456506	1/1:0,17:18:39:429,39,0	1/1:0,22:22:48:494,48,0	1/1:0,23:23:63:617,63,0	0/0:32,0:32:93:0,93,993	0/0:38,0:38:93:0,93,1010	0/0:35,0:35:96:0,96,1019
14	12459407	rs316185384	14:12459407	1/1:0,21:21:57:593,57,0	1/1:0,20:21:57:601,57,0	1/1:0,27:27:60:622,60,0	0/0:46,0:46:99:0,111,1207	0/0:35,0:35:93:0,93,1010	0/0:32,0:32:87:0,87,954
14	12473851	rs317047662	14:12473851	1/1:1,26:28:63:680,63,0	1/1:0,16:16:36:398,36,0	1/1:0,31:31:72:763,72,0	0/0:27,0:27:69:0,69,644	0/0:34,0:34:87:0,87,832	0/0:47,0:47:99:0,111,1085
14	12473997	rs10728795	14:12473997	1/1:0,31:34:72:751,72,0	1/1:0,34:35:87:884,87,0	1/1:0,27:27:60:638,60,0	0/0:31,0:31:75:0,75,824	0/0:41,0:41:99:0,111,1207	0/0:34,0:35:93:0,93,1000
14	12476047	rs316722303	14:12476047	1/1:0,27:28:57:598,57,0	1/1:0,23:24:57:594,57,0	1/1:0,27:28:63:632,63,0	0/0:33,0:33:87:0,87,837	0/0:32,0:32:84:0,84,837	0/0:41,0:41:99:0,102,952
14	12480800	rs316705531	14:12480800	1/1:0,36:37:87:867,87,0	1/1:0,28:28:72:743,72,0	1/1:0,25:27:66:649,66,0	0/0:36,0:36:93:0,93,867	0/0:26,0:26:69:0,69,655	0/0:31,0:31:81:0,81,782
15	1394821	rs314209449	15:1394821	1/1:0,33:33:66:637,66,0	1/1:0,19:19:36:378,36,0	1/1:0,23:24:60:608,60,0	0/0:40,0:42:99:0,105,1114	0/0:39,0:41:99:0,102,1103	0/0:30,1:32:75:0,75,769
15	1394830	rs317226162	15:1394830	1/1:0,33:33:72:701,72,0	1/1:0,17:17:27:282,27,0	1/1:0,21:21:51:504,51,0	0/0:40,0:40:87:0,87,808	0/0:41,0:41:99:0,111,1061	0/0:28,0:29:72:0,72,684
15	1394863	rs317282495	15:1394863	1/1:0,26:26:48:435,48,0	1/1:0,19:19:30:291,30,0	1/1:0,17:17:39:335,39,0	0/0:39,0:39:99:0,105,1182	0/0:42,0:42:99:0,108,1200	0/0:23,0:25:60:0,60,638
15	1394891	rs312453023	15:1394891	1/1:0,26:26:63:653,63,0	1/1:0,19:19:48:479,48,0	1/1:0,16:16:42:440,42,0	0/0:41,0:41:99:0,111,1187	0/0:39,0:39:99:0,111,1163	0/0:22,0:22:42:0,42,460
15	1395005	rs315102914	15:1395005	0/0:27,0:27:60:0,60,567	0/0:22,0:23:39:0,39,357	0/0:27,0:27:54:0,54,495	1/1:0,29:30:75:800,75,0	1/1:0,36:36:93:988,93,0	1/1:0,30:30:78:811,78,0
15	1449357	rs315570478	15:1449357	1/1:0,37:38:81:813,81,0	1/1:0,32:32:75:762,75,0	1/1:0,29:29:75:798,75,0	0/0:38,0:38:99:0,99,1061	0/0:32,0:32:75:0,75,845	0/0:33,0:34:84:0,84,879
15	1453105	rs318219225	15:1453105	0/0:39,0:39:99:0,99,1031	0/0:30,0:32:78:0,78,780	0/0:24,0:25:57:0,57,589	1/1:1,41:42:99:1102,102,0	1/1:1,52:53:99:1395,105,0	1/1:0,38:38:99:1149,108,0
15	2367643	rs13628859	15:2367643	1/1:0,18:18:24:251,24,0	1/1:0,43:44:69:710,69,0	1/1:0,22:23:51:546,51,0	0/0:34,0:38:78:0,78,829	0/0:29,0:30:72:0,72,758	0/0:38,0:38:99:0,111,1158
15	2444091	rs10730982	15:2444091	1/1:0,29:31:69:715,69,0	1/1:0,34:35:81:821,81,0	1/1:0,24:25:51:509,51,0	0/0:29,1:30:72:0,72,772	0/0:41,0:41:99:0,105,1167	0/0:42,0:42:99:0,108,1159
15	2457608	rs313882406	15:2457608	0/0:19,0:19:48:0,48,440	0/0:28,0:29:57:0,57,536	0/0:29,0:29:69:0,69,626	1/1:0,19:20:54:576,54,0	1/1:1,31:32:66:884,66,0	1/1:0,26:27:69:743,69,0
15	2563319	rs313491560	15:2563319	0/0:24,0:25:57:0,57,616	0/0:43,1:44:99:0,99,1071	0/0:32,0:33:78:0,78,807	1/1:0,37:37:99:1085,102,0	1/1:0,36:36:90:996,90,0	1/1:0,32:33:84:928,84,0
15	2564013	rs314174038	15:2564013	0/0:35,0:35:90:0,90,822	0/0:26,0:26:54:0,54,528	0/0:29,0:31:42:0,42,427	1/1:0,35:35:87:943,87,0	1/1:0,30:32:78:851,78,0	1/1:0,27:27:69:751,69,0
15	2603385	rs312646419	15:2603385	1/1:0,29:29:72:659,72,0	1/1:0,25:26:48:436,48,0	1/1:0,24:24:42:386,42,0	0/0:27,0:28:72:0,72,761	0/0:17,0:18:42:0,42,460	0/0:29,0:29:81:0,81,907
15	2612583	rs15765630	15:2612583	1/1:0,12:13:30:305,30,0	1/1:0,28:28:72:741,72,0	1/1:0,20:21:45:473,45,0	0/0:39,0:40:99:0,111,1196	0/0:37,0:37:90:0,90,984	0/0:27,0:27:72:0,72,776
15	2615266	rs317965721	15:2615266	1/1:0,22:22:60:645,60,0	1/1:0,19:19:45:451,45,0	1/1:0,34:34:96:1001,96,0	0/0:25,0:25:69:0,69,742	0/0:25,0:25:75:0,75,842	0/0:43,0:43:99:0,117,1268
15	2615847	rs10723008	15:2615847	1/1:0,46:46:99:1161,111,0	1/1:0,20:20:48:472,48,0	1/1:0,32:33:84:873,84,0	0/0:43,0:43:99:0,114,1225	0/0:31,0:32:90:0,90,966	0/0:32,0:32:78:0,78,853
15	2714031	rs315403245	15:2714031	0/0:26,1:27:69:0,69,701	0/0:28,0:28:66:0,66,664	0/0:22,0:22:60:0,60,607	1/1:0,38:38:99:1096,99,0	1/1:1,37:38:81:1130,81,0	1/1:0,40:40:99:1061,102,0
15	2724918	rs14088344	15:2724918	1/1:0,26:27:63:567,63,0	1/1:0,17:17:36:343,36,0	1/1:0,25:25:57:535,57,0	0/0:34,0:34:87:0,87,937	0/0:35,0:35:78:0,78,855	0/0:28,0:28:78:0,78,827
15	3770453	rs15767702	15:3770453	1/1:0,27:27:63:565,63,0	1/1:0,28:28:60:561,60,0	1/1:0,40:40:69:605,69,0	0/0:28,0:28:78:0,78,843	0/0:35,0:35:90:0,90,952	0/0:31,0:32:81:0,81,858
15	3770460	rs15767704	15:3770460	1/1:0,25:25:63:580,63,0	1/1:0,26:26:69:641,69,0	1/1:0,34:34:72:640,72,0	0/0:28,1:29:81:0,81,863	0/0:34,0:35:78:0,78,831	0/0:25,0:26:63:0,63,678
15	4912345	rs313869991	15:4912345	0/0:20,0:21:45:0,45,439	0/0:33,0:34:69:0,69,657	0/0:38,0:39:90:0,90,824	1/1:0,34:34:99:1103,99,0	1/1:0,36:36:99:1074,99,0	1/1:0,40:40:99:1101,102,0
15	4914098	rs317902064	15:4914098	0/0:41,0:42:99:0,108,1114	0/0:40,0:41:99:0,99,1026	0/0:32,0:32:87:0,87,910	1/1:0,33:33:93:989,93,0	1/1:0,39:41:99:1088,102,0	1/1:0,32:32:90:953,90,0
15	4914655	rs318076648	15:4914655	0/0:35,0:35:87:0,87,896	0/0:46,0:46:93:0,93,992	0/0:21,0:21:45:0,45,498	1/1:0,34:35:87:886,87,0	1/1:0,35:35:87:864,87,0	1/1:0,35:35:87:899,87,0
15	4925962	rs10729497	15:4925962	0/0:37,0:38:87:0,87,802	0/0:22,0:25:60:0,60,580	0/0:28,0:29:63:0,63,614	1/1:0,39:39:90:969,90,0	1/1:0,34:35:84:883,84,0	1/1:0,36:38:93:981,93,0
15	4928896	rs316223542	15:4928896	0/0:36,0:36:93:0,93,973	0/0:32,0:33:84:0,84,869	0/0:32,0:32:78:0,78,786	1/1:0,32:33:84:781,84,0	1/1:0,39:39:93:885,93,0	1/1:0,53:53:99:1135,120,0
15	5008832	rs312699302	15:5008832	0/0:31,0:32:78:0,78,845	0/0:35,0:35:84:0,84,896	0/0:30,0:30:87:0,87,923	1/1:0,41:41:99:1096,105,0	1/1:2,45:48:93:1216,93,0	1/1:0,36:38:99:1046,99,0
15	5016857	rs315967119	15:5016857	0/0:29,0:29:78:0,78,845	0/0:27,0:28:66:0,66,674	0/0:29,0:30:81:0,81,845	1/1:0,23:24:57:584,57,0	1/1:0,37:38:81:761,81,0	1/1:0,31:31:54:519,54,0
15	5017298	rs314488607	15:5017298	0/0:29,0:29:75:0,75,764	0/0:26,0:26:75:0,75,780	0/0:36,0:36:96:0,96,1018	1/1:0,37:37:84:879,84,0	1/1:0,30:31:66:703,66,0	1/1:0,47:47:99:1069,105,0
15	9085177	rs314127891	15:9085177	1/1:0,36:38:81:831,81,0	1/1:0,25:26:57:594,57,0	1/1:0,34:36:90:921,90,0	0/0:27,0:27:72:0,72,725	0/0:37,0:37:99:0,102,1032	0/0:43,0:44:99:0,111,1102
15	9085180	rs314965856	15:9085180	1/1:0,39:39:87:906,87,0	1/1:0,26:27:66:693,66,0	1/1:0,34:36:90:921,90,0	0/0:27,0:27:69:0,69,676	0/0:35,0:35:87:0,87,867	0/0:41,0:42:99:0,102,984
15	9444950	rs317129101	15:9444950	0/0:35,0:36:72:0,72,704	0/0:33,0:35:78:0,78,760	0/0:32,0:34:72:0,72,682	1/1:0,40:40:81:889,81,0	1/1:0,37:38:69:766,69,0	1/1:0,37:37:93:1006,93,0
15	9445572	rs313906092	15:9445572	0/0:29,0:29:72:0,72,741	0/0:26,0:26:72:0,72,737	0/0:21,0:22:45:0,45,464	1/1:0,40:40:99:1155,108,0	1/1:0,49:49:99:1442,132,0	1/1:0,36:36:99:1122,105,0
15	9445574	rs317805470	15:9445574	0/0:30,0:30:78:0,78,809	0/0:26,0:26:72:0,72,768	0/0:22,0:22:60:0,60,632	1/1:0,39:39:99:1176,111,0	1/1:0,48:48:99:1396,129,0	1/1:0,36:36:99:1176,108,0
15	9445775	rs312285061	15:9445775	0/0:37,0:37:78:0,78,767	0/0:35,0:36:84:0,84,873	0/0:26,0:26:69:0,69,735	1/1:0,30:32:81:885,81,0	1/1:0,42:42:99:1097,102,0	1/1:0,32:32:87:892,87,0
15	9468938	rs317185624	15:9468938	0/0:41,0:41:96:0,96,999	0/0:37,0:37:99:0,99,1026	0/0:23,0:23:54:0,54,547	1/1:0,33:33:81:861,81,0	1/1:0,33:33:87:967,87,0	1/1:0,35:35:99:1113,105,0
15	9567291	rs739009575	15:9567291	0/0:30,0:31:60:0,60,574	0/0:28,0:29:63:0,63,574	0/0:34,0:34:75:0,75,697	1/1:0,28:30:75:814,75,0	1/1:1,35:36:68:986,68,0	1/1:0,41:41:99:1187,111,0
15	9618613	rs316160122	15:9618613	1/1:0,37:39:84:762,84,0	1/1:0,28:29:48:440,48,0	1/1:0,29:29:60:564,60,0	0/0:36,0:36:99:0,99,1112	0/0:47,0:49:99:0,129,1410	0/0:37,0:37:99:0,105,1183
15	9640837	rs314283591	15:9640837	0/0:21,0:21:54:0,54,543	0/0:17,0:17:42:0,42,426	0/0:21,1:22:27:0,27,473	1/1:0,35:36:96:1052,96,0	1/1:0,31:31:87:978,87,0	1/1:0,37:37:99:1146,105,0
15	9641056	rs731271839	15:9641056	0/0:36,0:36:84:0,84,896	0/0:32,0:33:78:0,78,805	0/0:35,0:38:66:0,66,679	1/1:0,32:32:81:827,81,0	1/1:0,44:44:99:1216,120,0	1/1:0,43:43:99:1318,126,0
15	9641191	rs735841141	15:9641191	0/0:36,0:36:78:0,78,732	0/0:21,0:21:48:0,48,449	0/0:29,0:29:54:0,54,509	1/1:0,32:32:87:905,87,0	1/1:0,33:34:96:1016,96,0	1/1:0,42:42:99:1208,111,0
15	9641714	rs741561824	15:9641714	0/0:25,0:26:39:0,39,361	0/0:22,0:22:51:0,51,461	0/0:36,0:36:78:0,78,738	1/1:0,28:28:69:731,69,0	1/1:0,37:38:96:1038,96,0	1/1:0,43:44:99:1242,114,0
15	9642762	rs317482424	15:9642762	0/0:39,0:40:90:0,90,846	0/0:35,0:35:81:0,81,768	0/0:31,0:31:69:0,69,616	1/1:0,42:42:99:1295,120,0	1/1:0,33:33:87:940,87,0	1/1:0,41:42:99:1164,108,0
15	9643321	rs312676210	15:9643321	1/1:0,24:24:60:633,60,0	1/1:0,34:35:84:861,84,0	1/1:0,35:35:93:979,93,0	0/0:49,0:50:99:0,138,1476	0/0:48,0:48:99:0,123,1336	0/0:34,0:34:93:0,93,1002
15	9644825	rs3136877	15:9644825	0/0:31,0:31:87:0,87,917	0/0:22,0:22:48:0,48,507	0/0:16,1:18:48:0,48,503	1/1:0,27:28:57:580,57,0	1/1:0,26:27:63:648,63,0	1/1:0,27:28:60:625,60,0
15	9644921	rs3136876	15:9644921	0/0:27,0:27:63:0,63,667	0/0:23,0:23:57:0,57,616	0/0:32,0:32:78:0,78,823	1/1:0,35:35:90:854,90,0	1/1:0,33:34:81:770,81,0	1/1:0,33:33:90:857,90,0
15	10011131	rs316708297	15:10011131	0/0:22,0:23:36:0,36,329	0/0:13,0:13:27:0,27,237	0/0:23,0:25:42:0,42,391	1/1:1,17:18:39:427,39,0	1/1:0,32:34:78:849,78,0	1/1:0,18:19:51:567,51,0
15	10012341	rs313792025	15:10012341	0/0:25,0:25:60:0,60,555	0/0:27,0:28:63:0,63,602	0/0:24,0:25:51:0,51,499	1/1:0,27:27:69:745,69,0	1/1:0,38:38:99:1076,102,0	1/1:0,33:33:87:924,87,0
15	10012534	rs315003465	15:10012534	0/0:21,0:21:42:0,42,395	0/0:34,0:34:72:0,72,678	0/0:36,0:37:75:0,75,723	1/1:0,28:28:72:775,72,0	1/1:0,39:39:93:1036,93,0	1/1:0,36:36:96:1044,96,0
15	10013873	rs15024765	15:10013873	0/0:22,0:23:48:0,48,426	0/0:26,1:27:60:0,60,556	0/0:27,0:28:60:0,60,539	1/1:0,31:31:84:933,84,0	1/1:1,39:40:93:1014,93,0	1/1:0,31:31:81:858,81,0
15	11428996	rs15025956	15:11428996	0/0:25,0:25:54:0,54,487	0/0:13,0:13:18:0,18,175	0/0:16,0:17:30:0,30,268	1/1:0,16:16:33:336,33,0	1/1:0,33:33:78:810,78,0	1/1:0,26:27:60:644,60,0
15	11428999	rs15025957	15:11428999	0/0:24,0:25:60:0,60,555	0/0:14,0:14:30:0,30,301	0/0:17,0:17:27:0,27,258	1/1:0,12:13:27:285,27,0	1/1:0,32:32:87:951,87,0	1/1:0,27:27:69:755,69,0
15	11437377	rs14095978	15:11437377	0/0:32,0:33:78:0,78,723	0/0:18,0:18:30:0,30,295	0/0:33,0:33:72:0,72,684	1/1:0,30:30:78:807,78,0	1/1:0,38:38:87:934,87,0	1/1:0,26:26:63:648,63,0
15	11439100	rs316037190	15:11439100	0/0:26,0:28:66:0,66,687	0/0:35,0:35:84:0,84,902	0/0:27,0:27:72:0,72,759	1/1:0,34:34:84:890,84,0	1/1:0,44:44:99:1207,114,0	1/1:0,35:35:99:1070,99,0
15	11439324	rs15025977	15:11439324	0/0:29,0:29:69:0,69,717	0/0:28,0:28:66:0,66,666	0/0:27,0:28:57:0,57,580	1/1:0,33:33:84:900,84,0	1/1:0,41:41:99:1132,105,0	1/1:0,33:33:93:973,93,0
15	11447007	rs14742904	15:11447007	0/0:14,0:14:33:0,33,337	0/0:21,1:22:42:0,42,418	0/0:32,1:33:72:0,72,711	1/1:0,25:25:69:726,69,0	1/1:0,30:30:81:850,81,0	1/1:0,28:28:84:880,84,0
15	11447143	rs14742905	15:11447143	0/0:25,0:25:57:0,57,558	0/0:21,0:21:51:0,51,502	0/0:16,0:16:39:0,39,383	1/1:0,26:26:78:805,78,0	1/1:0,28:28:54:569,54,0	1/1:0,33:33:84:880,84,0
15	11447173	rs741684999	15:11447173	0/0:26,0:26:66:0,66,684	0/0:21,0:21:42:0,42,426	0/0:20,0:20:48:0,48,495	1/1:0,26:26:63:578,63,0	1/1:0,25:25:54:492,54,0	1/1:0,35:35:75:692,75,0
15	11449006	rs316093699	15:11449006	0/0:25,0:26:15:0,15,141	0/0:26,0:26:33:0,33,315	0/0:23,0:23:12:0,12,123	1/1:0,25:25:21:198,21,0	1/1:0,35:35:24:228,24,0	1/1:0,31:31:33:310,33,0
15	11449015	rs312985313	15:11449015	0/0:22,0:22:15:0,15,135	0/0:26,0:26:27:0,27,229	0/0:23,0:24:15:0,15,132	1/1:0,25:25:24:222,24,0	1/1:0,28:29:24:231,24,0	1/1:0,27:28:24:230,24,0
15	11450199	rs16086303	15:11450199	0/0:24,0:27:18:0,18,155	0/0:21,0:23:33:0,33,287	0/0:17,0:18:30:0,30,257	1/1:2,23:25:45:440,45,0	1/1:2,37:40:35:564,35,0	1/1:4,31:36:20:424,20,0
15	11450218	rs317486507	15:11450218	0/0:27,0:27:24:0,24,224	0/0:22,0:23:33:0,33,314	0/0:18,0:18:24:0,24,215	1/1:2,22:25:45:420,45,0	1/1:2,39:41:35:514,35,0	1/1:3,34:37:23:413,23,0
15	11451430	rs738971830	15:11451430	0/0:28,0:28:51:0,51,453	0/0:22,0:23:42:0,42,370	0/0:28,1:29:30:0,30,272	1/1:0,38:38:36:334,36,0	1/1:0,20:20:21:197,21,0	1/1:0,32:32:42:395,42,0
15	11451450	rs736338835	15:11451450	0/0:28,0:28:51:0,51,429	0/0:25,0:25:30:0,30,271	0/0:16,12:30:9:0,9,282	1/1:0,33:33:30:273,30,0	1/1:0,18:18:21:186,21,0	1/1:0,33:34:33:306,33,0
17	1503419	rs738700697	17:1503419	0/0:21,0:21:36:0,36,325	0/0:20,0:21:42:0,42,362	0/0:31,0:31:78:0,78,722	1/1:0,36:36:87:955,87,0	1/1:0,24:24:72:813,72,0	1/1:0,25:25:69:747,69,0
17	1504098	rs314459196	17:1504098	0/0:24,0:26:54:0,54,553	0/0:33,0:33:75:0,75,756	0/0:29,0:30:78:0,78,804	1/1:1,29:30:59:879,59,0	1/1:0,32:33:87:925,87,0	1/1:0,38:38:99:1104,102,0
17	1508146	rs15805760	17:1508146	1/1:0,49:50:99:1262,120,0	1/1:0,48:48:99:1297,123,0	1/1:0,34:37:78:808,78,0	0/0:46,0:46:99:0,120,1310	0/0:55,0:55:99:0,156,1678	0/0:45,0:46:99:0,120,1278
17	1537776	rs13734717	17:1537776	0/0:38,0:39:78:0,78,829	0/0:35,0:36:90:0,90,915	0/0:28,0:29:60:0,60,581	1/1:0,42:42:99:1242,114,0	1/1:0,44:44:99:1190,114,0	1/1:0,35:35:90:972,90,0
17	1542487	rs15034048	17:1542487	0/0:24,0:24:51:0,51,529	0/0:32,0:34:60:0,60,634	0/0:31,0:31:69:0,69,698	1/1:0,25:25:60:624,60,0	1/1:0,28:28:51:537,51,0	1/1:0,32:33:66:688,66,0
17	1555740	.	17:1555740	1/1:1,25:29:45:437,45,0	1/1:0,18:22:33:317,33,0	1/1:0,18:30:36:371,36,0	0/0:24,0:24:60:0,60,598	0/0:37,0:37:96:0,96,997	0/0:20,0:20:48:0,48,508
17	1555916	rs736850045	17:1555916	0/0:30,0:30:60:0,60,594	0/0:31,0:31:66:0,66,627	0/0:24,0:24:57:0,57,536	1/1:0,33:35:72:744,72,0	1/1:0,38:40:87:869,87,0	1/1:0,30:32:66:689,66,0
17	1555927	rs737655493	17:1555927	0/0:29,1:30:66:0,66,653	0/0:32,0:33:72:0,72,699	0/0:22,1:23:57:0,57,544	1/1:1,33:34:81:838,81,0	1/1:0,41:41:87:864,87,0	1/1:0,30:30:72:735,72,0
17	1558286	rs15033997	17:1558286	0/0:28,0:28:69:0,69,691	0/0:36,0:37:93:0,93,989	0/0:39,0:39:93:0,93,940	1/1:0,32:33:87:924,87,0	1/1:0,52:52:99:1519,144,0	1/1:0,28:29:75:789,75,0
17	5646822	rs15030798	17:5646822	0/0:32,0:33:69:0,69,745	0/0:18,0:19:33:0,33,329	0/0:31,0:32:69:0,69,730	1/1:0,29:30:78:829,78,0	1/1:0,33:33:78:817,78,0	1/1:0,35:35:96:1022,96,0
17	5646885	rs316744167	17:5646885	0/0:31,1:33:81:0,81,785	0/0:19,0:19:45:0,45,439	0/0:26,0:27:69:0,69,683	1/1:0,38:38:93:1022,93,0	1/1:0,44:44:99:1184,111,0	1/1:0,34:34:90:935,90,0
17	5646958	rs15030792	17:5646958	0/0:24,0:25:57:0,57,574	0/0:25,0:25:69:0,69,734	0/0:27,0:28:72:0,72,760	1/1:0,45:45:99:1250,123,0	1/1:0,48:48:99:1241,126,0	1/1:0,30:31:69:694,69,0
17	5647409	rs731108758	17:5647409	0/0:25,0:25:60:0,60,606	0/0:26,0:26:57:0,57,557	0/0:27,0:28:60:0,60,545	1/1:0,31:31:81:887,81,0	1/1:0,30:30:78:859,78,0	1/1:0,22:23:63:692,63,0
17	5647570	rs13774129	17:5647570	1/1:0,34:34:81:834,81,0	1/1:0,19:19:33:343,33,0	1/1:0,28:29:60:630,60,0	0/0:32,0:32:81:0,81,859	0/0:27,0:27:72:0,72,755	0/0:29,0:29:78:0,78,854
17	5647948	rs314305745	17:5647948	0/0:20,0:20:42:0,42,374	0/0:23,0:23:48:0,48,433	0/0:16,0:16:39:0,39,352	1/1:0,35:35:90:977,90,0	1/1:0,32:33:81:896,81,0	1/1:0,36:37:81:868,81,0
17	6248397	rs740179443	17:6248397	0/0:34,0:35:84:0,84,847	0/0:30,0:32:84:0,84,822	0/0:24,0:26:57:0,57,574	1/1:0,33:33:99:1083,99,0	1/1:0,58:58:99:1745,162,0	1/1:0,35:36:90:988,90,0
17	6248411	rs732701562	17:6248411	0/0:35,0:36:78:0,78,789	0/0:32,0:32:78:0,78,770	0/0:24,1:26:57:0,57,593	1/1:0,36:36:96:1001,96,0	1/1:1,59:62:99:1635,136,0	1/1:0,34:36:81:862,81,0
17	7059679	rs312958261	17:7059679	1/1:0,33:33:84:808,84,0	1/1:0,21:23:51:481,51,0	1/1:0,27:27:60:575,60,0	0/0:19,0:19:54:0,54,584	0/0:30,0:30:78:0,78,867	0/0:33,0:33:81:0,81,908
17	7063728	rs734592716	17:7063728	1/1:0,19:19:45:472,45,0	1/1:0,21:23:54:559,54,0	1/1:0,15:17:21:216,21,0	0/0:18,0:18:42:0,42,453	0/0:17,0:17:42:0,42,462	0/0:26,0:26:69:0,69,721
17	7125556	rs314319652	17:7125556	1/1:0,14:14:27:251,27,0	1/1:0,14:14:30:288,30,0	1/1:0,15:15:33:310,33,0	0/0:13,0:13:36:0,36,382	0/0:22,0:22:57:0,57,606	0/0:18,0:18:42:0,42,429
17	7711535	rs317861809	17:7711535	0/0:26,0:27:57:0,57,603	0/0:26,0:27:63:0,63,651	0/0:37,0:37:69:0,69,703	1/1:1,28:30:63:679,63,0	1/1:1,41:43:99:1178,108,0	1/1:0,28:28:81:893,81,0
17	7711540	rs313034377	17:7711540	0/0:27,0:28:66:0,66,685	0/0:26,0:26:78:0,78,776	0/0:35,1:36:81:0,81,821	1/1:0,30:30:66:714,66,0	1/1:2,41:43:99:1132,108,0	1/1:0,28:28:75:799,75,0
17	7897246	rs741071352	17:7897246	0/0:39,1:40:90:0,90,877	0/0:34,0:34:75:0,75,716	0/0:40,0:40:93:0,93,922	1/1:3,37:40:84:843,84,0	1/1:1,38:39:96:1041,96,0	1/1:1,31:33:81:844,81,0
17	7904625	rs317904596	17:7904625	1/1:0,27:27:66:687,66,0	1/1:0,21:22:42:432,42,0	1/1:1,20:21:19:405,19,0	0/0:34,0:34:81:0,81,808	0/0:27,0:27:66:0,66,618	0/0:34,0:34:72:0,72,700
17	8202013	rs317464008	17:8202013	0/0:36,0:36:87:0,87,887	0/0:37,0:37:93:0,93,961	0/0:40,0:41:93:0,93,945	1/1:0,31:31:81:861,81,0	1/1:0,36:36:96:1035,96,0	1/1:0,30:30:78:825,78,0
17	8202025	rs318147111	17:8202025	0/0:36,0:36:93:0,93,965	0/0:38,0:38:87:0,87,914	0/0:38,0:38:81:0,81,790	1/1:0,32:33:78:828,78,0	1/1:0,36:36:90:981,90,0	1/1:0,32:32:84:914,84,0
17	8202648	rs15028072	17:8202648	0/0:23,0:23:54:0,54,491	0/0:22,0:23:57:0,57,519	0/0:36,0:37:87:0,87,820	1/1:0,35:36:96:1052,96,0	1/1:0,38:38:99:1107,102,0	1/1:0,36:37:99:1164,105,0
18	5039437	rs29004878	18:5039437	1/1:0,16:16:36:325,36,0	1/1:0,21:21:39:370,39,0	1/1:0,21:21:54:508,54,0	0/0:26,0:27:69:0,69,737	0/0:37,0:37:99:0,99,1095	0/0:36,0:37:99:0,102,1121
18	5039966	rs29004879	18:5039966	1/1:0,29:30:39:354,39,0	1/1:0,19:19:33:284,33,0	1/1:0,27:28:39:336,39,0	0/0:32,0:32:81:0,81,839	0/0:40,0:41:99:0,102,1037	0/0:45,0:45:99:0,123,1296
18	5071223	rs14110910	18:5071223	1/1:0,30:31:72:763,72,0	1/1:0,36:37:84:912,84,0	1/1:0,30:31:81:870,81,0	0/0:50,0:50:99:0,120,1188	0/0:39,0:39:99:0,105,1019	0/0:46,0:46:99:0,111,1123
18	5075559	rs317295507	18:5075559	1/1:0,22:22:60:617,60,0	1/1:0,23:23:57:603,57,0	1/1:0,32:32:69:723,69,0	0/0:38,0:38:99:0,105,1145	0/0:45,0:45:99:0,129,1330	0/0:39,0:39:99:0,105,1109
18	5075565	rs314508701	18:5075565	1/1:0,25:25:66:657,66,0	1/1:0,25:26:63:677,63,0	1/1:0,30:30:63:627,63,0	0/0:36,0:36:99:0,102,1085	0/0:47,0:47:99:0,129,1335	0/0:39,0:39:90:0,90,947
18	5076954	rs794705823	18:5076954	1/1:0,24:25:66:661,66,0	1/1:0,33:34:84:895,84,0	1/1:0,34:34:87:895,87,0	0/0:27,0:29:75:0,75,784	0/0:43,0:44:99:0,114,1233	0/0:45,0:46:99:0,132,1502
18	5077002	rs793978315	18:5077002	1/1:0,24:24:51:476,51,0	1/1:0,28:28:72:691,72,0	1/1:0,27:28:63:570,63,0	0/0:28,0:28:78:0,78,869	0/0:33,0:34:84:0,84,963	0/0:41,1:42:84:0,84,1142
18	5078971	rs740107855	18:5078971	1/1:0,38:40:93:976,93,0	1/1:0,32:34:84:866,84,0	1/1:1,36:37:69:933,69,0	0/0:35,0:35:99:0,102,1102	0/0:44,0:45:99:0,120,1304	0/0:37,0:37:93:0,93,975
18	5079153	rs733417744	18:5079153	1/1:0,23:23:63:645,63,0	1/1:0,40:40:90:942,90,0	1/1:0,31:31:69:689,69,0	0/0:30,0:30:84:0,84,911	0/0:29,0:29:72:0,72,771	0/0:38,0:38:99:0,99,1046
18	5079198	rs741356665	18:5079198	1/1:0,23:23:54:579,54,0	1/1:0,39:39:99:1069,102,0	1/1:0,29:32:78:807,78,0	0/0:26,0:26:72:0,72,741	0/0:39,0:39:96:0,96,1029	0/0:37,0:37:99:0,105,1136
18	5806460	rs317147724	18:5806460	1/1:0,39:41:99:984,99,0	1/1:1,33:34:72:727,72,0	1/1:0,38:38:99:994,99,0	0/0:44,0:44:99:0,120,1323	0/0:43,0:43:99:0,111,1196	0/0:44,0:44:99:0,108,1171
18	5806743	rs14111703	18:5806743	1/1:0,36:36:87:815,87,0	1/1:0,27:27:60:548,60,0	1/1:1,19:20:33:305,33,0	0/0:36,1:37:99:0,99,1095	0/0:39,1:40:99:0,114,1254	0/0:44,0:44:99:0,117,1304
18	5808342	rs14111716	18:5808342	1/1:0,34:34:84:896,84,0	1/1:0,32:33:93:945,93,0	1/1:0,47:47:99:1229,123,0	0/0:47,0:47:99:0,132,1447	0/0:50,0:50:99:0,141,1536	0/0:40,0:41:99:0,108,1218
18	5808511	rs14111718	18:5808511	1/1:0,33:33:84:880,84,0	1/1:0,27:27:72:741,72,0	1/1:0,31:31:75:790,75,0	0/0:29,0:29:66:0,66,678	0/0:50,0:52:99:0,141,1388	0/0:43,0:43:99:0,114,1123
18	5808537	rs14111719	18:5808537	1/1:0,40:43:99:1153,111,0	1/1:0,25:26:69:694,69,0	1/1:0,34:34:78:801,78,0	0/0:33,0:33:90:0,90,961	0/0:48,0:48:99:0,132,1441	0/0:39,0:39:99:0,108,1169
18	5808579	rs14111720	18:5808579	1/1:0,37:37:93:993,93,0	1/1:0,25:26:63:646,63,0	1/1:0,34:35:87:895,87,0	0/0:31,0:31:84:0,84,906	0/0:50,0:52:99:0,138,1469	0/0:37,0:37:93:0,93,1042
18	5808696	rs14111721	18:5808696	1/1:0,30:31:78:806,78,0	1/1:0,36:36:93:962,93,0	1/1:0,28:28:57:582,57,0	0/0:34,0:35:87:0,87,902	0/0:43,0:44:99:0,120,1260	0/0:32,0:33:84:0,84,902
18	5808845	rs317391504	18:5808845	1/1:0,35:36:87:927,87,0	1/1:0,29:29:81:821,81,0	1/1:0,34:34:81:809,81,0	0/0:32,0:32:87:0,87,922	0/0:38,0:39:99:0,108,1192	0/0:47,0:47:99:0,126,1415
18	5808849	rs734404830	18:5808849	1/1:0,31:32:75:783,75,0	1/1:0,28:28:60:637,60,0	1/1:0,34:34:78:817,78,0	0/0:32,0:32:87:0,87,931	0/0:40,0:40:99:0,114,1264	0/0:46,0:46:99:0,126,1383
18	5808884	rs737829930	18:5808884	1/1:0,31:31:84:908,84,0	1/1:0,32:32:87:914,87,0	1/1:0,32:32:96:999,96,0	0/0:36,0:36:93:0,93,883	0/0:37,0:37:99:0,102,981	0/0:43,0:44:99:0,102,1006
18	5809148	rs315601352	18:5809148	1/1:0,29:29:72:708,72,0	1/1:0,23:23:51:501,51,0	1/1:0,28:28:66:648,66,0	0/0:28,0:28:72:0,72,756	0/0:37,0:38:93:0,93,1035	0/0:41,0:43:99:0,105,1109
18	5809173	rs15040123	18:5809173	1/1:0,31:31:84:861,84,0	1/1:0,22:22:60:634,60,0	1/1:0,30:30:63:632,63,0	0/0:31,0:31:87:0,87,957	0/0:43,0:43:99:0,123,1360	0/0:42,0:42:99:0,105,1143
18	5809468	rs15040125	18:5809468	1/1:0,25:25:60:622,60,0	1/1:0,27:28:69:759,69,0	1/1:0,28:28:63:643,63,0	0/0:28,0:28:81:0,81,856	0/0:42,0:43:99:0,108,1136	0/0:34,0:34:90:0,90,921
18	8058584	rs313499259	18:8058584	0/0:28,0:29:63:0,63,669	0/0:21,0:21:51:0,51,534	0/0:26,0:26:54:0,54,551	1/1:0,38:39:99:957,99,0	1/1:0,32:32:81:776,81,0	1/1:0,33:33:90:851,90,0
18	8059714	rs316951227	18:8059714	0/0:42,0:42:99:0,102,1092	0/0:24,0:25:63:0,63,673	0/0:30,0:31:84:0,84,891	1/1:0,36:36:99:1051,99,0	1/1:0,50:50:99:1512,141,0	1/1:0,43:43:99:1219,114,0
18	10141733	rs10721977	18:10141733	1/1:1,28:30:78:834,78,0	1/1:2,26:29:69:727,69,0	1/1:1,24:25:66:657,66,0	0/0:34,0:34:93:0,93,890	0/0:29,0:29:69:0,69,661	0/0:37,0:38:96:0,96,925
18	10142100	rs313579846	18:10142100	0/0:25,0:25:69:0,69,707	0/0:30,1:31:72:0,72,734	0/0:35,0:35:84:0,84,826	1/1:1,31:32:87:931,87,0	1/1:2,38:40:90:968,90,0	1/1:1,39:40:81:862,81,0
19	3208051	rs15841635	19:3208051	1/1:0,23:25:63:567,63,0	1/1:0,20:22:42:401,42,0	1/1:0,19:19:39:357,39,0	0/0:31,0:31:84:0,84,891	0/0:36,0:36:99:0,102,1124	0/0:34,0:36:87:0,87,922
19	3208102	rs740051484	19:3208102	1/1:0,29:30:66:673,66,0	1/1:0,22:23:42:471,42,0	1/1:0,16:17:36:367,36,0	0/0:26,0:26:66:0,66,615	0/0:28,0:28:54:0,54,505	0/0:21,0:22:54:0,54,506
19	5351961	rs431898707	19:5351961	0/0:28,0:29:72:0,72,728	0/0:20,0:20:48:0,48,501	0/0:37,0:38:87:0,87,888	1/1:0,33:34:87:941,87,0	1/1:1,36:38:99:1136,105,0	1/1:0,35:36:93:1001,93,0
19	5355658	rs431878499	19:5355658	0/0:35,0:35:78:0,78,765	0/0:39,0:39:81:0,81,809	0/0:32,0:34:75:0,75,750	1/1:0,36:36:93:979,93,0	1/1:0,40:41:99:1141,108,0	1/1:0,42:44:99:1157,111,0
19	5356026	rs13574977	19:5356026	0/0:32,0:32:84:0,84,877	0/0:23,0:24:60:0,60,628	0/0:27,0:27:63:0,63,690	1/1:0,21:21:54:539,54,0	1/1:0,36:36:93:999,93,0	1/1:0,33:34:90:939,90,0
19	5356052	rs14120724	19:5356052	0/0:28,0:31:69:0,69,695	0/0:25,0:25:60:0,60,590	0/0:29,0:30:69:0,69,728	1/1:0,19:19:45:455,45,0	1/1:0,34:34:87:910,87,0	1/1:0,33:33:90:914,90,0
19	5356062	rs13574978	19:5356062	0/0:29,0:30:63:0,63,636	0/0:26,0:26:63:0,63,631	0/0:32,0:32:81:0,81,868	1/1:0,20:20:39:417,39,0	1/1:0,31:31:87:944,87,0	1/1:0,38:38:93:967,93,0
19	5356080	rs13574980	19:5356080	0/0:26,0:26:45:0,45,423	0/0:25,0:26:57:0,57,531	0/0:31,0:32:69:0,69,677	1/1:0,22:22:45:452,45,0	1/1:0,29:30:78:825,78,0	1/1:0,34:36:90:918,90,0
19	5357301	rs15846830	19:5357301	0/0:38,0:39:75:0,75,697	0/0:31,0:32:72:0,72,666	0/0:21,0:21:51:0,51,451	1/1:0,40:40:99:1180,111,0	1/1:0,42:42:99:1363,120,0	1/1:0,42:42:99:1211,111,0
19	6655801	rs734017742	19:6655801	0/0:32,0:32:69:0,69,693	0/0:25,0:25:57:0,57,587	0/0:37,0:38:75:0,75,742	1/1:0,36:37:99:1097,102,0	1/1:0,41:41:99:1175,111,0	1/1:0,30:30:78:822,78,0
19	6658653	rs10730629	19:6658653	0/0:26,0:26:51:0,51,521	0/0:27,0:27:66:0,66,661	0/0:20,0:20:42:0,42,404	1/1:0,32:32:90:982,90,0	1/1:0,44:44:99:1120,102,0	1/1:0,42:42:99:1180,108,0
19	6658756	rs10731623	19:6658756	1/1:0,29:29:54:466,54,0	1/1:0,24:24:48:440,48,0	1/1:0,20:20:54:476,54,0	0/0:33,0:34:81:0,81,857	0/0:33,0:34:90:0,90,940	0/0:31,0:32:75:0,75,806
19	6791028	rs10728157	19:6791028	0/0:40,0:41:93:0,93,852	0/0:27,0:27:54:0,54,496	0/0:30,0:32:66:0,66,631	1/1:0,44:44:99:1200,114,0	1/1:0,44:44:99:1148,108,0	1/1:0,46:46:99:1289,117,0
19	6791400	rs431839773	19:6791400	0/0:35,0:35:72:0,72,664	0/0:39,0:40:96:0,96,880	0/0:25,0:26:51:0,51,487	1/1:0,37:37:90:974,90,0	1/1:0,50:51:99:1465,132,0	1/1:0,56:57:99:1608,147,0
19	6791407	rs431898539	19:6791407	0/0:32,0:33:81:0,81,831	0/0:37,0:37:87:0,87,872	0/0:25,0:26:51:0,51,508	1/1:0,36:36:99:1061,99,0	1/1:0,49:49:99:1251,114,0	1/1:0,56:56:99:1552,144,0
19	6793700	rs315476644	19:6793700	0/0:21,0:21:57:0,57,554	0/0:22,0:22:60:0,60,610	0/0:29,0:29:81:0,81,809	1/1:0,36:38:99:1060,99,0	1/1:0,36:37:96:1040,96,0	1/1:0,21:22:42:455,42,0
19	6797940	rs431830305	19:6797940	0/0:26,0:26:63:0,63,609	0/0:18,0:18:39:0,39,396	0/0:28,1:29:63:0,63,644	1/1:0,26:26:69:742,69,0	1/1:0,17:17:51:546,51,0	1/1:0,31:31:84:927,84,0
19	6798175	rs431830398	19:6798175	1/1:0,32:33:78:744,78,0	1/1:0,22:22:45:412,45,0	1/1:0,18:18:42:382,42,0	0/0:28,0:28:72:0,72,772	0/0:30,0:30:66:0,66,678	0/0:30,0:31:69:0,69,741
19	6800454	rs732223316	19:6800454	0/0:27,0:27:63:0,63,585	0/0:32,0:33:84:0,84,830	0/0:30,0:30:72:0,72,713	1/1:0,23:24:60:622,60,0	1/1:0,27:29:63:646,63,0	1/1:0,31:32:78:857,78,0
19	6800742	rs740320427	19:6800742	0/0:23,0:23:60:0,60,622	0/0:32,1:34:78:0,78,808	0/0:36,0:37:84:0,84,878	1/1:0,36:36:99:1082,102,0	1/1:0,25:26:57:574,57,0	1/1:0,42:42:93:998,93,0
19	6800970	rs431896627	19:6800970	0/0:26,0:27:69:0,69,709	0/0:21,0:21:48:0,48,483	0/0:23,0:24:54:0,54,529	1/1:0,36:36:93:887,93,0	1/1:0,40:40:99:992,102,0	1/1:0,29:29:75:724,75,0
19	6987215	rs15850512	19:6987215	1/1:0,29:29:57:600,57,0	1/1:0,23:24:39:405,39,0	1/1:0,22:22:60:627,60,0	0/0:36,0:36:99:0,102,1126	0/0:32,0:32:93:0,93,994	0/0:34,0:34:84:0,84,901
19	6988512	rs15850523	19:6988512	1/1:0,29:29:78:769,78,0	1/1:0,23:25:45:451,45,0	1/1:0,24:24:60:608,60,0	0/0:26,0:26:72:0,72,776	0/0:36,0:36:99:0,99,1068	0/0:38,0:39:99:0,105,1162
19	7398739	rs431850238	19:7398739	0/0:29,0:29:63:0,63,668	0/0:31,0:31:69:0,69,745	0/0:32,0:33:69:0,69,719	1/1:0,38:38:99:897,99,0	1/1:0,40:40:96:898,96,0	1/1:0,33:33:66:595,66,0
19	7398875	rs431896278	19:7398875	0/0:37,0:37:87:0,87,875	0/0:31,0:32:87:0,87,891	0/0:39,0:39:99:0,99,1016	1/1:0,28:31:66:724,66,0	1/1:0,47:47:99:1393,129,0	1/1:0,44:44:99:1241,117,0
19	7470778	rs431851489	19:7470778	0/0:30,3:33:63:0,63,681	0/0:24,1:25:54:0,54,530	0/0:22,1:23:60:0,60,601	1/1:0,31:31:81:760,81,0	1/1:0,32:32:81:759,81,0	1/1:0,34:34:78:745,78,0
19	7472409	rs15852006	19:7472409	0/0:57,0:58:99:0,138,1468	0/0:38,0:38:96:0,96,1012	0/0:24,0:24:66:0,66,704	1/1:0,43:44:99:1274,120,0	1/1:0,50:52:99:1449,135,0	1/1:0,49:49:99:1380,132,0
20	500307	rs740827520	20:500307	0/0:28,0:30:72:0,72,758	0/0:36,0:36:87:0,87,926	0/0:29,0:31:72:0,72,759	1/1:0,38:38:87:794,87,0	1/1:0,49:49:99:1201,129,0	1/1:0,35:35:84:768,84,0
20	505800	rs13630536	20:505800	0/0:37,0:37:81:0,81,830	0/0:34,0:34:84:0,84,817	0/0:39,1:41:87:0,87,867	1/1:1,35:36:81:844,81,0	1/1:0,39:42:93:985,93,0	1/1:0,49:50:99:1204,114,0
20	598448	rs10728964	20:598448	0/0:31,0:31:57:0,57,487	0/0:22,0:23:54:0,54,498	0/0:30,0:30:66:0,66,626	1/1:0,32:32:81:866,81,0	1/1:0,35:36:81:885,81,0	1/1:0,44:45:99:1148,108,0
20	598634	rs314608551	20:598634	0/0:26,0:27:63:0,63,694	0/0:32,0:32:78:0,78,802	0/0:33,0:33:78:0,78,839	1/1:0,44:44:99:1215,114,0	1/1:0,43:44:99:1367,126,0	1/1:0,28:28:78:786,78,0
20	599063	rs15169017	20:599063	0/0:29,0:30:51:0,51,502	0/0:21,0:21:45:0,45,424	0/0:26,0:27:48:0,48,431	1/1:0,31:32:84:900,84,0	1/1:0,37:38:99:1059,102,0	1/1:0,41:41:99:1205,111,0
20	599346	rs16158060	20:599346	1/1:0,43:44:93:886,93,0	1/1:0,36:36:72:651,72,0	1/1:0,30:31:69:630,69,0	0/0:37,0:38:90:0,90,960	0/0:38,0:39:93:0,93,1007	0/0:45,0:46:99:0,123,1319
20	652005	rs739616046	20:652005	1/1:0,33:34:81:850,81,0	1/1:1,28:29:66:690,66,0	1/1:0,37:37:81:849,81,0	0/0:25,0:25:66:0,66,626	0/0:46,0:46:99:0,117,1121	0/0:29,0:29:66:0,66,630
20	660631	rs16158124	20:660631	1/1:0,22:24:39:414,39,0	1/1:0,28:30:51:505,51,0	1/1:0,31:33:57:596,57,0	0/0:42,0:42:99:0,108,1183	0/0:44,0:44:99:0,117,1270	0/0:28,0:28:78:0,78,834
20	660648	rs16158125	20:660648	1/1:0,25:26:66:673,66,0	1/1:0,25:25:51:505,51,0	1/1:0,28:29:63:634,63,0	0/0:39,0:40:96:0,96,1059	0/0:44,0:45:99:0,126,1355	0/0:26,0:26:75:0,75,805
20	661111	rs314927435	20:661111	1/1:0,21:21:48:460,48,0	1/1:0,29:29:69:687,69,0	1/1:0,26:26:72:725,72,0	0/0:27,0:29:75:0,75,812	0/0:34,0:34:96:0,96,1047	0/0:30,0:30:81:0,81,906
20	736628	rs16158199	20:736628	1/1:0,37:37:90:920,90,0	1/1:0,29:29:78:774,78,0	1/1:0,21:21:57:555,57,0	0/0:31,0:31:81:0,81,858	0/0:37,0:37:99:0,102,1077	0/0:30,0:30:78:0,78,852
20	739728	rs313390081	20:739728	1/1:0,24:24:57:591,57,0	1/1:0,31:32:69:695,69,0	1/1:0,23:23:60:588,60,0	0/0:27,0:27:69:0,69,752	0/0:32,0:32:87:0,87,937	0/0:42,0:42:99:0,114,1195
20	865909	rs318068088	20:865909	0/0:33,0:34:84:0,84,826	0/0:27,0:27:60:0,60,618	0/0:28,0:28:57:0,57,549	1/1:0,36:36:96:1014,96,0	1/1:0,46:46:99:1348,126,0	1/1:0,28:28:75:829,75,0
20	866076	rs314112029	20:866076	0/0:33,0:33:84:0,84,859	0/0:38,0:38:96:0,96,1020	0/0:25,0:25:66:0,66,705	1/1:0,36:36:99:1035,99,0	1/1:0,28:28:69:736,69,0	1/1:0,33:33:93:987,93,0
20	866260	rs316786305	20:866260	0/0:28,0:29:69:0,69,715	0/0:30,0:31:63:0,63,684	0/0:33,0:33:87:0,87,929	1/1:0,34:34:84:888,84,0	1/1:0,39:39:99:1084,102,0	1/1:0,34:35:87:892,87,0
20	866566	rs315095608	20:866566	1/1:0,35:35:78:770,78,0	1/1:0,30:30:72:714,72,0	1/1:0,27:27:57:573,57,0	0/0:30,0:30:84:0,84,901	0/0:42,0:43:99:0,108,1166	0/0:31,0:31:75:0,75,802
20	877384	rs15169226	20:877384	0/0:42,0:43:99:0,117,1181	0/0:31,0:32:81:0,81,828	0/0:31,0:32:78:0,78,810	1/1:0,33:33:84:897,84,0	1/1:0,47:47:99:1324,126,0	1/1:0,55:56:99:1600,147,0
20	899515	rs317004387	20:899515	0/0:31,0:32:81:0,81,833	0/0:20,0:20:48:0,48,492	0/0:34,0:34:81:0,81,836	1/1:0,44:44:96:1023,96,0	1/1:0,45:46:99:1073,99,0	1/1:0,38:38:96:1029,96,0
20	950189	rs316366084	20:950189	0/0:21,0:21:30:0,30,270	0/0:24,0:24:60:0,60,537	0/0:16,0:16:42:0,42,388	1/1:0,27:28:69:763,69,0	1/1:0,31:31:72:795,72,0	1/1:0,33:34:81:887,81,0
20	952132	rs312283739	20:952132	1/1:0,25:26:57:516,57,0	1/1:0,35:35:87:758,87,0	1/1:0,31:31:48:412,48,0	0/0:37,1:38:96:0,96,1035	0/0:26,2:28:38:0,38,650	0/0:26,2:28:35:0,35,576
20	961297	rs313183735	20:961297	1/1:0,28:28:60:638,60,0	1/1:0,20:22:48:493,48,0	1/1:0,26:29:69:726,69,0	0/0:28,0:28:81:0,81,776	0/0:35,0:35:93:0,93,876	0/0:36,0:36:84:0,84,797
20	961368	rs312624482	20:961368	0/0:25,0:25:63:0,63,618	0/0:21,0:21:54:0,54,533	0/0:25,0:25:57:0,57,548	1/1:0,30:30:81:861,81,0	1/1:0,28:29:60:668,60,0	1/1:0,34:34:87:920,87,0
20	961921	rs317567245	20:961921	0/0:34,0:35:75:0,75,756	0/0:19,0:19:45:0,45,463	0/0:29,0:30:69:0,69,709	1/1:0,33:33:84:834,84,0	1/1:0,40:40:99:1005,102,0	1/1:0,22:24:60:565,60,0
20	962017	rs315986821	20:962017	0/0:23,0:26:51:0,51,513	0/0:19,0:19:45:0,45,457	0/0:23,0:26:60:0,60,618	1/1:0,34:34:84:781,84,0	1/1:0,23:23:54:527,54,0	1/1:0,21:22:60:613,60,0
20	962101	rs741046809	20:962101	0/0:19,0:20:33:0,33,330	0/0:20,0:22:51:0,51,514	0/0:22,0:22:54:0,54,535	1/1:0,29:30:69:636,69,0	1/1:0,28:28:72:679,72,0	1/1:0,28:31:66:622,66,0
20	962239	rs316636253	20:962239	0/0:26,0:26:57:0,57,508	0/0:25,0:25:51:0,51,472	0/0:33,0:34:72:0,72,668	1/1:0,26:26:63:636,63,0	1/1:0,37:37:90:918,90,0	1/1:0,26:26:66:643,66,0
20	1415922	rs314699200	20:1415922	1/1:0,27:27:63:644,63,0	1/1:0,23:24:66:703,66,0	1/1:0,17:18:42:445,42,0	0/0:37,0:37:99:0,99,1063	0/0:49,0:49:99:0,126,1346	0/0:38,1:39:72:0,72,981
20	1415937	rs317905749	20:1415937	1/1:0,29:30:66:686,66,0	1/1:0,23:24:57:591,57,0	1/1:0,17:19:48:504,48,0	0/0:39,0:39:99:0,105,1144	0/0:46,0:46:99:0,129,1386	0/0:39,0:40:99:0,102,1087
20	1415963	rs740877393	20:1415963	1/1:0,33:34:87:865,87,0	1/1:0,28:28:72:743,72,0	1/1:0,23:23:54:558,54,0	0/0:40,0:40:99:0,108,1159	0/0:40,1:41:99:0,114,1262	0/0:35,1:36:96:0,96,1028
20	1416952	rs16158899	20:1416952	1/1:0,29:29:54:544,54,0	1/1:0,36:36:90:882,90,0	1/1:0,30:32:63:644,63,0	0/0:41,0:41:99:0,117,1236	0/0:37,0:38:93:0,93,1029	0/0:45,0:46:99:0,117,1266
20	1417208	rs316255962	20:1417208	1/1:0,24:26:60:615,60,0	1/1:0,29:30:63:630,63,0	1/1:0,26:26:57:573,57,0	0/0:41,0:41:78:0,78,761	0/0:39,0:40:99:0,105,1061	0/0:34,0:35:84:0,84,819
20	1417221	rs317272709	20:1417221	1/1:0,25:25:57:565,57,0	1/1:0,29:31:42:418,42,0	1/1:1,24:26:42:631,42,0	0/0:38,0:39:90:0,90,970	0/0:41,0:41:99:0,111,1202	0/0:37,0:38:99:0,102,1110
20	1419864	rs16158914	20:1419864	1/1:0,25:28:60:629,60,0	1/1:0,41:43:81:812,81,0	1/1:0,38:39:90:918,90,0	0/0:38,0:39:90:0,90,829	0/0:36,0:36:69:0,69,670	0/0:33,0:33:72:0,72,669
20	1423995	rs16158921	20:1423995	1/1:0,23:23:42:431,42,0	1/1:0,39:39:99:1012,99,0	1/1:0,35:36:75:727,75,0	0/0:40,0:40:99:0,102,1113	0/0:31,0:31:81:0,81,868	0/0:31,0:31:87:0,87,935
20	1858482	rs14268757	20:1858482	1/1:0,35:35:81:861,81,0	1/1:0,24:24:66:704,66,0	1/1:1,48:49:99:1312,126,0	0/0:31,0:31:90:0,90,956	0/0:41,0:41:99:0,108,1127	0/0:46,1:47:99:0,120,1307
20	1861274	rs16159454	20:1861274	1/1:0,26:26:63:636,63,0	1/1:0,28:28:69:680,69,0	1/1:0,34:34:84:871,84,0	0/0:31,0:32:87:0,87,940	0/0:23,0:23:57:0,57,586	0/0:30,0:31:84:0,84,873
20	7219264	rs315714382	20:7219264	1/1:0,29:29:66:679,66,0	1/1:0,39:39:99:1196,114,0	1/1:0,32:32:84:915,84,0	0/0:38,0:38:96:0,96,1031	0/0:44,0:45:99:0,111,1228	0/0:34,0:34:90:0,90,957
20	7219287	rs316574752	20:7219287	1/1:0,31:31:69:733,69,0	1/1:0,41:41:99:1237,120,0	1/1:0,35:36:87:908,87,0	0/0:36,0:36:90:0,90,856	0/0:47,0:47:99:0,108,1095	0/0:39,0:39:99:0,111,1114
20	7222561	rs313254407	20:7222561	0/0:36,3:39:87:0,87,920	0/0:31,0:31:78:0,78,822	0/0:27,2:29:38:0,38,605	1/1:0,44:44:99:1168,111,0	1/1:0,41:41:99:1199,111,0	1/1:0,42:42:99:1310,120,0
20	7222565	rs314196401	20:7222565	0/0:39,0:39:99:0,108,1128	0/0:32,0:32:90:0,90,915	0/0:29,0:29:72:0,72,731	1/1:0,41:41:99:1116,108,0	1/1:0,43:43:99:1116,105,0	1/1:0,44:44:99:1295,117,0
20	10585462	rs15177511	20:10585462	0/0:28,2:30:51:0,51,743	0/0:20,0:20:48:0,48,499	0/0:23,0:24:63:0,63,652	1/1:0,31:31:72:714,72,0	1/1:0,28:28:75:777,75,0	1/1:0,21:21:57:571,57,0
20	10585497	rs15177513	20:10585497	0/0:25,0:26:63:0,63,642	0/0:24,0:24:66:0,66,652	0/0:20,0:20:54:0,54,546	1/1:0,33:33:81:820,81,0	1/1:0,30:30:84:858,84,0	1/1:1,20:21:36:546,36,0
20	10585501	rs15177514	20:10585501	0/0:26,0:26:54:0,54,546	0/0:25,0:25:60:0,60,602	0/0:20,0:20:54:0,54,543	1/1:0,31:33:87:886,87,0	1/1:0,28:28:66:696,66,0	1/1:0,22:22:60:618,60,0
20	10716603	rs737309149	20:10716603	1/1:0,19:20:45:466,45,0	1/1:0,25:25:57:528,57,0	1/1:0,19:19:36:367,36,0	0/0:23,0:23:54:0,54,572	0/0:26,0:26:72:0,72,782	0/0:33,0:33:72:0,72,788
20	10716604	rs313962820	20:10716604	1/1:0,18:19:39:399,39,0	1/1:0,24:25:54:501,54,0	1/1:0,18:19:45:450,45,0	0/0:22,0:23:54:0,54,607	0/0:24,0:26:63:0,63,710	0/0:33,0:33:84:0,84,912
20	10716618	rs317239444	20:10716618	1/1:0,21:22:54:574,54,0	1/1:0,25:26:51:496,51,0	1/1:0,21:21:45:473,45,0	0/0:23,0:23:54:0,54,522	0/0:30,0:30:75:0,75,690	0/0:36,0:36:87:0,87,809
20	10737139	rs314850214	20:10737139	1/1:0,28:28:60:615,60,0	1/1:0,36:36:87:890,87,0	1/1:0,36:36:99:1023,99,0	0/0:39,0:39:99:0,99,930	0/0:36,0:37:87:0,87,854	0/0:39,0:39:99:0,108,1059
20	10737148	rs315200431	20:10737148	1/1:0,27:27:57:515,57,0	1/1:0,34:34:72:653,72,0	1/1:0,37:37:72:626,72,0	0/0:40,2:42:99:0,102,1120	0/0:38,0:38:93:0,93,1017	0/0:42,0:42:99:0,105,1149
20	10758546	rs731545589	20:10758546	1/1:0,42:43:99:942,102,0	1/1:0,32:32:66:615,66,0	1/1:0,43:44:96:922,96,0	0/0:34,0:35:93:0,93,968	0/0:48,0:50:99:0,129,1354	0/0:33,0:35:81:0,81,862
20	10758695	rs313768791	20:10758695	1/1:0,35:37:78:762,78,0	1/1:0,16:16:33:326,33,0	1/1:0,21:22:45:436,45,0	0/0:34,0:34:96:0,96,1003	0/0:27,0:27:75:0,75,804	0/0:34,0:34:99:0,102,1087
20	11220573	rs16172961	20:11220573	1/1:0,66:67:99:1226,135,0	1/1:1,79:81:99:1710,180,0	1/1:0,58:59:99:1190,129,0	0/0:38,0:38:99:0,102,1040	0/0:41,0:41:99:0,111,1215	0/0:34,0:34:90:0,90,955
20	11221336	rs14278808	20:11221336	0/0:77,0:77:99:0,192,1989	0/0:85,1:86:99:0,204,1986	0/0:76,1:77:99:0,189,1990	1/1:0,54:54:99:1598,150,0	1/1:0,35:35:96:1040,96,0	1/1:1,54:56:99:1621,150,0
20	11221551	rs14278813	20:11221551	0/0:82,1:83:99:0,216,2289	0/0:70,1:71:99:0,171,1823	0/0:72,0:74:99:0,180,1860	1/1:0,48:48:99:1486,135,0	1/1:1,36:37:96:1051,96,0	1/1:0,45:46:99:1360,123,0
20	11222140	rs10730581	20:11222140	1/1:0,77:78:99:1923,192,0	1/1:0,56:57:99:1455,141,0	1/1:0,58:58:99:1484,150,0	0/0:46,0:47:99:0,123,1307	0/0:44,0:44:99:0,108,1138	0/0:42,0:42:99:0,108,1168
20	11233373	rs16172981	20:11233373	1/1:0,58:58:99:1443,141,0	1/1:1,56:57:99:1347,111,0	1/1:1,53:54:99:1365,129,0	0/0:36,0:36:93:0,93,1018	0/0:44,1:45:99:0,123,1330	0/0:29,0:29:75:0,75,798
20	11233849	rs737273071	20:11233849	1/1:0,50:51:99:1260,129,0	1/1:1,69:70:99:1652,165,0	1/1:0,74:74:99:1866,180,0	0/0:31,0:31:81:0,81,902	0/0:42,0:43:99:0,117,1245	0/0:29,0:29:66:0,66,689
20	11234218	rs16172984	20:11234218	1/1:0,54:57:99:1318,132,0	1/1:0,54:56:99:1368,132,0	1/1:0,61:63:99:1510,150,0	0/0:28,0:29:78:0,78,750	0/0:30,0:30:78:0,78,763	0/0:37,0:38:87:0,87,862
20	11234374	rs16172986	20:11234374	1/1:0,55:56:99:1319,126,0	1/1:0,54:55:99:1497,144,0	1/1:0,57:59:99:1558,150,0	0/0:34,0:34:87:0,87,913	0/0:42,0:42:99:0,117,1227	0/0:44,0:44:99:0,114,1214
20	11240142	rs737787942	20:11240142	0/0:34,0:34:93:0,93,978	0/0:35,0:36:75:0,75,756	0/0:37,0:38:87:0,87,891	1/1:0,43:43:99:1117,108,0	1/1:0,36:36:93:1024,93,0	1/1:0,25:26:54:594,54,0
20	11240721	.	20:11240721	1/1:0,24:24:57:602,57,0	1/1:0,21:22:51:532,51,0	1/1:0,31:31:84:868,84,0	0/0:41,0:41:99:0,105,1014	0/0:41,0:41:99:0,111,1091	0/0:45,0:45:99:0,102,987
20	13340667	rs738059540	20:13340667	1/1:0,37:40:93:946,93,0	1/1:0,33:34:78:807,78,0	1/1:0,39:39:81:844,81,0	0/0:35,0:36:90:0,90,986	0/0:46,0:46:99:0,126,1353	0/0:37,0:37:99:0,102,1082
20	13344238	rs736585716	20:13344238	0/0:33,0:33:93:0,93,1000	0/0:31,0:31:75:0,75,790	0/0:29,0:29:78:0,78,818	1/1:0,37:38:96:925,96,0	1/1:0,39:39:96:969,96,0	1/1:0,37:37:99:965,99,0
20	13344763	rs314778381	20:13344763	1/1:0,29:29:81:819,81,0	1/1:0,35:36:78:826,78,0	1/1:0,38:39:84:889,84,0	0/0:35,0:35:84:0,84,840	0/0:30,0:30:84:0,84,838	0/0:30,0:31:75:0,75,730
21	554032	rs315453333	21:554032	1/1:0,33:33:81:820,81,0	1/1:1,33:34:75:780,75,0	1/1:0,26:29:75:776,75,0	0/0:40,0:40:99:0,108,1184	0/0:33,0:34:81:0,81,855	0/0:56,0:57:99:0,129,1400
21	554115	rs317032605	21:554115	1/1:0,47:48:99:1158,117,0	1/1:0,49:49:99:1372,132,0	1/1:0,28:28:66:698,66,0	0/0:46,0:46:96:0,96,900	0/0:33,0:33:72:0,72,719	0/0:42,0:42:99:0,108,1070
21	554378	rs15180261	21:554378	0/0:30,0:30:69:0,69,670	0/0:28,0:29:72:0,72,737	0/0:19,0:19:54:0,54,540	1/1:0,29:29:66:709,66,0	1/1:0,36:36:93:980,93,0	1/1:0,27:30:57:600,57,0
21	554381	rs15180262	21:554381	0/0:29,0:29:75:0,75,769	0/0:28,0:28:66:0,66,723	0/0:19,0:19:51:0,51,513	1/1:0,27:27:78:842,78,0	1/1:0,37:38:99:1029,99,0	1/1:0,29:30:69:742,69,0
21	556072	rs738068256	21:556072	0/0:33,0:33:54:0,54,459	0/0:23,0:23:45:0,45,397	0/0:29,0:31:72:0,72,626	1/1:0,34:34:93:991,93,0	1/1:0,25:25:69:781,69,0	1/1:0,32:32:87:944,87,0
21	556085	rs731779643	21:556085	0/0:30,0:33:63:0,63,550	0/0:26,0:26:51:0,51,470	0/0:31,0:31:75:0,75,695	1/1:0,32:32:87:960,87,0	1/1:0,27:28:78:847,78,0	1/1:0,31:32:75:826,75,0
21	556759	rs316872211	21:556759	0/0:33,0:34:78:0,78,735	0/0:24,0:24:51:0,51,536	0/0:23,0:25:42:0,42,424	1/1:1,40:41:92:1247,92,0	1/1:1,38:39:85:1169,85,0	1/1:0,31:32:84:949,84,0
21	557298	rs10731561	21:557298	0/0:34,0:34:90:0,90,891	0/0:34,0:35:90:0,90,930	0/0:23,0:23:57:0,57,571	1/1:0,37:38:99:1059,99,0	1/1:0,42:42:99:1208,114,0	1/1:0,37:38:81:856,81,0
21	557344	rs10725890	21:557344	0/0:35,0:35:93:0,93,966	0/0:30,0:31:81:0,81,856	0/0:22,0:22:54:0,54,556	1/1:0,29:30:72:792,72,0	1/1:0,39:39:99:1171,108,0	1/1:0,25:26:57:616,57,0
21	558497	rs316954748	21:558497	0/0:26,0:27:45:0,45,416	0/0:17,0:18:27:0,27,259	0/0:32,0:32:57:0,57,506	1/1:0,34:34:81:914,81,0	1/1:0,30:30:75:812,75,0	1/1:0,26:27:66:704,66,0
21	941649	rs16177246	21:941649	1/1:0,25:25:57:621,57,0	1/1:0,28:28:63:660,63,0	1/1:0,24:24:60:595,60,0	0/0:29,0:29:75:0,75,772	0/0:34,0:34:93:0,93,952	0/0:36,0:36:87:0,87,905
21	941679	rs16177247	21:941679	1/1:0,30:30:78:839,78,0	1/1:1,23:25:60:606,60,0	1/1:0,20:20:48:478,48,0	0/0:25,0:25:72:0,72,788	0/0:26,0:26:72:0,72,777	0/0:40,0:40:99:0,111,1158
21	1838826	rs313396877	21:1838826	0/0:25,1:26:60:0,60,618	0/0:21,0:24:42:0,42,438	0/0:29,0:31:54:0,54,568	1/1:0,34:35:69:747,69,0	1/1:0,27:28:78:877,78,0	1/1:0,40:40:99:1196,108,0
21	1838846	rs740091088	21:1838846	0/0:24,1:26:51:0,51,500	0/0:20,0:20:27:0,27,265	0/0:29,0:30:63:0,63,606	1/1:0,36:36:75:683,75,0	1/1:0,24:24:42:409,42,0	1/1:1,31:32:78:726,78,0
21	2709631	rs735392681	21:2709631	1/1:0,30:30:63:590,63,0	1/1:0,24:25:57:509,57,0	1/1:0,20:21:39:363,39,0	0/0:37,0:38:99:0,108,1145	0/0:37,0:37:99:0,99,1067	0/0:34,0:34:99:0,99,1067
21	2709765	rs735300621	21:2709765	1/1:1,22:23:42:417,42,0	1/1:0,26:26:57:542,57,0	1/1:2,26:29:63:595,63,0	0/0:21,1:23:33:0,33,528	0/0:29,0:29:75:0,75,773	0/0:45,1:46:93:0,93,973
21	2709787	rs735749909	21:2709787	1/1:0,23:24:51:498,51,0	1/1:0,19:19:27:245,27,0	1/1:0,31:31:45:404,45,0	0/0:21,0:21:51:0,51,541	0/0:28,0:28:78:0,78,861	0/0:46,0:46:99:0,126,1364
21	2710054	rs740909809	21:2710054	1/1:0,21:22:51:500,51,0	1/1:0,24:26:48:478,48,0	1/1:0,15:15:30:297,30,0	0/0:26,0:26:66:0,66,698	0/0:20,0:21:60:0,60,625	0/0:29,0:29:78:0,78,820
21	2710549	rs731171831	21:2710549	1/1:0,19:21:36:380,36,0	1/1:0,20:20:36:354,36,0	1/1:0,24:26:54:570,54,0	0/0:17,0:17:48:0,48,433	0/0:25,0:25:60:0,60,583	0/0:26,0:26:66:0,66,659
21	2710669	rs735902882	21:2710669	1/1:0,21:21:54:577,54,0	1/1:0,17:17:39:402,39,0	1/1:1,12:13:33:328,33,0	0/0:23,0:23:60:0,60,627	0/0:22,0:22:60:0,60,632	0/0:16,0:16:42:0,42,457
21	2710701	rs736442164	21:2710701	1/1:0,19:19:48:440,48,0	1/1:1,17:18:36:320,36,0	1/1:0,13:13:21:190,21,0	0/0:20,0:20:54:0,54,583	0/0:25,0:25:60:0,60,661	0/0:19,0:19:54:0,54,588
21	3427218	rs312954629	21:3427218	1/1:0,28:29:57:547,57,0	1/1:0,19:19:45:414,45,0	1/1:0,27:29:72:665,72,0	0/0:40,0:40:96:0,96,1065	0/0:44,0:44:99:0,123,1308	0/0:27,0:28:69:0,69,754
21	3428764	rs318069470	21:3428764	0/0:23,0:23:39:0,39,341	0/0:21,0:22:42:0,42,387	0/0:23,0:23:45:0,45,430	1/1:0,24:24:63:685,63,0	1/1:0,33:33:78:839,78,0	1/1:0,43:43:99:1222,114,0
21	4850269	rs13801128	21:4850269	0/0:30,0:31:84:0,84,879	0/0:20,0:20:48:0,48,509	0/0:27,0:27:69:0,69,696	1/1:0,28:28:84:866,84,0	1/1:0,31:33:78:821,78,0	1/1:0,44:44:99:1184,114,0
21	4851014	rs315093621	21:4851014	0/0:12,0:12:27:0,27,241	0/0:13,0:13:30:0,30,271	0/0:19,0:19:36:0,36,320	1/1:0,18:18:42:448,42,0	1/1:1,21:22:48:525,48,0	1/1:0,17:17:45:494,45,0
21	4909784	rs312395449	21:4909784	1/1:0,20:21:51:530,51,0	1/1:0,24:24:57:579,57,0	1/1:0,24:24:54:553,54,0	0/0:30,0:30:84:0,84,875	0/0:42,0:42:99:0,111,1130	0/0:27,0:27:72:0,72,744
21	4909785	rs316996832	21:4909785	1/1:0,22:22:54:563,54,0	1/1:0,21:24:39:413,39,0	1/1:0,24:24:60:643,60,0	0/0:29,0:30:72:0,72,705	0/0:42,0:42:96:0,96,906	0/0:27,0:27:60:0,60,559
21	4910021	rs16074542	21:4910021	1/1:0,33:34:84:852,84,0	1/1:0,14:14:33:342,33,0	1/1:0,31:31:72:729,72,0	0/0:27,0:28:75:0,75,784	0/0:27,0:27:66:0,66,728	0/0:37,0:37:96:0,96,1039
21	4910074	rs312956692	21:4910074	0/0:25,0:26:63:0,63,646	0/0:19,0:19:54:0,54,553	0/0:31,0:31:69:0,69,744	1/1:0,37:38:99:1120,105,0	1/1:0,28:28:69:759,69,0	1/1:0,30:30:84:915,84,0
21	4910092	rs312437616	21:4910092	0/0:26,0:26:60:0,60,571	0/0:18,1:19:36:0,36,355	0/0:31,2:33:55:0,55,724	1/1:0,41:41:99:1000,102,0	1/1:0,31:32:84:840,84,0	1/1:0,24:24:63:614,63,0
21	4911101	rs315150544	21:4911101	1/1:0,19:20:45:452,45,0	1/1:0,25:27:51:549,51,0	1/1:0,27:27:57:610,57,0	0/0:35,0:35:84:0,84,795	0/0:28,0:29:57:0,57,537	0/0:28,0:30:57:0,57,549
21	5397072	rs15184213	21:5397072	0/0:25,0:27:63:0,63,659	0/0:27,0:27:75:0,75,806	0/0:27,0:27:69:0,69,698	1/1:0,34:34:87:893,87,0	1/1:0,42:43:99:1092,105,0	1/1:0,42:42:99:1083,108,0
21	5397162	rs735394408	21:5397162	1/1:0,39:39:99:1083,102,0	1/1:0,24:24:54:563,54,0	1/1:0,33:35:78:818,78,0	0/0:36,0:36:93:0,93,867	0/0:39,0:40:87:0,87,837	0/0:32,0:32:87:0,87,829
21	5609699	rs313072178	21:5609699	0/0:35,0:36:81:0,81,832	0/0:21,0:21:51:0,51,510	0/0:24,0:24:54:0,54,586	1/1:0,28:28:72:682,72,0	1/1:0,38:38:99:1003,102,0	1/1:0,37:37:84:828,84,0
21	5613222	rs317157749	21:5613222	0/0:29,0:29:69:0,69,637	0/0:27,0:27:51:0,51,466	0/0:33,0:33:84:0,84,786	1/1:0,43:43:99:1341,123,0	1/1:0,37:38:99:1093,99,0	1/1:0,48:49:99:1270,114,0
21	5613306	rs13630131	21:5613306	0/0:29,0:29:78:0,78,813	0/0:26,0:27:60:0,60,621	0/0:35,0:38:93:0,93,985	1/1:0,30:31:69:730,69,0	1/1:0,35:35:96:1024,96,0	1/1:0,39:39:99:1192,108,0
21	5613345	rs13630132	21:5613345	0/0:32,0:33:72:0,72,744	0/0:32,0:32:78:0,78,836	0/0:33,0:34:87:0,87,895	1/1:0,37:37:99:990,99,0	1/1:0,36:37:99:995,99,0	1/1:0,34:34:81:802,81,0
21	5613494	rs14285472	21:5613494	0/0:17,0:18:42:0,42,457	0/0:29,0:29:75:0,75,791	0/0:27,0:27:72:0,72,709	1/1:0,39:39:99:1082,99,0	1/1:0,30:30:87:971,87,0	1/1:0,36:36:87:944,87,0
21	5613515	rs14285473	21:5613515	0/0:20,1:22:51:0,51,535	0/0:21,1:23:54:0,54,559	0/0:26,0:26:63:0,63,621	1/1:0,41:41:96:1055,96,0	1/1:0,30:31:87:951,87,0	1/1:0,39:39:99:1112,105,0
21	5613587	rs14285474	21:5613587	0/0:27,0:27:69:0,69,694	0/0:29,0:30:72:0,72,704	0/0:31,0:33:69:0,69,712	1/1:0,51:51:99:1388,129,0	1/1:0,33:33:90:973,90,0	1/1:0,34:34:81:898,81,0
21	5614048	rs317412572	21:5614048	0/0:32,0:32:90:0,90,961	0/0:38,0:38:99:0,99,1029	0/0:34,0:34:84:0,84,885	1/1:0,27:27:66:639,66,0	1/1:0,43:44:99:1050,105,0	1/1:0,37:37:75:731,75,0
21	6360405	rs312976231	21:6360405	1/1:1,35:36:84:834,84,0	1/1:0,25:25:54:501,54,0	1/1:0,30:30:60:593,60,0	0/0:37,0:37:99:0,99,1066	0/0:40,0:41:99:0,99,1080	0/0:29,1:30:32:0,32,547
21	6360538	rs737666569	21:6360538	1/1:0,20:20:36:361,36,0	1/1:0,19:19:39:364,39,0	1/1:0,21:21:27:252,27,0	0/0:14,0:14:33:0,33,361	0/0:37,0:37:99:0,99,1100	0/0:15,0:15:42:0,42,452
21	6360541	rs739575448	21:6360541	1/1:1,15:18:33:325,33,0	1/1:0,18:19:36:351,36,0	1/1:0,18:19:30:300,30,0	0/0:15,0:15:39:0,39,388	0/0:35,0:36:90:0,90,931	0/0:15,0:16:45:0,45,450
21	6360587	rs16183160	21:6360587	1/1:0,19:20:33:345,33,0	1/1:0,24:24:54:533,54,0	1/1:0,22:24:51:503,51,0	0/0:22,0:22:63:0,63,673	0/0:35,0:35:99:0,99,1076	0/0:23,0:23:63:0,63,657
23	3466671	rs313477269	23:3466671	0/0:24,0:24:51:0,51,498	0/0:21,0:22:51:0,51,490	0/0:13,0:13:33:0,33,327	1/1:0,29:29:75:817,75,0	1/1:0,33:33:90:985,90,0	1/1:0,36:37:96:1025,96,0
23	3468036	rs314722701	23:3468036	0/0:30,0:31:54:0,54,503	0/0:28,0:28:51:0,51,461	0/0:21,0:21:39:0,39,344	1/1:0,30:30:75:834,75,0	1/1:0,35:35:87:931,87,0	1/1:0,42:43:99:1148,105,0
23	3469094	rs738032566	23:3469094	0/0:43,0:44:99:0,120,1247	0/0:26,0:26:66:0,66,679	0/0:23,0:23:63:0,63,660	1/1:0,25:25:66:715,66,0	1/1:0,34:34:90:978,90,0	1/1:0,28:29:66:716,66,0
23	3476039	rs313661082	23:3476039	0/0:35,0:35:87:0,87,904	0/0:20,0:20:42:0,42,413	0/0:25,0:26:57:0,57,586	1/1:0,35:35:87:867,87,0	1/1:0,41:41:96:931,96,0	1/1:0,29:29:72:689,72,0
23	3476467	rs317789778	23:3476467	0/0:52,0:52:99:0,138,1419	0/0:30,0:30:78:0,78,868	0/0:27,0:28:72:0,72,759	1/1:0,35:35:90:987,90,0	1/1:0,51:52:99:1432,129,0	1/1:0,41:42:99:1209,111,0
23	3476845	rs29005403	23:3476845	0/0:43,0:44:99:0,117,1158	0/0:43,0:43:96:0,96,920	0/0:32,0:32:78:0,78,749	1/1:0,37:39:87:930,87,0	1/1:0,37:40:96:1012,96,0	1/1:0,42:42:99:1098,105,0
23	3477229	rs15201972	23:3477229	0/0:34,0:36:84:0,84,859	0/0:29,0:30:66:0,66,661	0/0:33,0:35:87:0,87,879	1/1:0,42:42:99:1211,117,0	1/1:0,42:43:99:1268,120,0	1/1:0,43:43:99:1233,114,0
23	4009492	rs313327042	23:4009492	1/1:0,23:23:45:417,45,0	1/1:0,20:20:33:316,33,0	1/1:1,24:25:30:275,30,0	0/0:18,0:18:42:0,42,426	0/0:25,0:25:60:0,60,637	0/0:17,0:17:39:0,39,408
23	4017375	rs739512371	23:4017375	1/1:0,30:31:78:772,78,0	1/1:0,25:25:57:571,57,0	1/1:0,30:30:66:667,66,0	0/0:30,1:31:72:0,72,781	0/0:30,0:30:69:0,69,747	0/0:33,0:33:75:0,75,811
23	4017388	rs737840918	23:4017388	1/1:0,35:36:60:539,60,0	1/1:0,24:24:45:409,45,0	1/1:0,30:30:75:708,75,0	0/0:34,0:34:90:0,90,989	0/0:29,0:29:81:0,81,866	0/0:30,0:31:72:0,72,803
23	4017544	rs317580287	23:4017544	1/1:0,25:27:66:644,66,0	1/1:0,30:30:75:732,75,0	1/1:0,37:37:84:807,84,0	0/0:47,0:48:99:0,129,1393	0/0:34,0:35:90:0,90,976	0/0:33,0:33:90:0,90,969
23	4017625	rs317696909	23:4017625	1/1:1,30:32:35:583,35,0	1/1:0,30:30:69:705,69,0	1/1:1,30:31:66:691,66,0	0/0:43,1:44:99:0,114,1230	0/0:39,1:40:87:0,87,944	0/0:39,0:39:99:0,108,1170
23	4018987	rs10728595	23:4018987	1/1:0,23:23:54:495,54,0	1/1:0,30:30:66:607,66,0	1/1:0,25:25:60:539,60,0	0/0:42,0:43:87:0,87,959	0/0:38,0:38:99:0,102,1147	0/0:33,1:35:87:0,87,960
23	4032783	rs735616631	23:4032783	0/0:12,0:13:24:0,24,211	0/0:16,0:16:33:0,33,317	0/0:27,0:27:57:0,57,544	1/1:0,15:15:42:470,42,0	1/1:0,23:23:54:571,54,0	1/1:0,19:19:42:447,42,0
23	4032795	rs737091869	23:4032795	0/0:13,0:14:27:0,27,278	0/0:16,0:16:33:0,33,306	0/0:24,0:24:42:0,42,400	1/1:0,16:16:39:411,39,0	1/1:0,23:24:48:520,48,0	1/1:0,19:20:36:372,36,0
23	4033780	rs317162724	23:4033780	1/1:0,29:30:54:508,54,0	1/1:0,24:24:63:590,63,0	1/1:0,38:38:90:849,90,0	0/0:38,0:38:99:0,102,1081	0/0:47,0:47:99:0,117,1241	0/0:30,0:31:78:0,78,814
23	4033788	rs312431159	23:4033788	1/1:0,27:28:54:557,54,0	1/1:0,23:23:48:478,48,0	1/1:3,36:39:72:749,72,0	0/0:36,0:36:96:0,96,918	0/0:44,0:44:99:0,117,1091	0/0:30,0:30:69:0,69,665
23	4037564	rs732500851	23:4037564	1/1:0,22:22:39:399,39,0	1/1:0,19:20:42:422,42,0	1/1:0,19:20:36:353,36,0	0/0:21,0:23:51:0,51,503	0/0:15,0:15:42:0,42,394	0/0:18,0:21:51:0,51,473
23	4054985	rs16190550	23:4054985	1/1:1,35:36:84:863,84,0	1/1:0,35:36:84:839,84,0	1/1:0,22:22:48:494,48,0	0/0:44,0:44:99:0,111,1138	0/0:44,0:44:99:0,126,1298	0/0:36,1:37:96:0,96,997
23	4054989	rs16190551	23:4054989	1/1:0,35:35:84:853,84,0	1/1:1,35:36:84:874,84,0	1/1:0,21:22:48:513,48,0	0/0:42,0:42:99:0,108,1156	0/0:45,0:45:99:0,120,1309	0/0:36,0:36:99:0,102,1093
23	4055167	rs16190553	23:4055167	1/1:1,36:38:81:807,81,0	1/1:0,35:36:81:846,81,0	1/1:0,25:25:57:572,57,0	0/0:36,0:36:90:0,90,981	0/0:43,0:43:99:0,111,1189	0/0:24,0:26:60:0,60,639
23	4055245	rs316552468	23:4055245	1/1:0,29:29:66:659,66,0	1/1:0,28:28:63:639,63,0	1/1:0,24:24:54:566,54,0	0/0:41,0:41:99:0,114,1200	0/0:57,1:58:99:0,147,1521	0/0:22,0:22:57:0,57,616
23	4055785	rs740148583	23:4055785	0/0:32,0:32:87:0,87,898	0/0:33,0:34:81:0,81,879	0/0:31,0:32:78:0,78,810	1/1:0,37:37:93:875,93,0	1/1:0,35:36:78:750,78,0	1/1:0,26:26:57:541,57,0
23	4055998	rs314854232	23:4055998	1/1:1,31:32:72:728,72,0	1/1:2,32:34:78:798,78,0	1/1:0,24:24:60:607,60,0	0/0:33,0:33:84:0,84,887	0/0:46,0:46:99:0,123,1343	0/0:26,0:27:60:0,60,663
23	4056022	rs317081843	23:4056022	0/0:32,0:33:81:0,81,740	0/0:33,0:34:63:0,63,575	0/0:24,0:24:54:0,54,515	1/1:0,29:29:78:816,78,0	1/1:0,48:49:99:1294,120,0	1/1:0,34:34:84:868,84,0
23	4056158	rs29005096	23:4056158	0/0:32,0:32:84:0,84,871	0/0:24,0:25:63:0,63,633	0/0:34,0:34:78:0,78,839	1/1:0,30:30:87:880,87,0	1/1:0,38:39:93:932,93,0	1/1:0,39:40:99:1011,102,0
24	345627	rs317863861	24:345627	0/0:18,0:19:42:0,42,385	0/0:26,0:27:36:0,36,354	0/0:26,0:26:57:0,57,522	1/1:0,27:27:72:781,72,0	1/1:0,27:27:66:704,66,0	1/1:0,39:39:87:925,87,0
24	346081	rs312432693	24:346081	0/0:22,0:22:39:0,39,371	0/0:22,0:22:48:0,48,428	0/0:32,0:34:66:0,66,602	1/1:0,29:31:69:732,69,0	1/1:0,20:21:48:495,48,0	1/1:0,35:35:81:850,81,0
24	5465138	rs318152346	24:5465138	0/0:28,0:28:75:0,75,812	0/0:38,0:39:99:0,105,1132	0/0:32,1:33:78:0,78,828	1/1:0,31:31:81:819,81,0	1/1:0,46:46:99:1204,123,0	1/1:0,39:39:99:1013,105,0
24	5465829	rs316546348	24:5465829	0/0:33,0:33:84:0,84,838	0/0:33,0:33:78:0,78,810	0/0:27,0:27:66:0,66,650	1/1:1,46:47:99:1300,123,0	1/1:1,41:42:78:1048,78,0	1/1:0,33:33:90:956,90,0
24	5465871	rs313476458	24:5465871	0/0:32,0:32:84:0,84,899	0/0:34,0:34:78:0,78,822	0/0:32,0:32:81:0,81,856	1/1:0,41:42:99:1017,105,0	1/1:0,44:44:99:1063,102,0	1/1:0,32:33:81:820,81,0
24	5466607	rs13724935	24:5466607	0/0:34,0:35:90:0,90,933	0/0:36,0:36:72:0,72,706	0/0:32,0:33:81:0,81,822	1/1:0,30:30:75:797,75,0	1/1:0,56:56:99:1535,141,0	1/1:0,43:44:99:1077,102,0
24	5467034	rs314991678	24:5467034	0/0:26,0:26:57:0,57,524	0/0:23,0:23:51:0,51,538	0/0:28,0:28:63:0,63,605	1/1:0,36:36:99:1060,99,0	1/1:0,31:32:78:859,78,0	1/1:0,51:54:99:1510,141,0
24	5470503	rs15225233	24:5470503	0/0:29,0:31:72:0,72,738	0/0:33,0:36:75:0,75,773	0/0:28,0:28:45:0,45,435	1/1:0,28:28:63:639,63,0	1/1:0,46:46:99:1195,117,0	1/1:0,27:27:72:733,72,0
25	1484021	rs314681078	25:1484021	1/1:0,34:34:90:902,90,0	1/1:0,23:23:69:714,69,0	1/1:0,25:25:63:635,63,0	0/0:38,0:38:99:0,105,1128	0/0:32,0:32:78:0,78,819	0/0:33,0:34:81:0,81,893
25	1484044	rs313775984	25:1484044	0/0:33,0:33:84:0,84,893	0/0:22,0:22:57:0,57,612	0/0:24,0:24:60:0,60,617	1/1:0,43:43:99:1233,120,0	1/1:0,39:41:99:1094,102,0	1/1:0,39:39:96:1016,96,0
26	809345	rs316973922	26:809345	0/0:35,0:35:93:0,93,932	0/0:35,0:35:90:0,90,970	0/0:37,0:37:81:0,81,835	1/1:0,39:39:99:1188,111,0	1/1:0,31:31:87:940,87,0	1/1:0,49:50:99:1483,135,0
26	809714	rs313477701	26:809714	0/0:17,0:19:45:0,45,437	0/0:25,0:25:48:0,48,485	0/0:23,0:25:57:0,57,572	1/1:1,37:38:99:1136,105,0	1/1:0,44:45:99:1242,114,0	1/1:0,36:37:90:981,90,0
26	810022	rs739746443	26:810022	0/0:29,0:30:54:0,54,511	0/0:27,0:28:57:0,57,511	0/0:36,0:37:87:0,87,765	1/1:0,28:28:78:837,78,0	1/1:0,25:25:66:733,66,0	1/1:0,39:39:99:1160,105,0
26	810326	rs315579824	26:810326	0/0:21,0:21:48:0,48,480	0/0:27,0:27:75:0,75,779	0/0:25,0:26:54:0,54,547	1/1:0,21:21:51:550,51,0	1/1:0,32:32:90:947,90,0	1/1:0,26:27:72:783,72,0
26	2138985	rs314235301	26:2138985	0/0:22,0:23:48:0,48,454	0/0:29,0:29:66:0,66,616	0/0:26,0:26:51:0,51,459	1/1:0,30:30:81:878,81,0	1/1:0,37:37:99:1103,102,0	1/1:0,28:29:78:873,78,0
26	2141211	rs14298521	26:2141211	0/0:34,0:35:93:0,93,968	0/0:21,0:21:57:0,57,600	0/0:27,0:28:63:0,63,675	1/1:0,35:35:93:906,93,0	1/1:0,33:34:87:838,87,0	1/1:0,41:41:99:986,99,0
26	2145125	rs317823637	26:2145125	0/0:33,1:34:75:0,75,755	0/0:25,0:25:57:0,57,587	0/0:20,0:22:48:0,48,443	1/1:0,29:29:78:848,78,0	1/1:0,29:29:81:864,81,0	1/1:0,29:29:78:853,78,0
26	2226611	rs314585065	26:2226611	1/1:0,41:41:99:1139,111,0	1/1:0,33:33:90:961,90,0	1/1:1,28:30:69:695,69,0	0/0:35,1:36:82:0,82,1058	0/0:38,0:38:99:0,105,1128	0/0:28,0:28:78:0,78,868
26	2227016	rs315492890	26:2227016	0/0:34,0:34:66:0,66,583	0/0:28,0:28:66:0,66,594	0/0:23,1:25:48:0,48,429	1/1:1,31:32:81:842,81,0	1/1:1,33:34:90:979,90,0	1/1:0,27:27:75:806,75,0
26	2227113	rs312627026	26:2227113	0/0:48,0:48:99:0,114,1179	0/0:39,0:39:99:0,99,1023	0/0:41,0:41:99:0,99,1032	1/1:1,43:44:99:1229,111,0	1/1:1,35:36:96:1036,96,0	1/1:1,27:28:75:817,75,0
26	2227117	rs317486793	26:2227117	0/0:46,0:46:96:0,96,895	0/0:39,0:40:87:0,87,822	0/0:44,0:44:90:0,90,842	1/1:0,43:43:99:1192,111,0	1/1:0,36:36:99:1053,99,0	1/1:0,29:29:72:747,72,0
26	2227564	rs315834631	26:2227564	0/0:26,0:28:69:0,69,692	0/0:39,0:40:84:0,84,876	0/0:49,0:49:99:0,126,1248	1/1:0,36:37:99:1102,105,0	1/1:0,39:41:99:1182,114,0	1/1:0,36:36:90:932,90,0
26	2227744	rs15230223	26:2227744	0/0:30,1:31:78:0,78,803	0/0:41,0:42:99:0,102,1050	0/0:29,0:30:69:0,69,671	1/1:0,24:25:57:609,57,0	1/1:0,51:51:99:1360,129,0	1/1:1,32:33:90:952,90,0
26	2244201	rs315275980	26:2244201	0/0:30,0:32:69:0,69,717	0/0:27,0:28:69:0,69,695	0/0:23,0:25:63:0,63,632	1/1:0,29:30:72:710,72,0	1/1:0,33:33:84:809,84,0	1/1:0,22:22:54:523,54,0
26	2381965	rs16201471	26:2381965	1/1:1,27:31:32:487,32,0	1/1:0,23:23:51:479,51,0	1/1:0,32:32:66:620,66,0	0/0:29,0:30:81:0,81,878	0/0:38,0:38:99:0,105,1159	0/0:26,0:26:69:0,69,747
26	2409563	rs316161971	26:2409563	1/1:0,19:19:51:475,51,0	1/1:0,24:24:48:426,48,0	1/1:0,15:15:33:340,33,0	0/0:22,1:26:36:0,36,382	0/0:26,0:28:51:0,51,559	0/0:26,0:27:48:0,48,517
26	2571914	rs15231386	26:2571914	0/0:21,0:21:57:0,57,551	0/0:26,0:26:69:0,69,709	0/0:13,0:13:33:0,33,343	1/1:0,25:25:72:757,72,0	1/1:0,32:32:84:915,84,0	1/1:0,41:41:99:1181,108,0
26	2571922	rs15231389	26:2571922	0/0:20,0:21:48:0,48,470	0/0:23,0:25:57:0,57,597	0/0:15,0:15:39:0,39,392	1/1:0,27:27:60:570,60,0	1/1:0,31:31:87:847,87,0	1/1:0,42:42:99:977,102,0
26	2572112	rs15231392	26:2572112	0/0:26,0:26:51:0,51,510	0/0:20,0:20:42:0,42,413	0/0:19,1:21:45:0,45,474	1/1:0,26:26:60:612,60,0	1/1:0,37:37:99:990,99,0	1/1:0,33:34:87:920,87,0
27	2818959	rs10731269	27:2818959	1/1:0,35:36:87:900,87,0	1/1:0,19:20:54:569,54,0	1/1:1,24:25:30:489,30,0	0/0:36,0:36:99:0,102,1141	0/0:38,0:38:99:0,102,1157	0/0:36,0:36:99:0,99,1023
27	2819021	rs318138851	27:2819021	1/1:0,31:31:75:729,75,0	1/1:0,35:36:81:807,81,0	1/1:0,28:29:63:631,63,0	0/0:36,0:38:93:0,93,999	0/0:30,0:30:72:0,72,778	0/0:27,0:29:66:0,66,700
27	2819844	rs16206632	27:2819844	1/1:0,29:29:72:738,72,0	1/1:0,24:24:72:740,72,0	1/1:0,25:26:66:701,66,0	0/0:33,0:34:69:0,69,685	0/0:31,0:31:81:0,81,788	0/0:32,0:32:60:0,60,581
27	5088836	rs10726906	27:5088836	0/0:34,0:34:93:0,93,905	0/0:38,0:38:99:0,99,1020	0/0:28,0:28:72:0,72,735	1/1:1,33:34:78:856,78,0	1/1:0,36:36:99:1107,99,0	1/1:0,33:33:84:935,84,0
27	5094423	.	27:5094423	0/0:38,0:40:78:0,78,791	0/0:32,1:33:81:0,81,850	0/0:35,0:36:87:0,87,890	1/1:0,32:32:72:693,72,0	1/1:0,34:34:84:853,84,0	1/1:0,48:48:99:1299,129,0
27	5112141	rs318100040	27:5112141	0/0:40,1:41:85:0,85,1094	0/0:27,0:27:66:0,66,637	0/0:35,3:38:46:0,46,724	1/1:1,33:34:90:1014,90,0	1/1:0,39:39:99:1169,105,0	1/1:0,40:40:99:1259,114,0
27	5114537	rs735422660	27:5114537	0/0:27,0:29:57:0,57,586	0/0:23,0:25:51:0,51,517	0/0:14,1:16:27:0,27,282	1/1:0,36:38:84:844,84,0	1/1:0,39:39:99:1050,99,0	1/1:0,34:34:93:939,93,0
27	5160875	rs312939500	27:5160875	0/0:32,0:32:84:0,84,842	0/0:22,1:23:51:0,51,530	0/0:44,1:45:96:0,96,968	1/1:0,31:31:90:1001,90,0	1/1:0,31:31:81:847,81,0	1/1:0,36:36:99:1173,108,0
27	5161307	rs314620339	27:5161307	0/0:27,0:27:60:0,60,564	0/0:28,0:28:69:0,69,638	0/0:34,0:34:78:0,78,705	1/1:0,37:37:99:1117,105,0	1/1:0,37:37:99:1166,108,0	1/1:0,43:43:99:1286,120,0
27	5162681	rs739169384	27:5162681	0/0:35,0:35:99:0,102,1116	0/0:25,0:26:63:0,63,658	0/0:32,0:32:81:0,81,847	1/1:0,43:43:99:1153,111,0	1/1:0,38:39:99:1082,105,0	1/1:0,36:37:96:967,96,0
28	1090744	rs741127407	28:1090744	1/1:0,33:35:69:720,69,0	1/1:0,23:24:39:414,39,0	1/1:0,24:27:60:613,60,0	0/0:41,0:41:99:0,117,1201	0/0:28,0:28:78:0,78,762	0/0:31,0:31:69:0,69,700
28	1090746	rs732213095	28:1090746	0/0:34,0:36:81:0,81,728	0/0:23,0:23:45:0,45,410	0/0:28,0:28:54:0,54,495	1/1:0,42:42:99:1213,111,0	1/1:0,27:27:81:857,81,0	1/1:0,31:31:75:795,75,0
28	2454519	rs317510193	28:2454519	0/0:37,0:37:69:0,69,630	0/0:24,0:24:60:0,60,554	0/0:23,0:23:60:0,60,579	1/1:0,33:33:93:991,93,0	1/1:0,35:35:99:1111,99,0	1/1:0,30:30:72:785,72,0
28	2463053	rs312488975	28:2463053	0/0:34,0:34:78:0,78,720	0/0:19,1:20:48:0,48,446	0/0:38,0:38:87:0,87,809	1/1:0,32:33:93:993,93,0	1/1:0,38:39:99:1146,108,0	1/1:1,28:31:69:752,69,0
28	2463414	rs312888673	28:2463414	0/0:23,0:23:45:0,45,405	0/0:27,0:27:51:0,51,484	0/0:34,0:34:81:0,81,735	1/1:0,30:30:84:933,84,0	1/1:0,36:36:96:1046,96,0	1/1:0,28:28:75:813,75,0
28	2463416	rs315421996	28:2463416	0/0:23,0:23:60:0,60,614	0/0:26,0:26:57:0,57,612	0/0:33,0:34:90:0,90,889	1/1:0,30:30:78:875,78,0	1/1:0,35:36:99:1101,102,0	1/1:0,28:28:81:845,81,0
28	2467218	rs314080079	28:2467218	0/0:40,0:41:93:0,93,919	0/0:46,0:46:99:0,114,1181	0/0:37,0:38:90:0,90,912	1/1:0,44:44:99:1399,129,0	1/1:0,39:39:99:1186,111,0	1/1:0,36:36:99:1073,102,0
28	2771721	.	28:2771721	0/0:18,0:18:42:0,42,400	0/0:20,0:20:48:0,48,472	0/0:20,0:21:54:0,54,528	1/1:0,20:21:33:338,33,0	1/1:0,27:28:54:567,54,0	1/1:0,19:22:42:444,42,0
28	2788855	rs738303794	28:2788855	0/0:25,0:25:48:0,48,493	0/0:18,0:18:39:0,39,382	0/0:27,0:27:48:0,48,460	1/1:1,16:17:36:360,36,0	1/1:0,31:32:78:854,78,0	1/1:0,35:36:81:861,81,0
28	2854018	rs29004898	28:2854018	0/0:32,0:33:72:0,72,655	0/0:24,0:24:60:0,60,562	0/0:38,0:38:78:0,78,753	1/1:0,33:34:90:971,90,0	1/1:0,36:37:93:1007,93,0	1/1:0,43:43:99:1121,105,0
28	2854793	rs313618373	28:2854793	0/0:34,0:34:81:0,81,835	0/0:31,0:32:81:0,81,843	0/0:23,0:23:57:0,57,587	1/1:0,44:45:99:1041,108,0	1/1:0,33:36:75:748,75,0	1/1:0,23:24:51:489,51,0
28	3811157	rs736611482	28:3811157	0/0:20,0:23:42:0,42,369	0/0:25,0:25:51:0,51,475	0/0:24,0:24:60:0,60,540	1/1:0,38:40:87:936,87,0	1/1:0,32:32:78:836,78,0	1/1:0,38:38:75:799,75,0
28	3811508	rs739332144	28:3811508	0/0:22,0:24:48:0,48,456	0/0:25,0:25:51:0,51,499	0/0:32,0:32:66:0,66,643	1/1:0,26:26:66:703,66,0	1/1:0,39:40:99:1226,114,0	1/1:0,39:39:96:1051,96,0
28	4172236	rs314598790	28:4172236	1/1:0,34:34:75:746,75,0	1/1:0,25:27:60:620,60,0	1/1:0,28:28:69:692,69,0	0/0:35,0:35:90:0,90,912	0/0:39,0:39:96:0,96,1027	0/0:35,0:35:90:0,90,957
28	4172574	rs14307817	28:4172574	1/1:0,35:36:84:726,84,0	1/1:1,17:18:11:308,11,0	1/1:0,34:35:66:586,66,0	0/0:35,0:38:87:0,87,967	0/0:35,0:35:93:0,93,1029	0/0:35,0:35:99:0,99,1099
28	4175957	rs315660996	28:4175957	1/1:0,30:31:66:621,66,0	1/1:0,23:23:54:497,54,0	1/1:0,26:26:54:482,54,0	0/0:27,0:27:69:0,69,739	0/0:33,0:33:90:0,90,996	0/0:37,0:37:99:0,99,1082
28	4178201	rs312522596	28:4178201	1/1:0,34:35:84:902,84,0	1/1:0,39:40:99:1015,99,0	1/1:0,25:25:60:628,60,0	0/0:38,0:38:99:0,108,1130	0/0:32,0:32:90:0,90,993	0/0:41,0:41:99:0,108,1147
Z	899765	rs314807845	Z:899765	0/0:26,0:27:66:0,66,620	0/0:28,0:30:63:0,63,638	0/0:25,0:25:60:0,60,605	1/1:0,9:11:24:256,24,0	1/1:0,13:13:36:379,36,0	1/1:0,12:12:33:354,33,0
Z	904386	rs10731255	Z:904386	1/1:0,37:38:90:902,90,0	1/1:0,45:45:96:977,96,0	1/1:0,33:34:87:900,87,0	0/0:21,0:24:45:0,45,479	0/0:26,0:26:57:0,57,609	0/0:14,0:16:36:0,36,386
Z	904474	rs733269906	Z:904474	1/1:0,44:46:99:1226,114,0	1/1:0,32:32:75:810,75,0	1/1:0,45:45:99:1221,114,0	0/0:25,0:25:66:0,66,613	0/0:19,0:19:57:0,57,527	0/0:21,0:21:57:0,57,548
Z	1061908	rs316610851	Z:1061908	0/0:24,0:24:54:0,54,557	0/0:25,0:25:60:0,60,637	0/0:24,0:25:57:0,57,601	1/1:0,20:20:51:499,51,0	1/1:0,18:19:42:411,42,0	1/1:0,25:25:66:606,66,0
Z	1066903	rs738216695	Z:1066903	0/0:28,0:31:48:0,48,509	0/0:22,0:24:48:0,48,503	0/0:18,0:18:33:0,33,336	1/1:0,13:14:36:360,36,0	1/1:0,12:12:33:331,33,0	1/1:0,17:17:39:356,39,0
Z	1068121	rs312925287	Z:1068121	0/0:25,0:25:45:0,45,464	0/0:17,0:18:24:0,24,236	0/0:27,0:27:63:0,63,656	1/1:0,11:11:21:187,21,0	1/1:0,15:15:33:319,33,0	1/1:0,20:20:36:322,36,0
Z	2176925	rs317693428	Z:2176925	0/0:29,1:30:66:0,66,643	0/0:36,1:38:75:0,75,715	0/0:22,0:22:45:0,45,422	1/1:0,16:16:33:328,33,0	1/1:0,19:19:45:418,45,0	1/1:0,18:18:42:408,42,0
Z	2204698	rs313057498	Z:2204698	1/1:0,24:25:60:543,60,0	1/1:0,36:37:87:844,87,0	1/1:0,29:29:60:608,60,0	0/0:14,0:14:42:0,42,452	0/0:20,0:20:57:0,57,633	0/0:11,0:11:27:0,27,301
Z	8989506	rs735298472	Z:8989506	1/1:0,27:27:54:534,54,0	1/1:0,16:16:42:408,42,0	1/1:0,24:27:54:555,54,0	0/0:13,0:13:30:0,30,325	0/0:17,0:17:51:0,51,543	0/0:12,0:12:33:0,33,354
Z	8991277	rs741736810	Z:8991277	0/0:16,0:18:33:0,33,284	0/0:24,0:24:57:0,57,537	0/0:25,0:25:48:0,48,442	1/1:0,10:10:27:278,27,0	1/1:0,15:17:33:349,33,0	1/1:0,13:13:27:295,27,0
Z	9575335	rs14784804	Z:9575335	1/1:0,34:35:96:987,96,0	1/1:0,36:36:99:1029,99,0	1/1:0,44:44:99:1207,120,0	0/0:26,0:26:66:0,66,707	0/0:25,0:25:72:0,72,746	0/0:21,0:21:48:0,48,495
Z	9591300	rs16780405	Z:9591300	0/0:25,0:26:54:0,54,540	0/0:31,0:31:60:0,60,666	0/0:25,0:25:66:0,66,670	1/1:0,15:15:36:381,36,0	1/1:0,22:22:54:577,54,0	1/1:0,17:18:45:483,45,0
Z	9601248	.	Z:9601248	1/1:0,21:27:39:382,39,0	1/1:1,12:14:18:180,18,0	1/1:2,18:26:30:296,30,0	0/0:10,0:10:27:0,27,301	0/0:16,0:16:39:0,39,418	0/0:18,0:18:39:0,39,411
Z	13576689	rs16103170	Z:13576689	0/0:27,0:28:69:0,69,661	0/0:21,0:22:54:0,54,548	0/0:46,0:46:99:0,111,1139	1/1:0,21:21:54:599,54,0	1/1:0,17:17:48:521,48,0	1/1:0,21:21:54:590,54,0
Z	13576945	rs315422536	Z:13576945	0/0:33,0:34:78:0,78,807	0/0:31,0:31:72:0,72,725	0/0:30,0:32:51:0,51,533	1/1:0,29:29:78:858,78,0	1/1:0,22:22:60:639,60,0	1/1:0,21:21:63:663,63,0
Z	13576949	rs314333266	Z:13576949	0/0:35,0:36:84:0,84,833	0/0:30,0:31:72:0,72,740	0/0:32,0:33:81:0,81,811	1/1:0,27:29:75:776,75,0	1/1:0,22:22:51:547,51,0	1/1:0,22:22:42:432,42,0
Z	16438209	rs315783218	Z:16438209	0/0:33,0:33:93:0,93,1006	0/0:32,0:32:87:0,87,917	0/0:29,0:29:78:0,78,852	1/1:0,16:16:45:417,45,0	1/1:0,22:22:51:503,51,0	1/1:0,14:14:42:396,42,0
Z	16438656	rs314271985	Z:16438656	0/0:43,0:43:99:0,117,1189	0/0:30,0:30:69:0,69,743	0/0:34,1:35:78:0,78,820	1/1:0,9:9:27:293,27,0	1/1:0,22:23:54:582,54,0	1/1:0,18:18:48:548,48,0
Z	16438998	rs315937177	Z:16438998	0/0:42,0:42:96:0,96,950	0/0:23,0:23:48:0,48,473	0/0:34,0:34:69:0,69,702	1/1:0,18:18:48:512,48,0	1/1:0,23:23:66:722,66,0	1/1:0,23:23:63:688,63,0
Z	16439451	rs318060978	Z:16439451	0/0:38,0:38:87:0,87,897	0/0:32,0:32:93:0,93,1021	0/0:33,0:33:81:0,81,867	1/1:0,9:9:18:167,18,0	1/1:0,24:24:63:589,63,0	1/1:1,19:20:48:458,48,0
Z	16439542	rs313732089	Z:16439542	0/0:33,0:34:84:0,84,771	0/0:33,0:34:72:0,72,662	0/0:31,0:32:84:0,84,816	1/1:0,19:19:54:571,54,0	1/1:0,18:18:45:471,45,0	1/1:0,21:21:48:515,48,0
Z	16439926	rs317629932	Z:16439926	0/0:33,0:34:84:0,84,880	0/0:33,0:34:81:0,81,848	0/0:38,0:38:93:0,93,990	1/1:0,17:17:39:384,39,0	1/1:0,13:13:36:377,36,0	1/1:0,21:21:54:531,54,0
Z	16440118	rs318124241	Z:16440118	0/0:26,0:26:66:0,66,699	0/0:26,0:27:69:0,69,750	0/0:25,0:25:63:0,63,659	1/1:0,19:19:54:564,54,0	1/1:0,13:13:33:359,33,0	1/1:0,11:11:33:353,33,0
Z	21147609	rs315471223	Z:21147609	1/1:0,36:37:84:875,84,0	1/1:0,24:26:48:486,48,0	1/1:0,39:40:99:1017,102,0	0/0:8,1:9:21:0,21,211	0/0:20,0:20:51:0,51,517	0/0:14,0:14:36:0,36,371
Z	21149482	rs317877142	Z:21149482	0/0:31,0:32:75:0,75,773	0/0:24,0:24:60:0,60,605	0/0:30,0:30:75:0,75,783	1/1:0,23:23:63:655,63,0	1/1:0,15:15:42:450,42,0	1/1:1,26:27:72:755,72,0
Z	21149761	rs314975729	Z:21149761	0/0:33,0:33:66:0,66,653	0/0:17,0:17:45:0,45,471	0/0:31,0:31:72:0,72,728	1/1:0,25:25:69:747,69,0	1/1:0,17:17:48:550,48,0	1/1:0,17:18:42:444,42,0
Z	21150157	rs732287959	Z:21150157	1/1:0,32:32:81:850,81,0	1/1:0,17:18:45:460,45,0	1/1:0,42:42:99:1206,117,0	0/0:14,0:15:33:0,33,326	0/0:19,0:19:54:0,54,552	0/0:23,0:23:51:0,51,492
Z	21150876	rs315392377	Z:21150876	1/1:0,27:27:66:682,66,0	1/1:0,29:30:57:605,57,0	1/1:0,29:31:63:648,63,0	0/0:19,0:19:45:0,45,492	0/0:12,0:12:36:0,36,371	0/0:24,0:24:69:0,69,722
Z	21150890	rs315253026	Z:21150890	1/1:0,26:27:66:708,66,0	1/1:0,29:29:72:784,72,0	1/1:0,33:33:84:867,84,0	0/0:17,0:17:48:0,48,497	0/0:12,0:12:33:0,33,353	0/0:21,0:22:60:0,60,628
Z	21150946	rs318155805	Z:21150946	1/1:1,29:30:72:760,72,0	1/1:1,30:31:75:757,75,0	1/1:1,30:32:78:809,78,0	0/0:8,0:8:21:0,21,232	0/0:15,0:15:33:0,33,363	0/0:18,0:18:51:0,51,546
Z	21152221	rs734185124	Z:21152221	1/1:0,29:29:78:861,78,0	1/1:0,29:30:72:765,72,0	1/1:0,28:28:69:738,69,0	0/0:13,0:14:36:0,36,397	0/0:15,0:15:33:0,33,364	0/0:18,0:20:51:0,51,561
Z	21152222	rs738506154	Z:21152222	1/1:0,29:29:75:819,75,0	1/1:0,30:30:75:773,75,0	1/1:0,28:28:63:645,63,0	0/0:14,0:14:39:0,39,429	0/0:15,0:15:30:0,30,325	0/0:20,0:20:45:0,45,484
Z	21152411	rs317740723	Z:21152411	1/1:0,30:30:78:813,78,0	1/1:0,40:40:99:1123,105,0	1/1:0,33:33:90:968,90,0	0/0:23,1:24:33:0,33,551	0/0:29,0:29:63:0,63,664	0/0:17,0:17:45:0,45,475
Z	21152512	rs734445107	Z:21152512	1/1:0,33:34:84:850,84,0	1/1:0,37:39:90:914,90,0	1/1:0,20:20:48:456,48,0	0/0:21,0:21:54:0,54,506	0/0:19,0:19:51:0,51,512	0/0:18,0:19:54:0,54,536
Z	21152542	rs737701304	Z:21152542	1/1:0,30:30:75:776,75,0	1/1:1,42:44:99:1033,102,0	1/1:0,23:23:45:471,45,0	0/0:15,1:16:39:0,39,419	0/0:20,0:20:54:0,54,616	0/0:20,0:20:57:0,57,623
Z	21152839	rs316290949	Z:21152839	1/1:0,27:27:78:803,78,0	1/1:0,34:34:96:1007,96,0	1/1:0,26:26:69:736,69,0	0/0:15,0:15:42:0,42,471	0/0:19,1:20:57:0,57,613	0/0:26,1:27:63:0,63,674
Z	21153688	rs313802206	Z:21153688	1/1:0,34:35:99:1026,99,0	1/1:0,27:27:72:731,72,0	1/1:0,17:17:39:410,39,0	0/0:17,0:17:45:0,45,405	0/0:25,0:25:66:0,66,621	0/0:15,0:15:30:0,30,275
Z	21154648	rs14754957	Z:21154648	0/0:32,0:34:78:0,78,796	0/0:19,0:21:51:0,51,540	0/0:33,0:33:81:0,81,877	1/1:0,17:17:42:449,42,0	1/1:0,24:24:63:679,63,0	1/1:0,28:28:75:815,75,0
Z	21775787	rs316133125	Z:21775787	1/1:0,31:32:57:535,57,0	1/1:0,25:25:48:424,48,0	1/1:0,29:30:51:472,51,0	0/0:20,0:20:57:0,57,606	0/0:20,0:20:60:0,60,662	0/0:16,0:16:36:0,36,386
Z	21775814	rs312578914	Z:21775814	0/0:22,1:24:45:0,45,450	0/0:26,0:27:54:0,54,557	0/0:24,0:24:54:0,54,542	1/1:0,18:18:51:511,51,0	1/1:0,17:17:48:495,48,0	1/1:0,15:15:36:366,36,0
Z	21775852	rs317178354	Z:21775852	1/1:0,24:24:45:451,45,0	1/1:0,26:27:45:467,45,0	1/1:0,22:22:51:554,51,0	0/0:19,0:19:48:0,48,537	0/0:12,0:12:36:0,36,392	0/0:11,0:11:27:0,27,294
Z	21775882	rs317186393	Z:21775882	1/1:0,16:17:39:413,39,0	1/1:1,20:21:23:493,23,0	1/1:0,23:23:48:512,48,0	0/0:20,0:20:51:0,51,516	0/0:15,0:15:45:0,45,473	0/0:14,0:14:30:0,30,315
Z	23680184	rs733255817	Z:23680184	0/0:31,0:32:66:0,66,712	0/0:24,0:24:51:0,51,521	0/0:29,0:35:60:0,60,622	1/1:0,14:14:33:335,33,0	1/1:0,26:26:66:643,66,0	1/1:0,22:22:48:442,48,0
Z	23692824	rs313636232	Z:23692824	1/1:0,36:37:99:1029,99,0	1/1:1,36:38:93:996,93,0	1/1:0,40:40:96:947,96,0	0/0:27,0:27:69:0,69,730	0/0:20,0:20:57:0,57,617	0/0:28,0:28:75:0,75,839
Z	23699059	rs10722155	Z:23699059	1/1:0,38:38:93:925,93,0	1/1:0,35:35:75:717,75,0	1/1:0,35:35:87:849,87,0	0/0:25,0:25:75:0,75,792	0/0:23,1:24:60:0,60,644	0/0:19,0:19:48:0,48,514
Z	24443548	rs741793407	Z:24443548	0/0:24,0:25:57:0,57,587	0/0:22,0:24:60:0,60,598	0/0:29,0:29:75:0,75,776	1/1:0,10:10:30:319,30,0	1/1:1,15:16:42:455,42,0	1/1:0,18:18:48:536,48,0
Z	24503544	rs317231339	Z:24503544	0/0:22,0:23:54:0,54,531	0/0:41,1:42:84:0,84,881	0/0:29,0:29:72:0,72,751	1/1:0,20:20:42:439,42,0	1/1:0,17:17:48:509,48,0	1/1:0,18:18:42:460,42,0
Z	26244633	rs313477155	Z:26244633	0/0:21,0:22:39:0,39,399	0/0:22,0:22:42:0,42,417	0/0:22,1:23:45:0,45,452	1/1:0,22:22:54:578,54,0	1/1:0,24:24:63:669,63,0	1/1:0,16:16:39:422,39,0
Z	26287248	rs313783320	Z:26287248	0/0:37,0:40:87:0,87,913	0/0:21,0:21:57:0,57,606	0/0:30,1:32:69:0,69,710	1/1:0,22:22:57:587,57,0	1/1:0,25:27:60:625,60,0	1/1:0,22:22:57:605,57,0
Z	26424657	rs317219970	Z:26424657	0/0:26,0:26:69:0,69,704	0/0:34,0:34:93:0,93,915	0/0:27,0:27:66:0,66,664	1/1:0,13:13:36:398,36,0	1/1:0,14:14:39:419,39,0	1/1:0,16:16:42:442,42,0
Z	26427704	rs317592904	Z:26427704	1/1:0,33:34:78:793,78,0	1/1:0,30:32:81:824,81,0	1/1:0,27:27:66:695,66,0	0/0:21,0:21:60:0,60,574	0/0:23,0:23:63:0,63,603	0/0:20,0:22:48:0,48,464
Z	26429706	rs14777636	Z:26429706	0/0:45,0:46:99:0,117,1223	0/0:27,0:28:75:0,75,756	0/0:37,1:38:96:0,96,986	1/1:0,14:14:39:430,39,0	1/1:0,22:22:54:588,54,0	1/1:0,20:20:57:611,57,0
Z	27391797	rs737506659	Z:27391797	0/0:27,0:28:60:0,60,618	0/0:30,0:31:66:0,66,652	0/0:27,0:28:60:0,60,615	1/1:0,13:13:36:378,36,0	1/1:0,20:20:51:529,51,0	1/1:0,16:16:36:377,36,0
Z	27391798	rs739521037	Z:27391798	0/0:24,2:27:54:0,54,531	0/0:28,2:31:60:0,60,591	0/0:27,1:28:66:0,66,659	1/1:0,13:13:30:304,30,0	1/1:0,20:20:36:383,36,0	1/1:0,16:16:39:379,39,0
Z	27438584	rs10721907	Z:27438584	0/0:27,0:27:66:0,66,623	0/0:36,0:36:69:0,69,666	0/0:27,0:27:63:0,63,562	1/1:0,17:17:48:530,48,0	1/1:0,18:18:48:497,48,0	1/1:0,24:25:69:736,69,0
Z	27456670	rs313200454	Z:27456670	0/0:31,0:31:78:0,78,791	0/0:28,0:28:81:0,81,857	0/0:40,0:40:99:0,99,999	1/1:0,20:20:60:655,60,0	1/1:0,33:33:93:1008,93,0	1/1:0,20:20:60:639,60,0
Z	30830307	rs313138472	Z:30830307	0/0:31,1:32:69:0,69,666	0/0:27,1:28:66:0,66,631	0/0:17,2:19:20:0,20,381	1/1:1,22:23:60:647,60,0	1/1:1,25:26:69:735,69,0	1/1:0,20:20:54:560,54,0
Z	30896330	rs734198139	Z:30896330	1/1:0,20:20:54:546,54,0	1/1:0,26:27:63:638,63,0	1/1:0,35:35:75:770,75,0	0/0:24,0:24:54:0,54,591	0/0:19,0:19:57:0,57,626	0/0:15,0:15:45:0,45,448
Z	31815762	rs314975171	Z:31815762	1/1:0,42:42:99:1079,105,0	1/1:0,32:32:81:850,81,0	1/1:0,31:33:63:626,63,0	0/0:22,0:22:63:0,63,658	0/0:26,0:26:66:0,66,703	0/0:30,0:30:72:0,72,755
Z	31830168	rs313808611	Z:31830168	0/0:26,0:28:48:0,48,489	0/0:32,0:33:69:0,69,718	0/0:28,0:31:48:0,48,501	1/1:0,11:11:30:276,30,0	1/1:0,12:12:30:287,30,0	1/1:0,10:10:30:290,30,0
Z	34027169	rs13795436	Z:34027169	0/0:34,0:36:78:0,78,778	0/0:41,0:43:96:0,96,958	0/0:40,0:40:99:0,99,991	1/1:0,11:13:27:296,27,0	1/1:0,22:23:33:361,33,0	1/1:0,13:15:36:376,36,0
Z	34034396	rs316746614	Z:34034396	0/0:20,0:21:45:0,45,469	0/0:30,0:31:69:0,69,701	0/0:34,0:34:87:0,87,915	1/1:0,26:26:75:832,75,0	1/1:0,15:15:36:390,36,0	1/1:0,23:24:51:574,51,0
Z	34042155	rs14761217	Z:34042155	0/0:37,0:39:93:0,93,988	0/0:26,0:26:60:0,60,626	0/0:32,0:33:96:0,96,989	1/1:0,21:21:51:555,51,0	1/1:0,23:23:66:723,66,0	1/1:0,20:20:48:531,48,0
Z	34059026	rs314747053	Z:34059026	0/0:35,0:35:78:0,78,741	0/0:32,0:32:72:0,72,662	0/0:36,0:37:60:0,60,553	1/1:0,23:23:63:651,63,0	1/1:0,27:27:60:633,60,0	1/1:0,13:13:27:306,27,0
Z	34068390	rs317036257	Z:34068390	0/0:38,0:38:99:0,108,1116	0/0:24,0:26:63:0,63,668	0/0:37,1:39:96:0,96,983	1/1:0,22:22:57:599,57,0	1/1:0,18:18:45:487,45,0	1/1:0,18:18:51:540,51,0
Z	34072679	rs313141003	Z:34072679	0/0:38,0:39:84:0,84,861	0/0:33,1:34:57:0,57,563	0/0:21,0:21:42:0,42,437	1/1:0,17:17:48:498,48,0	1/1:0,21:21:60:622,60,0	1/1:0,24:24:60:626,60,0
Z	37496765	rs13783879	Z:37496765	0/0:48,1:49:99:0,123,1299	0/0:34,0:35:87:0,87,904	0/0:45,0:45:99:0,111,1164	1/1:0,22:23:60:595,60,0	1/1:0,20:20:48:458,48,0	1/1:0,25:25:63:602,63,0
Z	37503806	rs738262005	Z:37503806	0/0:33,0:34:90:0,90,951	0/0:43,0:45:99:0,108,1125	0/0:30,0:30:63:0,63,646	1/1:0,18:18:51:535,51,0	1/1:0,11:11:33:361,33,0	1/1:0,13:13:36:374,36,0
Z	37512593	rs317590581	Z:37512593	0/0:44,0:44:99:0,114,1179	0/0:32,0:32:81:0,81,844	0/0:36,0:36:93:0,93,980	1/1:0,23:23:60:599,60,0	1/1:0,24:24:66:655,66,0	1/1:0,21:21:63:633,63,0
Z	37516346	rs315069192	Z:37516346	0/0:40,0:41:84:0,84,809	0/0:32,0:34:78:0,78,728	0/0:37,0:37:87:0,87,824	1/1:0,19:19:54:604,54,0	1/1:0,29:29:78:834,78,0	1/1:0,21:21:54:605,54,0
Z	37797316	rs318036196	Z:37797316	0/0:42,0:43:99:0,114,1170	0/0:31,0:31:87:0,87,881	0/0:34,0:34:87:0,87,924	1/1:0,29:29:75:810,75,0	1/1:0,14:14:33:351,33,0	1/1:0,21:21:63:691,63,0
Z	37800580	rs739046220	Z:37800580	0/0:32,0:32:90:0,90,950	0/0:25,0:25:66:0,66,689	0/0:29,0:30:57:0,57,597	1/1:0,16:16:39:400,39,0	1/1:0,21:22:57:566,57,0	1/1:0,29:29:66:630,66,0
Z	37807096	.	Z:37807096	0/0:33,0:33:63:0,63,591	0/0:17,0:17:27:0,27,257	0/0:41,0:41:87:0,87,804	1/1:0,14:14:42:455,42,0	1/1:0,20:20:60:637,60,0	1/1:0,15:15:39:427,39,0
Z	37816952	rs14765817	Z:37816952	0/0:32,0:33:75:0,75,765	0/0:40,0:40:99:0,99,1003	0/0:36,0:36:84:0,84,868	1/1:0,22:24:54:602,54,0	1/1:0,31:31:81:853,81,0	1/1:0,27:27:72:784,72,0
Z	39920961	rs315157622	Z:39920961	0/0:38,0:38:87:0,87,857	0/0:29,0:29:66:0,66,718	0/0:26,0:26:60:0,60,614	1/1:0,28:28:72:761,72,0	1/1:0,27:27:72:802,72,0	1/1:0,9:9:24:250,24,0
Z	39921019	rs317011239	Z:39921019	0/0:35,0:36:93:0,93,929	0/0:36,0:36:75:0,75,757	0/0:28,0:28:63:0,63,598	1/1:0,23:23:51:489,51,0	1/1:0,23:23:60:591,60,0	1/1:0,11:11:30:284,30,0
Z	39921265	rs313412478	Z:39921265	0/0:43,0:44:99:0,102,939	0/0:29,0:30:63:0,63,607	0/0:35,0:36:84:0,84,782	1/1:0,18:18:48:531,48,0	1/1:0,30:30:84:941,84,0	1/1:0,24:24:63:681,63,0
Z	41350447	rs313700216	Z:41350447	0/0:34,0:35:87:0,87,925	0/0:35,0:36:87:0,87,908	0/0:38,0:38:84:0,84,838	1/1:0,17:17:45:484,45,0	1/1:0,17:17:48:527,48,0	1/1:0,15:15:42:465,42,0
Z	41350627	rs318057117	Z:41350627	0/0:24,0:25:63:0,63,634	0/0:29,0:29:84:0,84,862	0/0:30,0:32:84:0,84,876	1/1:0,20:20:60:607,60,0	1/1:0,23:23:63:690,63,0	1/1:0,22:22:51:528,51,0
Z	44509586	rs312412336	Z:44509586	0/0:33,0:35:93:0,93,973	0/0:36,0:37:96:0,96,1003	0/0:35,0:35:84:0,84,894	1/1:0,18:18:51:514,51,0	1/1:0,17:17:45:442,45,0	1/1:0,27:27:72:687,72,0
Z	44530996	rs315430994	Z:44530996	0/0:33,0:33:75:0,75,791	0/0:27,0:28:75:0,75,805	0/0:25,0:26:69:0,69,708	1/1:0,23:23:54:529,54,0	1/1:0,10:10:21:207,21,0	1/1:0,12:13:36:339,36,0
Z	46080869	rs314833760	Z:46080869	0/0:21,0:23:54:0,54,582	0/0:32,0:32:84:0,84,916	0/0:38,0:38:93:0,93,992	1/1:0,16:16:48:509,48,0	1/1:0,20:20:60:647,60,0	1/1:0,21:21:51:549,51,0
Z	46097896	rs316041365	Z:46097896	0/0:35,0:36:84:0,84,866	0/0:34,0:34:75:0,75,775	0/0:26,0:26:66:0,66,690	1/1:0,14:14:36:389,36,0	1/1:0,26:26:72:753,72,0	1/1:0,15:15:33:342,33,0
Z	46097917	rs317528641	Z:46097917	0/0:34,0:35:78:0,78,820	0/0:31,0:34:57:0,57,576	0/0:30,0:31:60:0,60,634	1/1:0,13:13:30:309,30,0	1/1:0,26:26:69:697,69,0	1/1:1,13:14:33:344,33,0
Z	51882820	rs317025973	Z:51882820	0/0:45,0:45:99:0,111,1126	0/0:23,0:23:57:0,57,625	0/0:36,0:36:93:0,93,941	1/1:1,13:14:33:344,33,0	1/1:0,16:16:33:355,33,0	1/1:0,14:14:42:431,42,0
Z	51884220	rs312926951	Z:51884220	0/0:30,0:30:81:0,81,815	0/0:45,0:45:99:0,129,1350	0/0:30,0:30:87:0,87,925	1/1:0,23:23:63:683,63,0	1/1:0,27:28:78:836,78,0	1/1:0,18:18:54:574,54,0
Z	51884339	rs317615410	Z:51884339	0/0:40,0:40:99:0,102,1051	0/0:35,0:35:75:0,75,773	0/0:32,0:33:78:0,78,840	1/1:0,17:17:48:527,48,0	1/1:0,15:16:39:428,39,0	1/1:1,15:16:16:362,16,0
Z	51884585	rs316586630	Z:51884585	1/1:0,34:36:87:821,87,0	1/1:0,20:21:36:355,36,0	1/1:0,18:18:42:400,42,0	0/0:16,0:16:42:0,42,454	0/0:18,0:18:45:0,45,492	0/0:22,0:22:63:0,63,672
Z	51895084	rs316017016	Z:51895084	1/1:1,27:28:57:587,57,0	1/1:0,21:22:48:499,48,0	1/1:1,29:30:45:450,45,0	0/0:22,0:22:51:0,51,527	0/0:19,0:19:54:0,54,597	0/0:21,0:21:45:0,45,489
Z	56831435	rs16096662	Z:56831435	0/0:32,0:33:75:0,75,751	0/0:20,0:20:42:0,42,389	0/0:30,0:30:72:0,72,675	1/1:0,28:28:75:833,75,0	1/1:0,20:20:60:644,60,0	1/1:0,14:14:39:422,39,0
Z	56841253	rs14750659	Z:56841253	0/0:30,0:30:81:0,81,871	0/0:31,0:31:84:0,84,883	0/0:34,0:34:90:0,90,950	1/1:1,21:22:54:582,54,0	1/1:0,22:22:60:648,60,0	1/1:0,11:11:33:353,33,0
Z	56842921	rs317859605	Z:56842921	0/0:33,0:33:66:0,66,628	0/0:40,0:40:84:0,84,781	0/0:34,0:36:75:0,75,704	1/1:0,14:14:42:434,42,0	1/1:0,18:18:51:576,51,0	1/1:0,24:24:66:722,66,0
Z	59546302	rs314785247	Z:59546302	1/1:0,44:44:99:1181,117,0	1/1:0,33:33:87:891,87,0	1/1:0,34:34:84:879,84,0	0/0:14,0:14:33:0,33,361	0/0:12,0:12:36:0,36,393	0/0:16,0:16:45:0,45,500
Z	59547533	rs312936953	Z:59547533	1/1:0,42:42:99:1178,114,0	1/1:0,35:35:90:939,90,0	1/1:0,35:37:75:785,75,0	0/0:30,0:30:66:0,66,694	0/0:30,0:31:84:0,84,894	0/0:22,0:22:57:0,57,586
Z	63760199	rs10722090	Z:63760199	0/0:39,0:39:96:0,96,1011	0/0:37,2:39:99:0,99,1042	0/0:33,0:33:81:0,81,865	1/1:0,22:22:51:551,51,0	1/1:0,29:29:72:782,72,0	1/1:0,18:18:48:516,48,0
Z	63874486	rs312420562	Z:63874486	1/1:1,38:40:90:926,90,0	1/1:0,23:23:66:647,66,0	1/1:4,25:31:38:628,38,0	0/0:11,0:11:33:0,33,351	0/0:27,0:27:66:0,66,722	0/0:26,0:26:72:0,72,786
Z	63874510	rs314535094	Z:63874510	1/1:2,41:43:90:902,90,0	1/1:1,21:22:45:470,45,0	1/1:0,25:26:51:512,51,0	0/0:12,1:13:27:0,27,281	0/0:25,0:25:60:0,60,641	0/0:25,0:25:72:0,72,769
Z	63876940	.	Z:63876940	0/0:38,0:39:78:0,78,738	0/0:24,0:24:39:0,39,347	0/0:34,1:35:78:0,78,709	1/1:0,17:17:36:370,36,0	1/1:0,30:30:72:762,72,0	1/1:0,12:12:24:260,24,0
Z	63877019	.	Z:63877019	1/1:0,24:24:54:563,54,0	1/1:0,25:28:57:612,57,0	1/1:0,35:36:78:832,78,0	0/0:15,0:15:36:0,36,321	0/0:26,0:26:63:0,63,611	0/0:20,0:20:51:0,51,489
Z	63892788	rs10728609	Z:63892788	0/0:30,0:31:78:0,78,789	0/0:32,0:33:81:0,81,866	0/0:29,0:30:81:0,81,863	1/1:0,22:22:63:676,63,0	1/1:0,16:16:48:529,48,0	1/1:0,22:23:60:655,60,0
Z	78445016	rs316391660	Z:78445016	0/0:26,0:27:66:0,66,663	0/0:32,0:33:75:0,75,761	0/0:32,0:32:72:0,72,728	1/1:0,23:23:69:732,69,0	1/1:0,23:23:54:562,54,0	1/1:0,19:19:51:530,51,0
Z	78445275	rs13800493	Z:78445275	0/0:39,0:41:99:0,102,1040	0/0:31,0:31:78:0,78,783	0/0:40,0:43:99:0,102,1031	1/1:0,24:24:60:657,60,0	1/1:0,24:25:66:711,66,0	1/1:0,24:25:48:518,48,0
Z	78445596	rs15992216	Z:78445596	0/0:25,0:25:54:0,54,546	0/0:25,0:25:60:0,60,656	0/0:35,0:35:87:0,87,880	1/1:0,25:25:63:682,63,0	1/1:0,17:18:48:523,48,0	1/1:1,17:19:48:515,48,0
Z	78751037	rs317018616	Z:78751037	1/1:1,38:39:99:989,99,0	1/1:0,17:18:48:498,48,0	1/1:0,24:25:57:563,57,0	0/0:19,0:19:51:0,51,558	0/0:10,1:12:27:0,27,260	0/0:23,0:24:63:0,63,683
Z	78763023	rs15992676	Z:78763023	0/0:39,0:39:99:0,108,1128	0/0:39,0:39:99:0,111,1162	0/0:47,0:47:99:0,105,1112	1/1:0,25:25:66:677,66,0	1/1:0,21:22:51:515,51,0	1/1:0,15:15:39:423,39,0
Z	81091443	rs316617773	Z:81091443	0/0:36,0:37:84:0,84,850	0/0:29,0:29:78:0,78,809	0/0:33,0:33:90:0,90,968	1/1:0,23:23:63:657,63,0	1/1:0,20:20:51:541,51,0	1/1:0,16:16:42:458,42,0
Z	81093412	rs312542675	Z:81093412	1/1:0,34:35:84:852,84,0	1/1:0,35:36:87:909,87,0	1/1:0,30:30:69:721,69,0	0/0:21,0:21:57:0,57,592	0/0:24,0:24:69:0,69,739	0/0:13,0:14:36:0,36,371
Z	81805014	rs313200091	Z:81805014	0/0:31,0:32:72:0,72,761	0/0:20,1:21:45:0,45,495	0/0:26,0:27:54:0,54,566	1/1:0,14:15:30:306,30,0	1/1:0,24:25:42:408,42,0	1/1:0,17:17:39:385,39,0
Z	81810273	rs317879941	Z:81810273	0/0:23,0:23:57:0,57,603	0/0:33,0:33:81:0,81,827	0/0:30,0:31:72:0,72,717	1/1:0,17:17:48:515,48,0	1/1:0,17:18:48:521,48,0	1/1:0,17:17:51:551,51,0

## Sheet: Supplementary file 5C
Supplementary file 5C. Detected SNPs on each chromosome from the WTS data
Chr.	Length	Variants	Chr.	Length	Variants
1	195276750	39875	17	10454150	5283
2	148809762	27170	18	11219875	5386
3	110447801	25102	19	9983394	5179
4	90216835	23099	20	14302601	5509
5	59580361	20014	21	6802778	4129
6	34951654	10772	22	4081097	706
7	36245040	11061	23	5723239	2781
8	28767244	10114	24	6323281	2620
9	23441680	8168	25	2191139	1086
10	19911089	7792	26	5329985	3488
11	19401079	6046	27	5209285	2441
12	19897011	6346	28	4742627	3630
13	17760035	5786	W	1248174	92
14	15161805	8312	Z	82363669	7019
15	12656803	6293	Total	1003035513	265788
16	535270	489

## Sheet: Supplementary file 5D
Supplementary file 5D. Quality information for detected SNPs in WTS data
Chr	Pos	Rs_id	ID	QUAL	FILTER	FORMAT	Oocyte_WF13	Oocyte_WF6	Oocyte_WF7	Zygote_WF13xKM4	Zygote_WF6xKM6	Zygote_WF7xKM7	StageX_WF13xKM4	StageX_WF6xKM6	StageX_WF7xKM7
1	923978	rs15013077	1:923978	16880.4	PASS	GT:AD:DP:GQ:PL	1/1:0,57:57:99:1639,169,0	1/1:0,87:87:99:2632,260,0	1/1:0,31:31:93:946,93,0	1/1:0,200:200:99:5789,594,0	1/1:0,63:63:99:1871,187,0	1/1:0,65:65:99:2015,195,0	0/1:23,21:44:99:493,0,527	0/1:26,17:43:99:413,0,698	0/1:38,45:83:99:1127,0,961
1	924775	rs15743147	1:924775	2523.36	PASS	GT:AD:DP:GQ:PL	0/0:86,0:86:99:0,256,2478	0/0:176,0:176:99:0,531,6481	0/0:59,0:59:99:0,180,2199	0/0:340,0:340:99:0,1013,12166	0/0:144,0:144:99:0,431,4211	0/0:91,0:91:99:0,272,3135	0/1:43,28:71:99:602,0,1050	0/1:44,36:80:99:782,0,1003	0/1:48,49:97:99:1184,0,1130
1	974982	rs15743250	1:974982	1675.36	PASS	GT:AD:DP:GQ:PL	0/0:119,0:119:99:0,350,2992	0/0:228,0:228:99:0,675,5981	0/0:57,0:57:99:0,168,1503	0/0:401,0:401:99:0,1187,10560	0/0:189,0:189:99:0,563,5200	0/0:166,0:166:99:0,494,4533	0/1:60,27:87:99:513,0,1420	0/1:46,15:61:99:216,0,1045	0/1:81,49:130:99:991,0,1819
1	991573	.	1:991573	2851.36	PASS	GT:AD:DP:GQ:PL	0/0:175,0:175:99:0,520,5235	0/0:366,2:368:99:0,1079,10406	0/0:116,0:116:99:0,346,3406	0/0:600,3:603:99:0,1750,17367	0/0:324,3:327:99:0,941,9520	0/0:242,2:244:99:0,709,7165	0/1:87,45:132:99:895,0,2078	0/1:59,34:93:99:618,0,1354	0/1:114,66:180:99:1383,0,2846
1	991890	rs318057844	1:991890	61442.4	PASS	GT:AD:DP:GQ:PL	1/1:0,159:159:99:4645,473,0	1/1:1,287:288:99:10897,862,0	1/1:0,110:110:99:3179,327,0	1/1:0,541:541:99:18907,1612,0	1/1:0,363:363:99:10372,1078,0	1/1:0,234:234:99:6409,696,0	0/1:27,80:107:99:2045,0,523	0/1:27,70:97:99:1750,0,448	0/1:74,88:162:99:3283,0,1616
1	6083503	rs740772166	1:6083503	2554.16	PASS	GT:AD:DP:GQ:PL	1/1:0,8:8:24:239,24,0	1/1:0,14:14:42:393,42,0	1/1:0,8:8:24:193,24,0	1/1:0,2:2:6:49,6,0	1/1:0,4:4:12:99,12,0	1/1:0,1:1:3:36,3,0	0/1:11,12:23:99:263,0,194	0/1:14,23:37:99:501,0,289	0/1:17,37:54:99:824,0,284
1	6084661	rs739772154	1:6084661	54988.4	PASS	GT:AD:DP:GQ:PL	1/1:0,175:175:99:4361,518,0	1/1:2,355:357:99:8962,982,0	1/1:0,151:151:99:3934,450,0	1/1:0,564:564:99:14014,1661,0	1/1:0,287:287:99:7303,852,0	1/1:0,250:250:99:6474,743,0	0/1:96,107:203:99:2316,0,2046	0/1:126,128:254:99:2394,0,2700	0/1:245,262:507:99:5275,0,5127
1	6176912	rs317517219	1:6176912	78715.4	PASS	GT:AD:DP:GQ:PL	1/1:0,469:469:99:14968,1406,0	1/1:0,952:952:99:29998,2853,0	1/1:1,568:569:99:17176,1666,0	1/1:1,235:236:99:6843,665,0	1/1:0,105:105:99:3429,314,0	1/1:0,76:76:99:2524,228,0	0/1:21,47:68:99:1290,0,445	0/1:36,40:76:99:984,0,844	0/1:83,63:146:99:1548,0,2105
1	6180393	rs80737283	1:6180393	2992.36	PASS	GT:AD:DP:GQ:PL	0/0:472,0:472:99:0,1405,14121	0/0:732,0:732:99:0,2184,22280	0/0:527,0:527:99:0,1570,15685	0/0:173,0:173:99:0,512,5066	0/0:125,0:125:99:0,375,3762	0/0:62,0:62:99:0,184,1859	0/1:48,43:91:99:1036,0,936	0/1:40,21:61:99:463,0,942	0/1:66,65:131:99:1538,0,1537
1	6182857	rs312487289	1:6182857	67326.4	PASS	GT:AD:DP:GQ:PL	1/1:0,495:495:99:14103,1475,0	1/1:2,1001:1003:99:27522,2928,0	1/1:0,512:512:99:13530,1528,0	1/1:0,184:184:99:4831,545,0	1/1:0,96:96:99:2602,285,0	1/1:0,56:56:99:1524,167,0	0/1:27,36:63:99:861,0,612	0/1:19,37:56:99:854,0,337	0/1:75,76:151:99:1544,0,1654
1	33605869	rs13848549	1:33605869	2078.36	PASS	GT:AD:DP:GQ:PL	0/0:42,0:42:99:0,125,1527	0/0:92,0:92:99:0,275,2617	0/0:33,0:33:98:0,98,949	0/0:72,0:72:99:0,213,2066	0/0:43,0:43:99:0,128,1574	0/0:38,0:38:99:0,113,1036	0/1:38,40:78:99:907,0,1340	0/1:22,19:41:99:425,0,503	0/1:24,31:55:99:791,0,497
1	33620467	rs313651917	1:33620467	1458.36	PASS	GT:AD:DP:GQ:PL	0/0:31,0:31:93:0,93,958	0/0:84,1:85:99:0,217,2425	0/0:39,0:39:99:0,117,1143	0/0:47,0:47:99:0,139,1337	0/0:28,0:28:84:0,84,809	0/0:26,0:26:78:0,78,785	0/1:23,24:47:99:617,0,507	0/1:12,10:22:99:278,0,301	0/1:35,26:61:99:608,0,865
1	38216694	rs13853716	1:38216694	1557.79	PASS	GT:AD:DP:GQ:PL	1/1:0,1:1:3:35,3,0	1/1:0,6:6:18:193,18,0	1/1:0,4:4:12:128,12,0	1/1:0,18:18:54:539,54,0	1/1:0,2:2:6:49,6,0	1/1:0,2:2:6:69,6,0	0/1:19,5:24:80:80,0,480	0/1:11,11:22:99:248,0,270	0/1:25,14:39:99:259,0,997
1	38217360	rs13752189	1:38217360	2660.65	PASS	GT:AD:DP:GQ:PL	0/0:3,0:3:9:0,9,108	0/0:16,0:16:47:0,47,405	0/0:17,0:17:51:0,51,485	0/0:63,0:63:99:0,187,1765	0/0:31,0:31:91:0,91,885	0/0:21,0:21:63:0,63,632	0/1:22,23:45:99:522,0,538	0/1:37,38:75:99:786,0,782	0/1:45,56:101:99:1397,0,910
1	38217551	rs13752190	1:38217551	3548.36	PASS	GT:AD:DP:GQ:PL	0/0:17,0:17:51:0,51,513	0/0:31,0:31:92:0,92,860	0/0:17,0:17:51:0,51,463	0/0:92,0:92:99:0,272,2553	0/0:35,0:35:99:0,103,951	0/0:31,0:31:92:0,92,839	0/1:47,24:71:99:488,0,1105	0/1:29,51:80:99:1228,0,636	0/1:70,77:147:99:1877,0,1585
1	38217630	rs13752191	1:38217630	4077.36	PASS	GT:AD:DP:GQ:PL	0/0:24,0:24:72:0,72,718	0/0:29,0:29:87:0,87,909	0/0:12,0:12:36:0,36,363	0/0:83,1:84:99:0,240,2457	0/0:38,0:38:99:0,113,1073	0/0:35,0:35:99:0,103,1009	0/1:31,48:79:99:1095,0,645	0/1:31,50:81:99:1300,0,622	0/1:78,75:153:99:1727,0,1850
1	38217840	rs317959149	1:38217840	5225.39	PASS	GT:AD:DP:GQ:PL	1/1:0,7:7:21:192,21,0	1/1:0,10:10:30:290,30,0	1/1:0,11:11:32:260,32,0	1/1:0,68:68:99:1766,200,0	1/1:0,25:25:74:694,74,0	1/1:0,18:18:53:462,53,0	0/1:17,16:33:99:294,0,355	0/1:23,14:37:99:295,0,437	0/1:31,47:78:99:1017,0,666
1	38218269	rs312824916	1:38218269	10087.4	PASS	GT:AD:DP:GQ:PL	1/1:0,12:12:36:338,36,0	1/1:0,40:40:99:1094,118,0	1/1:0,14:14:42:421,42,0	1/1:0,120:120:99:3240,354,0	1/1:0,38:38:99:1103,113,0	1/1:0,44:44:99:1223,132,0	0/1:37,26:63:99:467,0,897	0/1:44,37:81:99:924,0,944	0/1:66,60:126:99:1322,0,1439
1	38220153	rs739773682	1:38220153	6626.36	PASS	GT:AD:DP:GQ:PL	1/1:0,15:15:44:401,44,0	1/1:0,19:19:57:495,57,0	1/1:0,19:19:57:525,57,0	1/1:0,83:83:99:2103,245,0	1/1:0,24:24:72:654,72,0	1/1:0,27:27:80:765,80,0	0/1:15,16:31:99:355,0,343	0/1:35,19:54:99:313,0,821	0/1:37,52:89:99:1060,0,1500
1	38221875	rs13853732	1:38221875	2195.38	PASS	GT:AD:DP:GQ:PL	0/0:21,0:21:63:0,63,626	0/0:24,0:24:72:0,72,676	0/0:7,0:7:21:0,21,220	0/0:92,0:92:99:0,274,2537	0/0:44,0:44:99:0,131,1180	0/0:29,0:29:87:0,87,888	0/1:16,21:37:99:524,0,374	0/1:32,41:73:99:938,0,763	0/1:29,31:60:99:778,0,689
1	38222677	rs312792426	1:38222677	7392.37	PASS	GT:AD:DP:GQ:PL	1/1:0,14:14:42:391,42,0	1/1:0,25:25:74:695,74,0	1/1:0,11:11:33:266,33,0	1/1:0,65:65:99:1725,192,0	1/1:0,57:57:99:1522,169,0	1/1:0,24:24:71:646,71,0	0/1:12,18:30:99:423,0,235	0/1:38,29:67:99:610,0,901	0/1:42,47:89:99:1159,0,933
1	38222932	rs315589852	1:38222932	11914.4	PASS	GT:AD:DP:GQ:PL	1/1:0,12:12:36:519,36,0	1/1:0,22:22:66:893,66,0	1/1:0,20:20:63:862,63,0	1/1:0,75:75:99:3238,237,0	1/1:0,43:43:99:1827,132,0	1/1:0,24:24:72:972,72,0	0/1:23,16:39:99:532,0,813	0/1:27,30:57:99:991,0,994	0/1:37,52:89:99:2125,0,1312
1	38222953	rs313236582	1:38222953	12882.4	PASS	GT:AD:DP:GQ:PL	1/1:0,20:20:63:768,63,0	1/1:0,21:21:66:920,66,0	1/1:0,21:21:66:891,66,0	1/1:0,92:92:99:3714,279,0	1/1:0,46:46:99:1920,138,0	1/1:0,22:22:69:967,69,0	0/1:20,20:40:99:634,0,789	0/1:29,25:54:99:917,0,1073	0/1:36,57:93:99:2196,0,1266
1	38229784	rs316650440	1:38229784	11508.4	PASS	GT:AD:DP:GQ:PL	1/1:0,32:32:94:788,94,0	1/1:1,40:41:99:1091,105,0	1/1:0,10:10:30:274,30,0	1/1:1,138:139:99:3837,397,0	1/1:0,58:58:99:1639,172,0	1/1:2,63:65:99:1691,103,0	0/1:30,13:43:99:234,0,681	0/1:42,19:61:99:403,0,1023	0/1:73,69:142:99:1596,0,1741
1	40046434	.	1:40046434	7316.65	PASS	GT:AD:DP:GQ:PL	1/1:0,15:15:45:655,45,0	1/1:0,34:34:99:1470,102,0	1/1:0,8:8:24:360,24,0	1/1:0,72:72:99:2972,216,0	1/1:0,20:20:60:839,60,0	1/1:0,15:15:45:645,45,0	1/1:0,2:2:6:90,6,0	1/1:0,3:3:9:105,9,0	1/1:0,5:5:15:205,15,0
1	40082277	rs312981720	1:40082277	45806.4	PASS	GT:AD:DP:GQ:PL	1/1:0,150:150:99:4128,449,0	1/1:0,231:231:99:6421,689,0	1/1:0,70:70:99:1930,210,0	1/1:0,619:619:99:16513,1836,0	1/1:1,269:270:99:7583,780,0	1/1:0,229:229:99:6424,684,0	1/1:0,34:34:99:968,102,0	1/1:0,28:28:84:733,84,0	1/1:0,41:41:99:1131,123,0
1	40123074	rs313727625	1:40123074	34742.4	PASS	GT:AD:DP:GQ:PL	1/1:0,124:124:99:3451,369,0	1/1:2,206:208:99:5600,553,0	1/1:4,88:92:99:2265,114,0	1/1:1,443:444:99:12390,1299,0	1/1:0,184:184:99:5178,548,0	1/1:0,133:133:99:3692,396,0	1/1:1,21:22:28:515,28,0	1/1:0,33:33:99:952,99,0	1/1:0,26:26:78:724,78,0
1	45011065	rs14818043	1:45011065	1937.36	PASS	GT:AD:DP:GQ:PL	0/0:97,0:97:99:0,289,2892	0/0:192,0:192:99:0,573,5395	0/0:56,0:56:99:0,167,1611	0/0:364,1:365:99:0,1041,9794	0/0:172,0:172:99:0,513,5007	0/0:110,0:110:99:0,328,3139	0/1:22,35:57:99:825,0,450	0/1:22,15:37:99:253,0,502	0/1:41,39:80:99:904,0,937
1	45011114	rs312642506	1:45011114	1553.36	PASS	GT:AD:DP:GQ:PL	0/0:71,0:71:99:0,213,2246	0/0:176,0:176:99:0,528,5327	0/0:49,0:49:99:0,146,1475	0/0:395,0:395:99:0,1183,11833	0/0:143,0:143:99:0,428,4476	0/0:117,0:117:99:0,349,3479	0/1:28,28:56:99:571,0,677	0/1:14,15:29:99:290,0,295	0/1:40,34:74:99:737,0,889
1	45022515	rs13859555	1:45022515	855.36	PASS	GT:AD:DP:GQ:PL	0/0:94,0:94:99:0,281,2800	0/0:210,0:210:99:0,626,5955	0/0:69,0:69:99:0,206,2053	0/0:460,0:460:99:0,1365,13162	0/0:174,1:175:99:0,488,5140	0/0:131,0:131:99:0,389,3631	0/1:39,12:51:99:163,0,1065	0/1:29,9:38:99:165,0,730	0/1:45,25:70:99:572,0,1080
1	45024236	rs313140732	1:45024236	1401.36	PASS	GT:AD:DP:GQ:PL	0/0:58,0:58:99:0,172,1597	0/0:107,3:110:99:0,264,2862	0/0:44,0:44:99:0,130,1069	0/0:230,0:230:99:0,675,5692	0/0:102,0:102:99:0,300,2675	0/0:76,1:77:99:0,216,1945	0/1:29,21:50:99:429,0,631	0/1:18,18:36:99:383,0,344	0/1:34,28:62:99:634,0,719
1	47508501	rs737230644	1:47508501	11623.4	PASS	GT:AD:DP:GQ:PL	0/0:352,0:352:99:0,1049,10471	0/0:392,0:392:99:0,1172,11868	0/0:149,1:150:99:0,411,4355	0/0:497,0:497:99:0,1476,15766	0/0:463,1:464:99:0,1346,14344	0/0:316,0:316:99:0,942,9451	0/1:211,134:345:99:2784,0,5607	0/1:148,129:277:99:2900,0,3507	0/1:226,237:463:99:5984,0,5521
1	47510150	rs15257557	1:47510150	105190	PASS	GT:AD:DP:GQ:PL	1/1:0,362:362:99:12121,1083,0	1/1:1,478:479:99:15537,1397,0	1/1:0,175:175:99:5375,520,0	1/1:0,818:818:99:25807,2423,0	1/1:1,565:566:99:18361,1647,0	1/1:0,323:323:99:10724,964,0	0/1:119,178:297:99:4871,0,2824	0/1:123,179:302:99:4993,0,2786	0/1:245,274:519:99:7446,0,6026
1	47514813	rs739950245	1:47514813	12500.4	PASS	GT:AD:DP:GQ:PL	0/0:428,1:429:99:0,1274,13067	0/0:580,0:580:99:0,1732,17416	0/0:165,0:165:99:0,493,4980	0/0:1162,1:1163:99:0,3456,34948	0/0:693,1:694:99:0,2058,21173	0/0:444,0:444:99:0,1327,12578	0/1:208,145:353:99:2797,0,5289	0/1:180,176:356:99:3383,0,4462	0/1:266,297:563:99:6365,0,6560
1	47530544	rs315274545	1:47530544	17090.4	PASS	GT:AD:DP:GQ:PL	0/0:394,0:394:99:0,1186,17431	0/0:367,0:367:99:0,1102,15897	0/0:133,0:133:99:0,408,5949	0/0:649,0:649:99:0,1966,28614	0/0:596,0:596:99:0,1800,26720	0/0:256,0:256:99:0,769,11053	0/1:248,126:374:99:4158,0,9422	0/1:160,151:311:99:5293,0,6206	0/1:227,212:439:99:7684,0,9060
1	47530569	rs312264183	1:47530569	17353.4	PASS	GT:AD:DP:GQ:PL	0/0:367,0:367:99:0,1121,16875	0/0:346,0:346:99:0,1065,15763	0/0:132,0:132:99:0,397,5794	0/0:648,0:648:99:0,1986,28957	0/0:579,0:579:99:0,1771,26598	0/0:223,0:223:99:0,686,10300	0/1:223,131:354:99:4453,0,9043	0/1:148,142:290:99:5284,0,5990	0/1:209,194:403:99:7661,0,8825
1	47531964	rs738728023	1:47531964	6280.36	PASS	GT:AD:DP:GQ:PL	0/0:231,0:231:99:0,691,6862	0/0:219,1:220:99:0,649,6349	0/0:96,0:96:99:0,287,2804	0/0:478,0:478:99:0,1361,13799	0/0:386,0:386:99:0,1153,11470	0/0:130,0:130:99:0,389,3779	0/1:145,96:241:99:1960,0,3607	0/1:90,98:188:99:2099,0,1984	0/1:133,103:236:99:2266,0,3204
1	47546736	rs316104787	1:47546736	174085	PASS	GT:AD:DP:GQ:PL	1/1:0,547:547:99:25050,1692,0	1/1:0,531:531:99:19648,1631,0	1/1:0,188:188:99:7163,572,0	1/1:0,1120:1120:99:39811,3406,0	1/1:0,822:822:99:37942,2570,0	1/1:0,379:379:99:14534,1151,0	0/1:171,246:417:99:10119,0,3526	0/1:173,219:392:99:8348,0,3576	0/1:299,300:599:99:11515,0,6546
1	47552395	rs734538828	1:47552395	12881.4	PASS	GT:AD:DP:GQ:PL	0/0:565,0:565:99:0,1690,17713	0/0:527,0:527:99:0,1592,20112	0/0:180,0:180:99:0,535,5357	0/0:734,0:734:99:0,2221,27155	0/0:660,0:660:99:0,1981,20834	0/0:340,0:340:99:0,1018,10166	0/1:266,141:407:99:2846,0,6620	0/1:156,134:290:99:3224,0,3899	0/1:251,268:519:99:6856,0,6665
1	47559510	rs15257706	1:47559510	9946.36	PASS	GT:AD:DP:GQ:PL	0/0:377,0:377:99:0,1129,12185	0/0:326,0:326:99:0,978,10421	0/0:124,0:124:99:0,369,3812	0/0:621,0:621:99:0,1854,19371	0/0:520,0:520:99:0,1563,17391	0/0:223,0:223:99:0,666,6813	0/1:197,122:319:99:2446,0,5438	0/1:155,117:272:99:2334,0,4018	0/1:254,234:488:99:5211,0,6993
1	57580662	rs735741254	1:57580662	9054.7	PASS	GT:AD:DP:GQ:PL	1/1:0,26:26:78:1158,78,0	1/1:0,54:54:99:2370,162,0	1/1:0,56:56:99:2475,169,0	1/1:0,9:9:27:383,27,0	1/1:0,3:3:9:135,9,0	1/1:0,1:1:3:45,3,0	0/1:11,13:24:99:491,0,412	0/1:23,12:35:99:424,0,904	0/1:39,42:81:99:1617,0,1530
1	57580664	rs736603280	1:57580664	9054.7	PASS	GT:AD:DP:GQ:PL	1/1:0,26:26:78:1158,78,0	1/1:0,53:53:99:2370,162,0	1/1:0,56:56:99:2475,169,0	1/1:0,9:9:27:383,27,0	1/1:0,3:3:9:135,9,0	1/1:0,1:1:3:45,3,0	0/1:11,13:24:99:491,0,412	0/1:23,12:35:99:424,0,904	0/1:40,42:82:99:1617,0,1530
1	57580712	rs733225304	1:57580712	5263.5	PASS	GT:AD:DP:GQ:PL	1/1:0,30:30:89:800,89,0	1/1:0,45:45:99:1164,132,0	1/1:0,54:54:99:1507,161,0	1/1:0,7:7:20:138,20,0	1/1:0,2:2:6:49,6,0	1/1:0,2:2:6:70,6,0	0/1:16,14:30:99:264,0,591	0/1:23,11:34:99:168,0,581	0/1:57,49:106:99:1147,0,1361
1	58393510	rs314463565	1:58393510	8539.36	PASS	GT:AD:DP:GQ:PL	0/0:240,0:240:99:0,716,7139	0/0:572,0:572:99:0,1709,16990	0/0:286,0:286:99:0,855,8273	0/0:841,0:841:99:0,2514,24259	0/0:311,0:311:99:0,927,9022	0/0:293,0:293:99:0,874,8467	0/1:168,109:277:99:2107,0,4023	0/1:196,118:314:99:2316,0,4721	0/1:389,209:598:99:4161,0,9696
1	58393637	rs314761856	1:58393637	81289.4	PASS	GT:AD:DP:GQ:PL	1/1:0,264:264:99:7508,785,0	1/1:0,519:519:99:14679,1551,0	1/1:0,260:260:99:7237,779,0	1/1:0,684:684:99:19641,2048,0	1/1:0,294:294:99:8604,877,0	1/1:0,269:269:99:7870,802,0	0/1:119,132:251:99:3174,0,2737	0/1:126,192:318:99:4524,0,2781	0/1:272,347:619:99:8097,0,6142
1	58394006	rs733568511	1:58394006	44218.3	PASS	GT:AD:DP:GQ:PL	1/1:0,153:153:99:4102,458,0	1/1:3,388:391:99:10200,1097,0	1/1:0,147:147:99:3792,439,0	1/1:2,407:409:99:10444,1176,0	1/1:3,129:132:99:3417,348,0	1/1:1,148:149:99:3832,418,0	0/1:44,97:141:99:1993,0,1186	0/1:61,103:164:99:2115,0,1752	0/1:101,212:313:99:4377,0,1200
1	58394194	rs734167910	1:58394194	55544.4	PASS	GT:AD:DP:GQ:PL	1/1:0,175:175:99:4646,519,0	1/1:0,446:446:99:12120,1325,0	1/1:0,219:219:99:5642,649,0	1/1:0,482:482:99:12568,1421,0	1/1:0,178:178:99:4882,529,0	1/1:0,166:166:99:4582,495,0	0/1:96,99:195:99:2192,0,2062	0/1:122,152:274:99:3387,0,2503	0/1:206,246:452:99:5570,0,4383
1	60490888	rs314309191	1:60490888	304.84	PASS	GT:AD:DP:GQ:PL	0/0:12,0:12:35:0,35,292	0/0:1,0:1:3:0,3,38	0/0:3,0:3:9:0,9,59	0/0:31,0:31:92:0,92,779	0/0:32,0:32:96:0,96,909	0/0:6,0:6:18:0,18,175	0/1:2,6:8:45:137,0,45	0/1:1,2:3:27:40,0,27	0/1:1,8:9:8:171,0,8
1	60492609	rs315561818	1:60492609	2177.93	PASS	GT:AD:DP:GQ:PL	1/1:0,13:13:38:349,38,0	1/1:0,12:12:36:355,36,0	1/1:0,2:2:6:72,6,0	1/1:0,17:17:50:427,50,0	1/1:0,21:21:62:548,62,0	1/1:0,7:7:21:185,21,0	0/1:3,2:5:35:35,0,55	0/1:3,4:7:65:98,0,65	0/1:4,7:11:87:153,0,87
1	64134046	rs316151945	1:64134046	13384.5	PASS	GT:AD:DP:GQ:PL	1/1:0,59:59:99:1658,176,0	1/1:0,62:62:99:1839,185,0	1/1:0,29:29:85:750,85,0	1/1:0,169:169:99:4552,498,0	1/1:1,73:74:99:1941,210,0	1/1:0,50:50:99:1414,149,0	1/1:0,32:32:94:874,94,0	1/1:0,8:8:24:200,24,0	1/1:0,5:5:15:181,15,0
1	64134147	rs316645476	1:64134147	15133.5	PASS	GT:AD:DP:GQ:PL	1/1:0,57:57:99:1848,170,0	1/1:0,71:71:99:2236,212,0	1/1:0,23:23:68:663,68,0	1/1:1,172:173:99:5031,507,0	1/1:0,95:95:99:2968,282,0	1/1:0,43:43:99:1234,127,0	1/1:0,25:25:75:738,75,0	1/1:0,5:5:15:186,15,0	1/1:0,7:7:21:254,21,0
1	64168670	rs314891415	1:64168670	17303.5	PASS	GT:AD:DP:GQ:PL	1/1:0,51:51:99:1549,152,0	1/1:0,63:63:99:1887,189,0	1/1:0,24:24:71:681,71,0	1/1:0,211:211:99:6175,631,0	1/1:0,139:139:99:4112,413,0	1/1:0,55:55:99:1667,164,0	1/1:0,24:24:72:682,72,0	1/1:0,16:16:48:492,48,0	1/1:0,3:3:9:83,9,0
1	64185048	rs317882900	1:64185048	15327.5	PASS	GT:AD:DP:GQ:PL	1/1:0,40:40:99:1147,119,0	1/1:0,71:71:99:2038,212,0	1/1:0,31:31:92:897,92,0	1/1:0,206:206:99:5640,607,0	1/1:0,104:104:99:2901,306,0	1/1:0,55:55:99:1460,163,0	1/1:0,24:24:70:618,70,0	1/1:0,11:11:33:345,33,0	1/1:0,11:11:33:306,33,0
1	68627843	rs315044274	1:68627843	1121.96	PASS	GT:AD:DP:GQ:PL	1/1:0,3:3:9:84,9,0	1/1:0,3:3:9:85,9,0	1/1:0,1:1:3:34,3,0	1/1:0,10:10:29:243,29,0	1/1:0,2:2:6:49,6,0	1/1:0,3:3:9:59,9,0	0/1:3,11:14:53:289,0,53	0/1:2,7:9:63:199,0,63	0/1:1,5:6:27:122,0,27
1	68628335	rs313378720	1:68628335	1992.22	PASS	GT:AD:DP:GQ:PL	1/1:0,4:4:12:129,12,0	1/1:0,12:12:36:373,36,0	1/1:0,1:1:3:37,3,0	1/1:1,14:15:34:366,34,0	1/1:0,5:5:15:134,15,0	1/1:0,2:2:6:49,6,0	0/1:13,13:26:99:332,0,273	0/1:11,8:19:99:163,0,267	0/1:17,16:33:99:452,0,396
1	68628446	rs14841650	1:68628446	2257.17	PASS	GT:AD:DP:GQ:PL	1/1:0,2:2:6:49,6,0	1/1:0,14:14:42:391,42,0	1/1:0,4:4:12:149,12,0	1/1:0,22:22:65:673,65,0	1/1:0,6:6:18:170,18,0	1/1:0,5:5:15:155,15,0	0/1:17,11:28:99:261,0,521	0/1:4,4:8:97:97,0,123	0/1:10,14:24:99:356,0,244
1	78502731	rs80751195	1:78502731	3640.56	PASS	GT:AD:DP:GQ:PL	1/1:0,11:11:33:312,33,0	1/1:0,24:24:71:608,71,0	1/1:0,5:5:15:154,15,0	1/1:0,62:62:99:1552,182,0	1/1:0,11:11:33:324,33,0	1/1:0,13:13:39:353,39,0	1/1:0,6:6:18:171,18,0	1/1:0,3:3:9:107,9,0	1/1:0,4:4:12:84,12,0
1	78511951	rs316689948	1:78511951	2111.9	PASS	GT:AD:DP:GQ:PL	1/1:0,4:4:12:146,12,0	1/1:0,10:10:29:253,29,0	1/1:0,8:8:24:244,24,0	1/1:0,29:29:87:825,87,0	1/1:0,5:5:15:174,15,0	1/1:0,9:9:27:265,27,0	1/1:0,2:2:6:73,6,0	1/1:0,1:1:3:35,3,0	1/1:0,4:4:12:121,12,0
1	79971111	rs317132980	1:79971111	32478.4	PASS	GT:AD:DP:GQ:PL	1/1:0,108:108:99:4900,337,0	1/1:0,112:112:99:5024,346,0	1/1:0,65:65:99:2923,204,0	1/1:0,191:191:99:8449,583,0	1/1:0,103:103:99:4731,328,0	1/1:0,54:54:99:2457,169,0	0/1:19,37:56:99:1545,0,691	0/1:14,24:38:99:917,0,545	0/1:47,41:88:99:1577,0,1814
1	79971118	rs315682012	1:79971118	32989.4	PASS	GT:AD:DP:GQ:PL	1/1:0,115:115:99:4969,346,0	1/1:0,116:116:99:5033,349,0	1/1:0,68:68:99:2923,204,0	1/1:0,198:198:99:8579,600,0	1/1:0,114:114:99:4889,343,0	1/1:0,59:59:99:2531,178,0	0/1:20,40:60:99:1567,0,688	0/1:15,24:39:99:917,0,545	0/1:48,43:91:99:1626,0,1808
1	79971148	rs313421569	1:79971148	23438.4	PASS	GT:AD:DP:GQ:PL	1/1:0,125:125:99:3446,374,0	1/1:1,128:129:99:3436,374,0	1/1:0,83:83:99:2108,247,0	1/1:2,228:230:99:6014,665,0	1/1:0,133:133:99:3642,396,0	1/1:0,71:71:99:1903,210,0	0/1:23,46:69:99:1060,0,377	0/1:16,30:46:99:650,0,268	0/1:49,59:108:99:1224,0,983
1	80010738	rs735345053	1:80010738	16549.4	PASS	GT:AD:DP:GQ:PL	1/1:0,66:66:99:1988,197,0	1/1:0,117:117:99:3492,349,0	1/1:0,33:33:98:963,98,0	1/1:0,145:145:99:4132,431,0	1/1:0,96:96:99:2894,293,0	1/1:0,53:53:99:1604,157,0	0/1:20,25:45:99:598,0,481	0/1:13,8:21:99:167,0,322	0/1:49,36:85:99:756,0,1167
1	80010833	rs313689739	1:80010833	3263.36	PASS	GT:AD:DP:GQ:PL	0/0:67,0:67:99:0,210,2953	0/0:117,0:117:99:0,366,5211	0/0:38,0:38:99:0,117,1678	0/0:162,0:162:99:0,523,7353	0/0:97,0:97:99:0,306,4357	0/0:80,0:80:99:0,246,3526	0/1:27,16:43:99:556,0,993	0/1:12,18:30:99:738,0,464	0/1:32,48:80:99:2014,0,1176
1	80010838	rs317303504	1:80010838	3263.36	PASS	GT:AD:DP:GQ:PL	0/0:66,0:66:99:0,210,2953	0/0:126,0:126:99:0,379,5326	0/0:39,0:39:99:0,120,1703	0/0:175,0:175:99:0,531,7412	0/0:104,0:104:99:0,315,4457	0/0:84,0:84:99:0,252,3581	0/1:25,15:40:99:556,0,993	0/1:13,19:32:99:738,0,464	0/1:33,50:83:99:2014,0,1176
1	80049320	rs317406418	1:80049320	24631.4	PASS	GT:AD:DP:GQ:PL	1/1:0,62:62:99:1783,185,0	1/1:0,154:154:99:4492,458,0	1/1:0,60:60:99:2033,180,0	1/1:0,225:225:99:6224,667,0	1/1:0,124:124:99:3394,366,0	1/1:0,62:62:99:2191,185,0	0/1:54,61:115:99:1382,0,1173	0/1:33,36:69:99:1129,0,757	0/1:53,86:139:99:2048,0,1174
1	80060456	rs14848372	1:80060456	28159.4	PASS	GT:AD:DP:GQ:PL	1/1:0,94:94:99:2677,281,0	1/1:0,130:130:99:3862,389,0	1/1:0,77:77:99:2217,230,0	1/1:0,303:303:99:8372,903,0	1/1:0,135:135:99:3908,405,0	1/1:0,74:74:99:2161,221,0	0/1:49,75:124:99:1775,0,1068	0/1:32,47:79:99:1163,0,610	0/1:57,83:140:99:2069,0,1271
1	80062434	rs314352582	1:80062434	27881.4	PASS	GT:AD:DP:GQ:PL	1/1:0,74:74:99:2122,219,0	1/1:0,170:170:99:4952,507,0	1/1:0,108:108:99:3088,322,0	1/1:0,244:244:99:6880,729,0	1/1:0,131:131:99:3614,389,0	1/1:0,158:158:99:4499,469,0	0/1:44,33:77:99:692,0,1031	0/1:47,32:79:99:625,0,1159	0/1:62,63:125:99:1454,0,2374
1	80067014	rs315989627	1:80067014	37600.4	PASS	GT:AD:DP:GQ:PL	1/1:0,104:104:99:2964,311,0	1/1:0,256:256:99:7287,763,0	1/1:0,126:126:99:3551,373,0	1/1:2,379:381:99:10334,1066,0	1/1:0,156:156:99:4183,461,0	1/1:0,221:221:99:6308,658,0	0/1:67,46:113:99:998,0,1579	0/1:35,26:61:99:514,0,739	0/1:89,71:160:99:1506,0,2106
1	82681059	rs740575022	1:82681059	787.36	PASS	GT:AD:DP:GQ:PL	0/0:21,1:22:56:0,56,601	0/0:44,0:44:99:0,130,1120	0/0:19,0:19:56:0,56,506	0/0:84,0:84:99:0,249,2322	0/0:56,0:56:99:0,166,1527	0/0:76,0:76:99:0,226,2039	0/1:4,4:8:99:122,0,106	0/1:4,4:8:74:125,0,74	0/1:11,21:32:99:585,0,174
1	82688689	rs313287124	1:82688689	5316.37	PASS	GT:AD:DP:GQ:PL	1/1:0,9:9:26:201,26,0	1/1:0,23:23:69:691,69,0	1/1:0,14:14:40:351,40,0	1/1:0,63:63:99:1591,182,0	1/1:2,32:34:51:805,51,0	1/1:0,56:56:99:1512,165,0	0/1:8,4:12:73:73,0,173	0/1:4,2:6:48:48,0,87	0/1:7,4:11:89:89,0,145
1	83510854	rs15328654	1:83510854	19215.4	PASS	GT:AD:DP:GQ:PL	1/1:0,54:54:99:1483,160,0	1/1:0,83:83:99:2707,259,0	1/1:0,40:40:99:1011,117,0	1/1:0,131:131:99:4724,416,0	1/1:0,44:44:99:1206,129,0	1/1:0,49:49:99:1364,146,0	0/1:40,67:107:99:1482,0,905	0/1:36,50:86:99:1042,0,742	0/1:59,100:159:99:4241,0,1266
1	83511175	rs736199167	1:83511175	13416.4	PASS	GT:AD:DP:GQ:PL	1/1:0,21:21:63:678,63,0	1/1:0,53:53:99:1494,158,0	1/1:0,32:32:94:985,94,0	1/1:0,123:123:99:3600,365,0	1/1:0,58:58:99:1540,172,0	1/1:0,44:44:99:1612,137,0	0/1:40,46:86:99:1066,0,776	0/1:25,27:52:99:773,0,537	0/1:39,70:109:99:1713,0,790
1	91188549	rs317253878	1:91188549	17120.4	PASS	GT:AD:DP:GQ:PL	1/1:0,38:38:99:1083,114,0	1/1:0,72:72:99:2071,215,0	1/1:0,42:42:99:1182,125,0	1/1:0,176:176:99:4929,523,0	1/1:0,66:66:99:1822,196,0	1/1:0,88:88:99:2509,263,0	0/1:55,43:98:99:1022,0,1311	0/1:42,44:86:99:1006,0,911	0/1:76,68:144:99:1541,0,1799
1	91189490	rs15346539	1:91189490	3639.36	PASS	GT:AD:DP:GQ:PL	0/0:33,0:33:99:0,99,1000	0/0:88,0:88:99:0,263,2737	0/0:22,0:22:66:0,66,674	0/0:179,0:179:99:0,531,5411	0/0:67,0:67:99:0,200,2071	0/0:70,0:70:99:0,209,2156	0/1:46,39:85:99:1026,0,1166	0/1:39,41:80:99:1070,0,1044	0/1:68,61:129:99:1588,0,1658
1	91189856	rs313090144	1:91189856	16498.4	PASS	GT:AD:DP:GQ:PL	1/1:0,29:29:86:877,86,0	1/1:0,72:72:99:2206,214,0	1/1:0,19:19:56:481,56,0	1/1:0,190:190:99:5810,564,0	1/1:0,58:58:99:1896,173,0	1/1:0,69:69:99:2031,204,0	0/1:48,26:74:99:672,0,1198	0/1:41,34:75:99:892,0,907	0/1:70,65:135:99:1678,0,1666
1	91195013	rs313611067	1:91195013	11837.4	PASS	GT:AD:DP:GQ:PL	1/1:0,30:30:89:782,89,0	1/1:0,45:45:99:1131,134,0	1/1:0,25:25:74:635,74,0	1/1:0,161:161:99:4180,479,0	1/1:0,42:42:99:1146,125,0	1/1:0,71:71:99:1912,212,0	0/1:41,33:74:99:704,0,819	0/1:38,21:59:99:449,0,864	0/1:51,48:99:99:943,0,1102
1	97411572	rs315818308	1:97411572	239.67	PASS	GT:AD:DP:GQ:PL	0/0:12,0:12:36:0,36,353	0/0:27,0:27:81:0,81,765	0/0:14,0:14:42:0,42,360	0/0:13,0:13:39:0,39,377	0/0:3,0:3:9:0,9,109	0/0:9,0:9:27:0,27,259	0/1:15,2:17:29:29,0,378	0/1:10,6:16:99:122,0,168	0/1:10,7:17:99:133,0,245
1	97411907	rs13688161	1:97411907	2421.82	PASS	GT:AD:DP:GQ:PL	1/1:0,8:8:24:215,24,0	1/1:0,25:25:73:642,73,0	1/1:0,7:7:21:230,21,0	1/1:0,16:16:48:478,48,0	1/1:0,4:4:12:119,12,0	1/1:0,3:3:9:76,9,0	0/1:5,10:15:99:258,0,115	0/1:4,5:9:99:136,0,153	0/1:8,14:22:99:312,0,286
1	107374854	rs737702060	1:107374854	2915.36	PASS	GT:AD:DP:GQ:PL	0/0:100,0:100:99:0,298,2845	0/0:172,1:173:99:0,505,4789	0/0:89,0:89:99:0,267,2425	0/0:252,0:252:99:0,747,7116	0/0:166,0:166:99:0,496,4686	0/0:123,0:123:99:0,365,3430	0/1:74,45:119:99:693,0,1598	0/1:63,26:89:99:352,0,1481	0/1:142,103:245:99:1915,0,3121
1	107374983	rs312466656	1:107374983	5579.36	PASS	GT:AD:DP:GQ:PL	0/0:103,0:103:99:0,305,2903	0/0:260,0:260:99:0,776,7582	0/0:113,0:113:99:0,336,3152	0/0:423,0:423:99:0,1254,11505	0/0:220,0:220:99:0,657,6299	0/0:196,0:196:99:0,588,5570	0/1:100,50:150:99:998,0,2391	0/1:72,67:139:99:1260,0,1824	0/1:145,149:294:99:3366,0,3373
1	107375011	rs734645353	1:107375011	10912.4	PASS	GT:AD:DP:GQ:PL	0/0:128,0:128:99:0,403,6030	0/0:315,0:315:99:0,972,14392	0/0:133,0:133:99:0,415,6191	0/0:504,0:504:99:0,1610,23899	0/0:259,0:259:99:0,819,12167	0/0:238,0:238:99:0,771,11483	0/1:117,65:182:99:2162,0,5066	0/1:82,78:160:99:2880,0,3585	0/1:159,160:319:99:5915,0,6410
1	107375138	rs317094938	1:107375138	11875.4	PASS	GT:AD:DP:GQ:PL	0/0:159,0:159:99:0,484,6981	0/0:278,0:278:99:0,840,12169	0/0:157,0:157:99:0,478,6970	0/0:640,1:641:99:0,1924,27983	0/0:326,0:326:99:0,987,14216	0/0:249,0:249:99:0,758,10965	0/1:176,98:274:99:3533,0,6880	0/1:144,62:206:99:2093,0,5679	0/1:178,165:343:99:6294,0,6817
1	107375143	rs10730720	1:107375143	11851.4	PASS	GT:AD:DP:GQ:PL	0/0:157,0:157:99:0,472,6897	0/0:270,0:270:99:0,819,11998	0/0:159,0:159:99:0,484,7032	0/0:643,0:643:99:0,1947,27995	0/0:317,0:317:99:0,969,14084	0/0:247,0:247:99:0,752,10926	0/1:174,96:270:99:3477,0,6895	0/1:142,60:202:99:2100,0,5698	0/1:177,161:338:99:6319,0,6893
1	107375325	rs313695946	1:107375325	3685.36	PASS	GT:AD:DP:GQ:PL	0/0:80,0:80:99:0,238,2482	0/0:155,0:155:99:0,461,4585	0/0:81,0:81:99:0,243,2677	0/0:287,0:287:99:0,850,8608	0/0:130,0:130:99:0,386,4051	0/0:80,2:82:99:0,194,2461	0/1:62,53:115:99:1217,0,1455	0/1:63,32:95:99:705,0,1595	0/1:95,82:177:99:1808,0,2318
1	107375537	rs313159361	1:107375537	2518.36	PASS	GT:AD:DP:GQ:PL	0/0:68,0:68:99:0,203,1842	0/0:103,0:103:99:0,305,2661	0/0:48,0:48:99:0,143,1317	0/0:178,0:178:99:0,524,4556	0/0:84,0:84:99:0,250,2195	0/0:88,0:88:99:0,261,2259	0/1:73,34:107:99:553,0,1663	0/1:38,36:74:99:706,0,846	0/1:76,61:137:99:1304,0,1656
1	107385850	rs14871477	1:107385850	522.44	PASS	GT:AD:DP:GQ:PL	0/0:11,0:11:33:0,33,318	0/0:11,0:11:33:0,33,354	0/0:5,0:5:15:0,15,137	0/0:44,0:44:99:0,130,1360	0/0:21,0:21:63:0,63,603	0/0:12,0:12:36:0,36,385	0/1:4,7:11:67:145,0,67	0/1:7,5:12:82:82,0,168	0/1:7,13:20:99:340,0,142
1	107385865	rs14871478	1:107385865	529.51	PASS	GT:AD:DP:GQ:PL	0/0:12,0:12:35:0,35,286	0/0:11,0:11:33:0,33,348	0/0:4,0:4:12:0,12,120	0/0:47,0:47:99:0,138,1351	0/0:22,0:22:65:0,65,600	0/0:14,0:14:42:0,42,408	0/1:4,7:11:51:194,0,51	0/1:9,3:12:85:85,0,197	0/1:8,13:21:99:295,0,159
1	107386264	rs15378009	1:107386264	606.37	PASS	GT:AD:DP:GQ:PL	0/0:16,0:16:47:0,47,407	0/0:19,0:19:57:0,57,559	0/0:10,0:10:29:0,29,266	0/0:62,0:62:99:0,184,1721	0/0:25,0:25:74:0,74,668	0/0:25,0:25:74:0,74,684	0/1:5,7:12:98:215,0,98	0/1:2,7:9:46:202,0,46	0/1:15,9:24:99:234,0,361
1	122393000	rs317238805	1:122393000	453.36	PASS	GT:AD:DP:GQ:PL	0/0:55,0:55:99:0,162,1539	0/0:95,0:95:99:0,283,2730	0/0:38,0:38:99:0,113,1081	0/0:187,0:187:99:0,555,5207	0/0:129,0:129:99:0,380,3474	0/0:64,0:64:99:0,190,1819	0/1:15,6:21:99:137,0,348	0/1:26,7:33:99:131,0,728	0/1:23,11:34:99:230,0,579
1	122393860	rs15411489	1:122393860	385.62	PASS	GT:AD:DP:GQ:PL	0/0:64,0:64:99:0,188,1631	0/0:88,0:88:99:0,261,2491	0/0:43,0:43:99:0,128,1103	0/0:146,0:146:99:0,431,3869	0/0:125,0:125:99:0,369,3379	0/0:58,0:58:99:0,172,1637	0/1:21,2:23:9:9,0,518	0/1:12,6:18:99:161,0,330	0/1:24,12:36:99:259,0,583
1	122396255	rs318179770	1:122396255	37409.4	PASS	GT:AD:DP:GQ:PL	1/1:0,99:99:99:3054,296,0	1/1:0,153:153:99:4702,455,0	1/1:0,82:82:99:2394,245,0	1/1:0,510:510:99:14134,1514,0	1/1:0,199:199:99:5784,593,0	1/1:0,180:180:99:5168,537,0	0/1:10,37:47:99:962,0,155	0/1:7,21:28:99:589,0,122	0/1:27,28:55:99:667,0,621
1	122403017	rs317315962	1:122403017	35387.4	PASS	GT:AD:DP:GQ:PL	1/1:0,98:98:99:3082,293,0	1/1:2,168:170:99:4869,492,0	1/1:0,60:60:99:1844,180,0	1/1:2,440:442:99:12610,1290,0	1/1:0,183:183:99:5673,548,0	1/1:0,161:161:99:4891,482,0	0/1:5,26:31:61:692,0,61	0/1:8,26:34:99:719,0,162	0/1:23,39:62:99:1052,0,510
1	122409425	rs318197575	1:122409425	29844.4	PASS	GT:AD:DP:GQ:PL	1/1:0,88:88:99:2673,263,0	1/1:0,116:116:99:3486,346,0	1/1:0,78:78:99:2459,237,0	1/1:0,319:319:99:9885,955,0	1/1:0,137:137:99:4195,410,0	1/1:0,157:157:99:5038,471,0	0/1:12,32:44:99:920,0,205	0/1:4,23:27:37:570,0,37	0/1:5,25:30:46:663,0,46
1	128397044	rs314737931	1:128397044	102296	PASS	GT:AD:DP:GQ:PL	1/1:0,239:239:99:6544,716,0	1/1:1,574:575:99:15703,1692,0	1/1:0,204:204:99:5505,610,0	1/1:2,1296:1298:99:35647,3821,0	1/1:0,545:545:99:15193,1637,0	1/1:0,574:574:99:16225,1720,0	0/1:107,131:238:99:2827,0,2136	0/1:78,96:174:99:2081,0,1505	0/1:98,120:218:99:2616,0,1943
1	128398190	rs317183097	1:128398190	136478	PASS	GT:AD:DP:GQ:PL	1/1:0,358:358:99:11082,1075,0	1/1:1,580:581:99:17240,1732,0	1/1:0,266:266:99:7684,795,0	1/1:1,1393:1394:99:41581,4171,0	1/1:0,746:746:99:22417,2228,0	1/1:0,649:649:99:19044,1937,0	0/1:166,280:446:99:7267,0,3504	0/1:135,217:352:99:5326,0,2836	0/1:212,209:421:99:4882,0,5103
1	128398620	rs14886284	1:128398620	101372	PASS	GT:AD:DP:GQ:PL	1/1:0,334:334:99:9897,997,0	1/1:1,479:480:99:14158,1423,0	1/1:0,205:205:99:5886,615,0	1/1:0,1022:1022:99:29007,3046,0	1/1:2,569:571:99:16524,1628,0	1/1:0,397:397:99:11568,1186,0	0/1:190,223:413:99:5042,0,3997	0/1:126,186:312:99:4325,0,2440	0/1:175,206:381:99:5010,0,3785
1	128403886	rs10726100	1:128403886	125968	PASS	GT:AD:DP:GQ:PL	1/1:0,288:288:99:8529,862,0	1/1:0,595:595:99:17616,1786,0	1/1:0,193:193:99:5556,580,0	1/1:2,1505:1507:99:43426,4459,0	1/1:0,658:658:99:18926,1968,0	1/1:0,606:606:99:17653,1814,0	0/1:157,246:403:99:6112,0,3043	0/1:125,167:292:99:3852,0,2531	0/1:176,183:359:99:4343,0,3868
1	128512170	rs735874809	1:128512170	86130.4	PASS	GT:AD:DP:GQ:PL	1/1:0,133:133:99:6049,406,0	1/1:0,218:218:99:10250,689,0	1/1:1,118:119:99:5079,333,0	1/1:0,285:285:99:13067,881,0	1/1:0,146:146:99:6768,454,0	1/1:0,152:152:99:6629,468,0	0/1:232,266:498:99:10770,0,8459	0/1:226,255:481:99:9117,0,8501	0/1:403,461:864:99:18446,0,14613
1	128512189	rs316791646	1:128512189	82644.4	PASS	GT:AD:DP:GQ:PL	1/1:0,124:124:99:5545,384,0	1/1:0,219:219:99:9923,677,0	1/1:0,118:118:99:5266,376,0	1/1:1,267:268:99:12172,829,0	1/1:0,147:147:99:6719,460,0	1/1:0,149:149:99:6350,459,0	0/1:250,253:503:99:9926,0,9040	0/1:251,252:503:99:9216,0,9050	0/1:431,444:875:99:17572,0,15677
1	129304889	rs314852122	1:129304889	1297.36	PASS	GT:AD:DP:GQ:PL	0/0:75,0:75:99:0,221,2225	0/0:136,0:136:99:0,407,4141	0/0:56,0:56:99:0,167,1586	0/0:252,0:252:99:0,755,7893	0/0:144,0:144:99:0,430,4335	0/0:75,0:75:99:0,224,2238	0/1:47,25:72:99:427,0,1245	0/1:42,18:60:99:305,0,1083	0/1:35,31:66:99:610,0,916
1	129305063	rs317730840	1:129305063	5703.36	PASS	GT:AD:DP:GQ:PL	0/0:260,0:260:99:0,774,7283	0/0:393,0:393:99:0,1173,10890	0/0:155,0:155:99:0,462,4296	0/0:959,0:959:99:0,2842,25767	0/0:484,0:484:99:0,1437,13121	0/0:335,0:335:99:0,996,9120	0/1:140,87:227:99:1705,0,3227	0/1:111,84:195:99:1625,0,2570	0/1:137,105:242:99:2418,0,3249
1	129305254	rs315059412	1:129305254	5208.36	PASS	GT:AD:DP:GQ:PL	0/0:233,0:233:99:0,688,6595	0/0:319,0:319:99:0,951,9279	0/0:154,0:154:99:0,458,4353	0/0:847,1:848:99:0,2500,23501	0/0:383,0:383:99:0,1145,11013	0/0:312,0:312:99:0,925,8848	0/1:150,69:219:99:1421,0,3772	0/1:94,57:151:99:1278,0,2217	0/1:128,105:233:99:2554,0,3033
1	129305286	rs313387967	1:129305286	4533.36	PASS	GT:AD:DP:GQ:PL	0/0:213,1:214:99:0,612,6531	0/0:320,0:320:99:0,956,9575	0/0:138,0:138:99:0,411,4250	0/0:773,1:774:99:0,2274,22310	0/0:381,0:381:99:0,1137,11762	0/0:300,0:300:99:0,892,9023	0/1:149,61:210:99:1192,0,3785	0/1:93,60:153:99:1312,0,2397	0/1:119,95:214:99:2074,0,2916
1	142008803	rs10727990	1:142008803	40631.4	PASS	GT:AD:DP:GQ:PL	1/1:0,91:91:99:2762,273,0	1/1:0,202:202:99:6143,604,0	1/1:0,97:97:99:2946,291,0	1/1:0,510:510:99:15626,1525,0	1/1:0,170:170:99:5294,508,0	1/1:0,164:164:99:5023,490,0	0/1:6,48:54:37:1326,0,37	0/1:8,18:26:99:454,0,114	0/1:20,42:62:99:1102,0,403
1	142017516	rs316219741	1:142017516	32630.4	PASS	GT:AD:DP:GQ:PL	1/1:0,97:97:99:2743,288,0	1/1:0,201:201:99:5844,601,0	1/1:0,55:55:99:1516,162,0	1/1:2,411:413:99:11047,1175,0	1/1:0,194:194:99:5740,580,0	1/1:0,133:133:99:3580,396,0	0/1:16,29:45:99:693,0,360	0/1:6,32:38:60:725,0,60	0/1:20,32:52:99:787,0,374
1	143196823	rs13711972	1:143196823	7127.51	PASS	GT:AD:DP:GQ:PL	1/1:0,28:28:82:729,82,0	1/1:0,63:63:99:1744,186,0	1/1:0,23:23:68:628,68,0	1/1:0,43:43:99:1221,126,0	1/1:0,16:16:48:465,48,0	1/1:0,4:4:12:106,12,0	0/1:23,22:45:99:474,0,890	0/1:17,17:34:99:380,0,663	0/1:68,67:135:99:1425,0,1475
1	143196864	rs13711973	1:143196864	15164.4	PASS	GT:AD:DP:GQ:PL	1/1:0,24:24:78:1159,78,0	1/1:0,76:76:99:3465,232,0	1/1:0,27:27:81:1215,81,0	1/1:0,59:59:99:2745,184,0	1/1:0,21:21:66:979,66,0	1/1:0,9:9:27:405,27,0	0/1:25,21:46:99:807,0,987	0/1:23,22:45:99:875,0,897	0/1:73,90:163:99:3559,0,2784
1	143196865	rs13711974	1:143196865	15299.4	PASS	GT:AD:DP:GQ:PL	1/1:0,24:24:81:1204,81,0	1/1:0,76:76:99:3465,232,0	1/1:0,27:27:84:1260,84,0	1/1:0,59:59:99:2745,184,0	1/1:0,21:21:69:1024,69,0	1/1:0,9:9:27:405,27,0	0/1:25,21:46:99:807,0,987	0/1:23,22:45:99:875,0,897	0/1:73,90:163:99:3559,0,2784
1	143196883	rs14899022	1:143196883	14300.4	PASS	GT:AD:DP:GQ:PL	1/1:0,23:23:60:1151,60,0	1/1:0,63:63:99:3081,214,0	1/1:0,27:27:84:1243,84,0	1/1:0,64:64:99:2926,199,0	1/1:0,20:20:72:1029,72,0	1/1:0,12:12:36:528,36,0	0/1:27,17:44:99:664,0,1122	0/1:30,16:46:99:708,0,1189	0/1:84,72:156:99:3015,0,3305
1	143196884	rs15451372	1:143196884	14303.4	PASS	GT:AD:DP:GQ:PL	1/1:0,23:23:60:1151,60,0	1/1:0,62:62:99:3081,214,0	1/1:0,27:27:84:1243,84,0	1/1:0,64:64:99:2926,199,0	1/1:0,20:20:72:1029,72,0	1/1:0,12:12:36:528,36,0	0/1:26,17:43:99:667,0,1080	0/1:30,16:46:99:708,0,1189	0/1:84,71:155:99:3015,0,3305
1	167631442	rs313134954	1:167631442	8046.36	PASS	GT:AD:DP:GQ:PL	0/0:151,0:151:99:0,457,6750	0/0:235,0:235:99:0,707,10493	0/0:106,0:106:99:0,319,4732	0/0:352,0:352:99:0,1059,15496	0/0:265,0:265:99:0,798,11855	0/0:195,0:195:99:0,587,8602	0/1:124,59:183:99:2022,0,4979	0/1:68,35:103:99:1176,0,2691	0/1:110,124:234:99:4893,0,4202
1	167631445	rs317908093	1:167631445	8046.36	PASS	GT:AD:DP:GQ:PL	0/0:150,0:150:99:0,452,6716	0/0:233,0:233:99:0,704,10460	0/0:106,0:106:99:0,319,4732	0/0:350,0:350:99:0,1059,15496	0/0:265,0:265:99:0,798,11855	0/0:193,0:193:99:0,587,8602	0/1:123,58:181:99:2022,0,4979	0/1:68,34:102:99:1176,0,2691	0/1:111,130:241:99:4893,0,4202
1	173785324	rs735306735	1:173785324	1366.85	PASS	GT:AD:DP:GQ:PL	0/0:6,0:6:18:0,18,170	0/0:33,0:33:99:0,99,994	0/0:23,0:23:69:0,69,626	0/0:7,0:7:21:0,21,182	0/0:4,0:4:12:0,12,99	0/0:3,0:3:9:0,9,85	0/1:27,22:49:99:504,0,614	0/1:19,8:27:99:155,0,446	0/1:43,37:80:99:752,0,873
1	173785795	rs314592906	1:173785795	786.87	PASS	GT:AD:DP:GQ:PL	0/0:7,0:7:21:0,21,185	0/0:18,0:18:54:0,54,533	0/0:10,0:10:30:0,30,290	0/0:4,0:4:12:0,12,112	0/0:1,0:1:3:0,3,36	0/0:3,0:3:9:0,9,83	0/1:7,22:29:99:499,0,139	0/1:17,6:23:79:79,0,440	0/1:23,13:36:99:252,0,538
1	176362085	rs13980999	1:176362085	5062.36	PASS	GT:AD:DP:GQ:PL	0/0:49,0:49:99:0,147,1461	0/0:91,0:91:99:0,270,2505	0/0:38,0:38:99:0,114,1100	0/0:144,3:147:99:0,365,3925	0/0:70,0:70:99:0,209,2015	0/0:19,0:19:57:0,57,580	0/1:75,75:150:99:1602,0,1848	0/1:51,54:105:99:1113,0,1269	0/1:104,115:219:99:2392,0,2370
1	176362325	rs735111761	1:176362325	30078.4	PASS	GT:AD:DP:GQ:PL	1/1:0,44:44:99:1325,131,0	1/1:0,176:176:99:7824,544,0	1/1:0,48:48:99:1409,143,0	1/1:0,148:148:99:6398,460,0	1/1:0,51:51:99:1695,156,0	1/1:0,30:30:90:1008,90,0	0/1:111,94:205:99:2178,0,2781	0/1:94,91:185:99:2128,0,2362	0/1:127,162:289:99:6158,0,2717
1	177846219	rs732299779	1:177846219	128.68	PASS	GT:AD:DP:GQ:PL	0/0:2,0:2:6:0,6,49	0/0:9,0:9:27:0,27,271	0/0:5,0:5:15:0,15,136	0/0:6,0:6:18:0,18,133	0/0:5,0:5:15:0,15,139	0/0:2,0:2:6:0,6,49	0/1:2,3:5:46:93,0,46	0/1:3,2:5:34:34,0,64	0/1:11,3:14:45:45,0,297
1	177846356	rs15521566	1:177846356	191.7	PASS	GT:AD:DP:GQ:PL	0/0:7,0:7:21:0,21,171	0/0:12,0:12:36:0,36,340	0/0:11,0:11:33:0,33,301	0/0:7,0:7:21:0,21,158	0/0:8,0:8:23:0,23,179	0/0:3,0:3:9:0,9,108	0/1:5,3:8:87:87,0,159	0/1:6,2:8:38:38,0,148	0/1:20,7:27:99:111,0,544
1	177849593	rs316601253	1:177849593	51015.4	PASS	GT:AD:DP:GQ:PL	1/1:0,92:92:99:2891,276,0	1/1:2,176:178:99:5155,497,0	1/1:0,92:92:99:2828,276,0	1/1:0,478:478:99:14186,1411,0	1/1:1,164:165:99:5086,477,0	1/1:0,189:189:99:5900,565,0	0/1:172,185:357:99:4447,0,4281	0/1:162,163:325:99:4191,0,3987	0/1:287,264:551:99:6376,0,7259
1	177850496	rs315137189	1:177850496	13563.4	PASS	GT:AD:DP:GQ:PL	0/0:98,0:98:99:0,292,2716	0/0:196,0:196:99:0,583,5562	0/0:109,0:109:99:0,323,2957	0/0:505,0:505:99:0,1500,14410	0/0:193,0:193:99:0,573,5384	0/0:215,1:216:99:0,631,5909	0/1:235,206:441:99:4097,0,5327	0/1:190,146:336:99:3139,0,4062	0/1:259,278:537:99:6372,0,6243
1	177851779	rs316653410	1:177851779	62322.4	PASS	GT:AD:DP:GQ:PL	1/1:0,116:116:99:3298,346,0	1/1:0,254:254:99:7107,759,0	1/1:0,123:123:99:3428,367,0	1/1:1,570:571:99:16239,1694,0	1/1:0,260:260:99:7371,769,0	1/1:0,230:230:99:6729,690,0	0/1:245,224:469:99:5013,0,5122	0/1:205,197:402:99:4359,0,4203	0/1:374,379:753:99:8823,0,8308
1	177851883	rs314878191	1:177851883	13071.4	PASS	GT:AD:DP:GQ:PL	0/0:98,0:98:99:0,290,2871	0/0:156,1:157:99:0,458,4734	0/0:73,0:73:99:0,217,2149	0/0:307,0:307:99:0,906,8940	0/0:199,0:199:99:0,587,5646	0/0:147,0:147:99:0,435,4201	0/1:162,194:356:99:4130,0,3579	0/1:178,135:313:99:2579,0,4005	0/1:310,296:606:99:6407,0,7432
1	177851965	rs316921843	1:177851965	12698.4	PASS	GT:AD:DP:GQ:PL	0/0:124,0:124:99:0,369,3640	0/0:184,0:184:99:0,548,5409	0/0:68,0:68:99:0,200,1892	0/0:408,0:408:99:0,1211,11626	0/0:208,0:208:99:0,614,5882	0/0:152,0:152:99:0,453,4398	0/1:198,157:355:99:3366,0,4653	0/1:174,133:307:99:2927,0,4023	0/1:291,288:579:99:6450,0,6871
1	177852038	rs313968018	1:177852038	59228.4	PASS	GT:AD:DP:GQ:PL	1/1:0,171:171:99:4533,505,0	1/1:0,233:233:99:6378,699,0	1/1:0,83:83:99:2271,248,0	1/1:0,591:591:99:15886,1753,0	1/1:0,262:262:99:7232,778,0	1/1:0,202:202:99:5425,599,0	0/1:213,261:474:99:5437,0,4832	0/1:192,214:406:99:4777,0,4295	0/1:360,339:699:99:7334,0,8238
1	177857773	rs731898911	1:177857773	9163.36	PASS	GT:AD:DP:GQ:PL	0/0:101,0:101:99:0,299,2749	0/0:224,0:224:99:0,662,5919	0/0:86,0:86:99:0,252,2196	0/0:508,2:510:99:0,1472,14168	0/0:174,0:174:99:0,518,4822	0/0:185,0:185:99:0,547,5023	0/1:178,114:292:99:2605,0,3715	0/1:143,106:249:99:2337,0,2966	0/1:219,176:395:99:4266,0,4703
1	179509959	rs317752504	1:179509959	5412.36	PASS	GT:AD:DP:GQ:PL	1/1:0,15:15:45:445,45,0	1/1:0,39:39:99:1154,117,0	1/1:0,23:23:68:610,68,0	1/1:0,30:30:87:868,87,0	1/1:0,12:12:36:339,36,0	1/1:0,13:13:39:440,39,0	0/1:14,27:41:99:581,0,305	0/1:17,17:34:99:372,0,359	0/1:19,27:46:99:648,0,457
1	179510115	rs314886380	1:179510115	6289.36	PASS	GT:AD:DP:GQ:PL	1/1:0,17:17:51:500,51,0	1/1:0,45:45:99:1272,135,0	1/1:0,28:28:84:800,84,0	1/1:0,34:34:99:1155,102,0	1/1:0,13:13:39:386,39,0	1/1:0,18:18:54:609,54,0	0/1:15,26:41:99:631,0,285	0/1:19,17:36:99:369,0,469	0/1:23,21:44:99:612,0,559
1	179511225	rs316748171	1:179511225	7250.36	PASS	GT:AD:DP:GQ:PL	1/1:0,27:27:81:860,81,0	1/1:0,43:43:99:1272,129,0	1/1:0,29:29:86:804,86,0	1/1:0,42:42:99:1361,126,0	1/1:0,19:19:57:554,57,0	1/1:0,25:25:78:839,78,0	0/1:24,20:44:99:500,0,594	0/1:9,17:26:99:432,0,209	0/1:30,28:58:99:673,0,786
1	179538911	rs315600243	1:179538911	747.36	PASS	GT:AD:DP:GQ:PL	0/0:31,0:31:91:0,91,847	0/0:73,0:73:99:0,218,2075	0/0:34,0:34:99:0,101,926	0/0:81,0:81:99:0,240,2245	0/0:22,0:22:66:0,66,588	0/0:39,0:39:99:0,120,1151	0/1:34,16:50:99:324,0,776	0/1:15,7:22:99:126,0,361	0/1:32,17:49:99:342,0,746
2	486533	rs15052338	2:486533	13421.4	PASS	GT:AD:DP:GQ:PL	1/1:0,28:28:84:848,84,0	1/1:0,100:100:99:2718,298,0	1/1:0,55:55:99:1524,163,0	1/1:0,73:73:99:2078,215,0	1/1:0,19:19:56:575,56,0	1/1:0,26:26:78:734,78,0	0/1:88,72:160:99:1654,0,1966	0/1:66,59:125:99:1247,0,1408	0/1:89,91:180:99:2088,0,2079
2	490034	rs15052343	2:490034	7033.37	PASS	GT:AD:DP:GQ:PL	1/1:0,24:24:71:640,71,0	1/1:0,36:36:99:982,107,0	1/1:0,11:11:32:297,32,0	1/1:0,32:32:95:915,95,0	1/1:0,20:20:58:471,58,0	1/1:0,9:9:26:208,26,0	0/1:50,57:107:99:1188,0,981	0/1:42,42:84:99:940,0,929	0/1:85,66:151:99:1437,0,1937
2	490970	rs14126138	2:490970	9867.36	PASS	GT:AD:DP:GQ:PL	1/1:0,25:25:74:679,74,0	1/1:0,58:58:99:1575,173,0	1/1:0,29:29:87:804,87,0	1/1:0,75:75:99:2028,222,0	1/1:0,13:13:39:420,39,0	1/1:0,30:30:89:816,89,0	0/1:42,55:97:99:1224,0,927	0/1:48,27:75:99:558,0,1196	0/1:84,84:168:99:1808,0,1940
2	499469	rs736563178	2:499469	6189.37	PASS	GT:AD:DP:GQ:PL	1/1:0,25:25:75:976,75,0	1/1:0,31:31:93:1289,93,0	1/1:0,10:10:30:326,30,0	1/1:0,45:45:99:1846,135,0	1/1:0,15:15:45:612,45,0	1/1:0,19:19:57:741,57,0	0/1:4,3:7:99:114,0,100	0/1:5,8:13:95:180,0,95	0/1:6,4:10:99:150,0,118
2	499633	rs740507470	2:499633	4799.37	PASS	GT:AD:DP:GQ:PL	1/1:0,14:14:42:475,42,0	1/1:0,27:27:81:822,81,0	1/1:0,15:15:45:445,45,0	1/1:0,46:46:99:1358,137,0	1/1:0,21:21:63:668,63,0	1/1:0,27:27:81:751,81,0	0/1:8,5:13:97:97,0,195	0/1:3,1:4:24:24,0,62	0/1:3,7:10:39:204,0,39
2	501233	rs313952529	2:501233	438.36	PASS	GT:AD:DP:GQ:PL	0/0:24,0:24:70:0,70,648	0/0:47,0:47:99:0,138,1249	0/0:32,0:32:95:0,95,876	0/0:71,0:71:99:0,209,1908	0/0:56,0:56:99:0,166,1694	0/0:54,0:54:99:0,159,1591	0/1:17,7:24:99:145,0,448	0/1:6,6:12:99:171,0,144	0/1:12,8:20:99:167,0,206
2	8515000	rs737860772	2:8515000	8832.36	PASS	GT:AD:DP:GQ:PL	1/1:0,19:19:56:511,56,0	1/1:0,46:46:99:1223,137,0	1/1:0,22:22:65:558,65,0	1/1:0,69:69:99:1855,216,0	1/1:0,38:38:99:1005,115,0	1/1:0,47:47:99:1270,140,0	0/1:37,38:75:99:815,0,744	0/1:16,31:47:99:699,0,287	0/1:32,42:74:99:941,0,679
2	8515074	rs314044670	2:8515074	18343.4	PASS	GT:AD:DP:GQ:PL	1/1:0,34:34:99:1487,102,0	1/1:0,43:43:99:1827,132,0	1/1:0,31:31:96:1346,96,0	1/1:0,104:104:99:4464,325,0	1/1:0,57:57:99:2476,175,0	1/1:0,47:47:99:2028,152,0	0/1:43,43:86:99:1529,0,1536	0/1:20,27:47:99:960,0,719	0/1:45,60:105:99:2271,0,1694
2	8515083	rs312534804	2:8515083	17992.4	PASS	GT:AD:DP:GQ:PL	1/1:0,35:35:99:1521,105,0	1/1:0,43:43:99:1834,135,0	1/1:0,30:30:90:1297,90,0	1/1:1,102:103:99:4413,315,0	1/1:0,54:54:99:2376,165,0	1/1:0,46:46:99:1965,146,0	0/1:40,39:79:99:1514,0,1480	0/1:19,24:43:99:908,0,691	0/1:43,55:98:99:2209,0,1658
2	8515225	rs735671391	2:8515225	13921.4	PASS	GT:AD:DP:GQ:PL	1/1:0,25:25:75:685,75,0	1/1:0,58:58:99:1382,169,0	1/1:0,39:39:99:956,115,0	1/1:0,177:177:99:4124,510,0	1/1:0,80:80:99:2063,235,0	1/1:0,75:75:99:2064,222,0	0/1:41,59:100:99:1141,0,837	0/1:26,34:60:99:736,0,600	0/1:50,46:96:99:815,0,1055
2	8515375	rs313715466	2:8515375	10032.4	PASS	GT:AD:DP:GQ:PL	1/1:0,32:32:95:882,95,0	1/1:0,30:30:90:909,90,0	1/1:0,24:24:71:706,71,0	1/1:0,92:92:99:2606,273,0	1/1:0,38:38:99:1157,114,0	1/1:0,58:58:99:1683,174,0	0/1:41,23:64:99:523,0,971	0/1:26,29:55:99:700,0,504	0/1:65,41:106:99:911,0,1559
2	8516247	rs15883845	2:8516247	18677.4	PASS	GT:AD:DP:GQ:PL	1/1:0,62:62:99:1871,184,0	1/1:0,60:60:99:2039,180,0	1/1:0,47:47:99:1153,138,0	1/1:0,138:138:99:4604,410,0	1/1:0,74:74:99:2123,220,0	1/1:0,53:53:99:1547,158,0	0/1:70,55:125:99:1345,0,1492	0/1:49,48:97:99:1018,0,1100	0/1:121,83:204:99:3022,0,2658
2	8516951	rs15883849	2:8516951	21954.4	PASS	GT:AD:DP:GQ:PL	1/1:0,61:61:99:1923,183,0	1/1:0,79:79:99:2373,236,0	1/1:0,49:49:99:1361,145,0	1/1:0,163:163:99:4819,485,0	1/1:0,86:86:99:2596,256,0	1/1:0,94:94:99:2815,279,0	0/1:74,83:157:99:2071,0,1736	0/1:63,63:126:99:1498,0,1464	0/1:121,105:226:99:2543,0,3083
2	8517005	rs15883851	2:8517005	27333.4	PASS	GT:AD:DP:GQ:PL	1/1:0,66:66:99:1986,198,0	1/1:0,123:123:99:3517,367,0	1/1:0,67:67:99:1910,201,0	1/1:0,211:211:99:6220,629,0	1/1:0,119:119:99:3426,356,0	1/1:0,106:106:99:3106,316,0	0/1:93,95:188:99:2239,0,1955	0/1:76,81:157:99:1796,0,1519	0/1:148,138:286:99:3178,0,3103
2	17803011	rs735775908	2:17803011	19005.4	PASS	GT:AD:DP:GQ:PL	1/1:0,45:45:99:1412,135,0	1/1:0,77:77:99:2222,230,0	1/1:0,41:41:99:1113,123,0	1/1:0,242:242:99:6845,721,0	1/1:0,88:88:99:2644,263,0	1/1:0,63:63:99:1818,187,0	0/1:44,47:91:99:1107,0,1053	0/1:27,32:59:99:716,0,635	0/1:58,50:108:99:1173,0,1388
2	17857893	rs739828334	2:17857893	40135.4	PASS	GT:AD:DP:GQ:PL	1/1:0,99:99:99:2873,295,0	1/1:0,209:209:99:6146,625,0	1/1:0,76:76:99:2233,227,0	1/1:0,324:324:99:9377,965,0	1/1:0,205:205:99:5961,612,0	1/1:1,163:164:99:4649,452,0	0/1:104,118:222:99:3051,0,2414	0/1:66,90:156:99:2185,0,1607	0/1:156,151:307:99:3705,0,3739
2	20433668	rs316507126	2:20433668	19041.4	PASS	GT:AD:DP:GQ:PL	1/1:0,51:51:99:1516,152,0	1/1:0,166:166:99:4882,494,0	1/1:0,61:61:99:1705,181,0	1/1:0,127:127:99:3640,378,0	1/1:0,52:52:99:1425,155,0	1/1:0,64:64:99:1834,189,0	0/1:31,61:92:99:1428,0,633	0/1:17,35:52:99:833,0,333	0/1:41,73:114:99:1823,0,1027
2	20452110	rs313232826	2:20452110	11892.4	PASS	GT:AD:DP:GQ:PL	1/1:0,41:41:99:1032,120,0	1/1:0,129:129:99:3719,386,0	1/1:0,47:47:99:1352,141,0	1/1:0,81:81:99:2216,239,0	1/1:0,21:21:62:567,62,0	1/1:0,24:24:72:642,72,0	0/1:22,30:52:99:703,0,482	0/1:24,24:48:99:541,0,493	0/1:66,59:125:99:1165,0,1408
2	20535921	rs733952493	2:20535921	54282.3	PASS	GT:AD:DP:GQ:PL	1/1:0,132:132:99:4105,393,0	1/1:0,310:310:99:8854,920,0	1/1:0,142:142:99:4219,424,0	1/1:0,488:488:99:14663,1453,0	1/1:0,281:281:99:8281,837,0	1/1:0,264:264:99:7531,786,0	0/1:38,93:131:99:2414,0,744	0/1:29,64:93:99:1562,0,622	0/1:79,108:187:99:2707,0,1769
2	20545968	rs733538660	2:20545968	14342.4	PASS	GT:AD:DP:GQ:PL	1/1:0,40:40:99:1446,121,0	1/1:0,73:73:99:2676,220,0	1/1:1,37:38:86:1231,86,0	1/1:0,107:107:99:3776,321,0	1/1:0,53:53:99:1872,159,0	1/1:0,44:44:99:1532,132,0	0/1:24,21:45:99:543,0,1050	0/1:18,14:32:99:385,0,651	0/1:44,32:76:99:926,0,1764
2	40924131	rs732781420	2:40924131	7283.37	PASS	GT:AD:DP:GQ:PL	1/1:0,27:27:81:796,81,0	1/1:0,58:58:99:1616,173,0	1/1:0,24:24:72:731,72,0	1/1:0,52:52:99:1539,155,0	1/1:0,21:21:63:688,63,0	1/1:0,19:19:57:520,57,0	0/1:16,2:18:20:20,0,526	0/1:16,26:42:99:653,0,262	0/1:42,33:75:99:765,0,1420
2	40924302	rs736152548	2:40924302	6996.36	PASS	GT:AD:DP:GQ:PL	1/1:0,22:22:65:564,65,0	1/1:0,54:54:99:1529,161,0	1/1:0,37:37:99:975,109,0	1/1:0,30:30:89:759,89,0	1/1:0,32:32:96:941,96,0	1/1:0,13:13:39:445,39,0	0/1:15,9:24:99:189,0,330	0/1:5,9:14:99:238,0,108	0/1:33,63:96:99:1401,0,736
2	40924644	rs740492717	2:40924644	2023.38	PASS	GT:AD:DP:GQ:PL	0/0:25,0:25:75:0,75,1093	0/0:33,0:33:99:0,99,1422	0/0:27,0:27:81:0,81,1194	0/0:21,0:21:63:0,63,903	0/0:11,0:11:36:0,36,518	0/0:7,0:7:21:0,21,315	0/1:9,7:16:99:241,0,346	0/1:8,15:23:99:564,0,291	0/1:60,35:95:99:1263,0,2419
2	40924649	rs733004740	2:40924649	2017.38	PASS	GT:AD:DP:GQ:PL	0/0:25,0:25:75:0,75,1093	0/0:34,0:34:99:0,102,1447	0/0:26,0:26:78:0,78,1165	0/0:21,0:21:63:0,63,903	0/0:12,0:12:36:0,36,518	0/0:7,0:7:21:0,21,315	0/1:9,7:16:99:241,0,346	0/1:9,14:23:99:561,0,320	0/1:61,35:96:99:1260,0,2448
2	40924690	rs15087928	2:40924690	4860.4	PASS	GT:AD:DP:GQ:PL	1/1:0,23:23:69:668,69,0	1/1:0,32:32:95:909,95,0	1/1:0,24:24:72:686,72,0	1/1:0,14:14:42:403,42,0	1/1:0,11:11:33:335,33,0	1/1:0,6:6:18:173,18,0	0/1:7,10:17:99:268,0,160	0/1:12,7:19:99:173,0,327	0/1:43,59:102:99:1290,0,841
2	40925264	rs312318215	2:40925264	7793.4	PASS	GT:AD:DP:GQ:PL	1/1:0,21:21:62:548,62,0	1/1:0,76:76:99:2170,227,0	1/1:0,34:34:99:1031,102,0	1/1:0,14:14:42:400,42,0	1/1:0,10:10:30:305,30,0	1/1:0,1:1:3:38,3,0	0/1:15,26:41:99:631,0,297	0/1:28,17:45:99:374,0,677	0/1:41,93:134:99:2340,0,807
2	41008045	rs317075122	2:41008045	6362.65	PASS	GT:AD:DP:GQ:PL	1/1:0,31:31:92:878,92,0	1/1:0,23:23:68:659,68,0	1/1:0,23:23:69:612,69,0	1/1:0,46:46:99:1351,136,0	1/1:0,37:37:99:1004,110,0	1/1:0,30:30:90:905,90,0	0/1:5,15:20:76:415,0,76	0/1:2,9:11:16:248,0,16	0/1:9,13:22:99:335,0,150
2	41009089	rs15088026	2:41009089	2786.44	PASS	GT:AD:DP:GQ:PL	1/1:0,15:15:45:447,45,0	1/1:0,8:8:24:221,24,0	1/1:0,6:6:18:171,18,0	1/1:0,16:16:48:482,48,0	1/1:0,25:25:75:727,75,0	1/1:0,7:7:21:206,21,0	0/1:3,5:8:61:138,0,61	0/1:2,5:7:29:121,0,29	0/1:9,14:23:99:318,0,174
2	41010002	rs317568487	2:41010002	2812.5	PASS	GT:AD:DP:GQ:PL	1/1:0,16:16:48:492,48,0	1/1:0,14:14:42:473,42,0	1/1:0,12:12:36:365,36,0	1/1:0,9:9:27:254,27,0	1/1:0,14:14:42:409,42,0	1/1:0,13:13:39:395,39,0	0/1:2,1:3:2:2,0,11	0/1:5,8:13:95:207,0,95	0/1:8,12:20:99:259,0,203
2	41010013	rs739672458	2:41010013	2756.37	PASS	GT:AD:DP:GQ:PL	1/1:0,13:13:39:420,39,0	1/1:0,14:14:42:438,42,0	1/1:0,13:13:39:347,39,0	1/1:0,10:10:30:281,30,0	1/1:0,15:15:45:436,45,0	1/1:0,13:13:38:349,38,0	0/1:2,1:3:28:28,0,40	0/1:5,7:12:99:173,0,100	0/1:8,14:22:99:329,0,204
2	41603611	rs314576567	2:41603611	4129.36	PASS	GT:AD:DP:GQ:PL	0/0:84,0:84:99:0,249,2337	0/0:153,0:153:99:0,455,4194	0/0:63,0:63:99:0,186,1724	0/0:364,0:364:99:0,1077,9991	0/0:195,0:195:99:0,577,5367	0/0:169,0:169:99:0,503,4734	0/1:96,61:157:99:1323,0,2149	0/1:51,44:95:99:982,0,1109	0/1:86,82:168:99:1869,0,1936
2	41611248	rs314236768	2:41611248	4268.36	PASS	GT:AD:DP:GQ:PL	0/0:81,0:81:99:0,240,2235	0/0:159,0:159:99:0,475,4477	0/0:53,0:53:99:0,158,1424	0/0:423,1:424:99:0,1247,11667	0/0:213,0:213:99:0,636,6173	0/0:161,0:161:99:0,479,4540	0/1:93,65:158:99:1479,0,2249	0/1:62,41:103:99:892,0,1364	0/1:107,90:197:99:1942,0,2484
2	42464135	rs15089830	2:42464135	18724.4	PASS	GT:AD:DP:GQ:PL	1/1:0,36:36:99:1151,107,0	1/1:0,124:124:99:3563,370,0	1/1:0,44:44:99:1396,132,0	1/1:0,179:179:99:5541,533,0	1/1:0,76:76:99:2486,228,0	1/1:0,60:60:99:1945,180,0	0/1:7,30:37:91:803,0,91	0/1:5,24:29:78:580,0,78	0/1:20,45:65:99:1304,0,412
2	42464162	rs313028974	2:42464162	17945.4	PASS	GT:AD:DP:GQ:PL	1/1:0,44:44:99:1401,131,0	1/1:0,121:121:99:3489,362,0	1/1:0,45:45:99:1381,134,0	1/1:0,181:181:99:5156,537,0	1/1:0,80:80:99:2522,239,0	1/1:0,54:54:99:1648,162,0	0/1:10,26:36:99:633,0,165	0/1:4,23:27:40:599,0,40	0/1:22,42:64:99:1161,0,475
2	59505147	rs314254788	2:59505147	6136.37	PASS	GT:AD:DP:GQ:PL	1/1:0,11:11:33:336,33,0	1/1:0,19:19:56:544,56,0	1/1:0,25:25:75:658,75,0	1/1:0,17:17:51:493,51,0	1/1:0,11:11:33:328,33,0	1/1:0,16:16:47:443,47,0	0/1:46,48:94:99:1120,0,905	0/1:35,29:64:99:643,0,855	0/1:83,77:160:99:1616,0,1862
2	59505288	rs312710268	2:59505288	16382.4	PASS	GT:AD:DP:GQ:PL	1/1:0,20:20:63:864,63,0	1/1:0,54:54:99:2457,169,0	1/1:0,22:22:69:944,69,0	1/1:0,36:36:99:1629,114,0	1/1:0,17:17:54:786,54,0	1/1:0,21:21:63:938,63,0	0/1:45,61:106:99:2439,0,1697	0/1:52,65:117:99:2586,0,1927	0/1:122,101:223:99:3784,0,4696
2	59505294	rs316423694	2:59505294	16296.4	PASS	GT:AD:DP:GQ:PL	1/1:0,20:20:63:864,63,0	1/1:0,56:56:99:2457,169,0	1/1:0,22:22:66:919,66,0	1/1:0,39:39:99:1657,117,0	1/1:0,18:18:54:786,54,0	1/1:0,21:21:63:938,63,0	0/1:46,64:110:99:2436,0,1730	0/1:55,67:122:99:2561,0,1952	0/1:126,101:227:99:3723,0,4800
2	68353384	rs15114270	2:68353384	2702.36	PASS	GT:AD:DP:GQ:PL	0/0:153,0:153:99:0,456,4385	0/0:234,0:234:99:0,696,6502	0/0:122,0:122:99:0,362,3299	0/0:530,0:530:99:0,1571,14480	0/0:234,0:234:99:0,699,6647	0/0:233,0:233:99:0,693,6471	0/1:48,30:78:99:622,0,1051	0/1:41,37:78:99:754,0,787	0/1:72,64:136:99:1371,0,1652
2	68354300	rs315192377	2:68354300	2790.36	PASS	GT:AD:DP:GQ:PL	0/0:176,0:176:99:0,522,4788	0/0:325,2:327:99:0,927,8919	0/0:136,0:136:99:0,402,3639	0/0:681,1:682:99:0,2012,18436	0/0:270,0:270:99:0,799,7347	0/0:269,0:269:99:0,801,7353	0/1:56,42:98:99:895,0,1199	0/1:44,20:64:99:465,0,1009	0/1:88,65:153:99:1475,0,2127
2	68446794	rs13710543	2:68446794	1404.36	PASS	GT:AD:DP:GQ:PL	0/0:70,0:70:99:0,208,2087	0/0:103,0:103:99:0,308,3117	0/0:42,0:42:99:0,125,1155	0/0:258,0:258:99:0,766,7079	0/0:144,0:144:99:0,428,4021	0/0:101,0:101:99:0,302,2867	0/1:67,18:85:99:220,0,1700	0/1:36,25:61:99:482,0,887	0/1:73,40:113:99:747,0,1854
2	68464129	rs16032574	2:68464129	850.36	PASS	GT:AD:DP:GQ:PL	0/0:48,1:49:99:0,135,1443	0/0:121,0:121:99:0,356,3175	0/0:57,0:57:99:0,167,1398	0/0:222,0:222:99:0,654,5706	0/0:142,0:142:99:0,420,3753	0/0:88,0:88:99:0,262,2443	0/1:62,19:81:99:315,0,1438	0/1:29,17:46:99:327,0,671	0/1:50,17:67:99:253,0,1253
2	68476129	rs313484313	2:68476129	14947.4	PASS	GT:AD:DP:GQ:PL	1/1:0,36:36:99:1051,107,0	1/1:0,86:86:99:2449,255,0	1/1:0,35:35:99:1059,104,0	1/1:1,151:152:99:4410,418,0	1/1:0,72:72:99:2216,214,0	1/1:0,56:56:99:1622,165,0	0/1:19,26:45:99:644,0,393	0/1:17,34:51:99:848,0,337	0/1:27,30:57:99:693,0,588
2	69243971	rs315088760	2:69243971	1695.36	PASS	GT:AD:DP:GQ:PL	0/0:25,0:25:75:0,75,754	0/0:52,0:52:99:0,155,1400	0/0:36,0:36:99:0,107,1043	0/0:82,0:82:99:0,245,2355	0/0:25,0:25:75:0,75,720	0/0:22,0:22:66:0,66,661	0/1:30,33:63:99:741,0,741	0/1:25,19:44:99:461,0,663	0/1:51,25:76:99:538,0,1337
2	69244001	rs14202744	2:69244001	1600.36	PASS	GT:AD:DP:GQ:PL	0/0:22,0:22:66:0,66,671	0/0:52,0:52:99:0,156,1538	0/0:37,0:37:99:0,111,1067	0/0:81,0:81:99:0,241,2278	0/0:25,0:25:75:0,75,725	0/0:24,0:24:72:0,72,788	0/1:38,35:73:99:756,0,915	0/1:28,24:52:99:529,0,713	0/1:61,20:81:99:360,0,1539
2	69244105	rs313065594	2:69244105	15485.4	PASS	GT:AD:DP:GQ:PL	1/1:0,19:19:60:806,60,0	1/1:0,52:52:99:2303,156,0	1/1:0,28:28:84:1160,84,0	1/1:0,90:90:99:3818,271,0	1/1:0,26:26:78:1071,78,0	1/1:0,27:27:81:1162,81,0	0/1:44,52:96:99:1985,0,1448	0/1:36,32:68:99:1162,0,1250	0/1:47,54:101:99:2063,0,1712
2	69244110	rs314926214	2:69244110	15357.4	PASS	GT:AD:DP:GQ:PL	1/1:0,18:18:60:806,60,0	1/1:0,52:52:99:2303,156,0	1/1:0,26:26:78:1110,78,0	1/1:0,85:85:99:3812,273,0	1/1:0,24:24:72:1022,72,0	1/1:0,26:26:81:1162,81,0	0/1:33,50:83:99:2009,0,1265	0/1:30,31:61:99:1175,0,1154	0/1:47,51:98:99:2003,0,1740
2	78251481	rs10730804	2:78251481	81690.4	PASS	GT:AD:DP:GQ:PL	1/1:0,296:296:99:8728,883,0	1/1:1,389:390:99:11214,1144,0	1/1:0,153:153:99:4417,456,0	1/1:2,711:713:99:19555,2093,0	1/1:0,445:445:99:12676,1325,0	1/1:0,384:384:99:10502,1141,0	0/1:114,178:292:99:4406,0,2623	0/1:59,186:245:99:4798,0,1014	0/1:165,223:388:99:5439,0,3784
2	78251550	rs739011978	2:78251550	68356.4	PASS	GT:AD:DP:GQ:PL	1/1:0,237:237:99:6561,700,0	1/1:1,341:342:99:9486,989,0	1/1:0,132:132:99:3444,387,0	1/1:1,721:722:99:19610,2103,0	1/1:0,382:382:99:10488,1128,0	1/1:0,300:300:99:8024,885,0	0/1:96,135:231:99:3046,0,2101	0/1:58,152:210:99:3635,0,1135	0/1:120,177:297:99:4107,0,2543
2	78252219	rs14207626	2:78252219	17011.4	PASS	GT:AD:DP:GQ:PL	1/1:0,70:70:99:2020,207,0	1/1:0,86:86:99:2508,256,0	1/1:0,34:34:99:998,102,0	1/1:0,188:188:99:5477,561,0	1/1:0,64:64:99:1734,189,0	1/1:0,52:52:99:1602,156,0	0/1:32,37:69:99:857,0,652	0/1:18,38:56:99:987,0,393	0/1:31,37:68:99:873,0,743
2	79178542	rs314355276	2:79178542	2689.36	PASS	GT:AD:DP:GQ:PL	0/0:30,0:30:89:0,89,911	0/0:65,0:65:99:0,195,2057	0/0:40,0:40:99:0,120,1117	0/0:97,0:97:99:0,290,2972	0/0:27,0:27:81:0,81,868	0/0:39,0:39:99:0,116,1097	0/1:39,33:72:99:685,0,940	0/1:36,18:54:99:317,0,897	0/1:57,74:131:99:1732,0,1313
2	79182220	rs734554341	2:79182220	11802.4	PASS	GT:AD:DP:GQ:PL	1/1:0,33:33:99:1054,101,0	1/1:0,65:65:99:2188,195,0	1/1:0,27:27:80:900,80,0	1/1:0,75:75:99:2432,224,0	1/1:0,45:45:99:1364,134,0	1/1:0,24:24:72:833,72,0	0/1:38,37:75:99:910,0,983	0/1:39,28:67:99:680,0,966	0/1:83,57:140:99:1486,0,2042
2	79732899	rs316720716	2:79732899	141.37	PASS	GT:AD:DP:GQ:PL	0/0:16,0:16:51:0,51,720	0/0:36,0:36:99:0,108,1350	0/0:25,0:25:75:0,75,779	0/0:71,0:71:99:0,221,2566	0/0:47,0:47:99:0,147,1933	0/0:56,1:57:99:0,137,1679	0/1:11,4:15:77:77,0,422	0/1:9,2:11:37:37,0,241	0/1:12,4:16:72:72,0,324
2	79735419	rs316691790	2:79735419	12043.2	PASS	GT:AD:DP:GQ:PL	1/1:0,29:29:87:911,87,0	1/1:0,56:56:99:1416,165,0	1/1:0,36:36:99:961,108,0	1/1:0,135:135:99:3625,396,0	1/1:0,56:56:99:1523,167,0	1/1:0,105:105:99:2758,311,0	0/1:6,16:22:67:352,0,67	0/1:2,11:13:11:252,0,11	0/1:12,13:25:99:289,0,239
2	89706657	rs312273274	2:89706657	10330.4	PASS	GT:AD:DP:GQ:PL	0/0:61,0:61:99:0,180,1588	0/0:199,0:199:99:0,592,5166	0/0:74,0:74:99:0,221,1958	0/0:247,0:247:99:0,730,6274	0/0:120,0:120:99:0,357,3109	0/0:93,0:93:99:0,276,2388	0/1:132,185:317:99:4090,0,2448	0/1:119,141:260:99:3219,0,2337	0/1:211,151:362:99:3066,0,4599
2	89706803	rs10722181	2:89706803	39125.4	PASS	GT:AD:DP:GQ:PL	1/1:0,65:65:99:2863,196,0	1/1:0,136:136:99:6061,410,0	1/1:0,57:57:99:2514,172,0	1/1:0,170:170:99:7407,510,0	1/1:0,70:70:99:3028,209,0	1/1:0,91:91:99:4074,274,0	0/1:112,126:238:99:4858,0,4402	0/1:94,80:174:99:3061,0,3764	0/1:123,136:259:99:5304,0,5007
2	89706804	rs10729569	2:89706804	39123.4	PASS	GT:AD:DP:GQ:PL	1/1:0,65:65:99:2863,196,0	1/1:0,136:136:99:6060,410,0	1/1:0,57:57:99:2514,172,0	1/1:0,170:170:99:7407,510,0	1/1:0,69:69:99:3028,209,0	1/1:0,91:91:99:4074,274,0	0/1:112,126:238:99:4858,0,4402	0/1:93,80:173:99:3061,0,3764	0/1:121,136:257:99:5303,0,5008
2	89707206	rs10730245	2:89707206	38258.4	PASS	GT:AD:DP:GQ:PL	1/1:0,67:67:99:3004,202,0	1/1:0,136:136:99:5948,409,0	1/1:0,66:66:99:2906,199,0	1/1:0,139:139:99:6087,418,0	1/1:0,99:99:99:4431,298,0	1/1:0,50:50:99:2252,156,0	0/1:166,134:300:99:5018,0,6582	0/1:128,89:217:99:3292,0,5125	0/1:218,145:363:99:5365,0,8732
2	89707207	rs10723400	2:89707207	38260.4	PASS	GT:AD:DP:GQ:PL	1/1:0,67:67:99:3004,202,0	1/1:0,136:136:99:5948,409,0	1/1:0,66:66:99:2906,199,0	1/1:0,139:139:99:6086,418,0	1/1:0,99:99:99:4431,298,0	1/1:0,50:50:99:2252,156,0	0/1:167,134:301:99:5018,0,6582	0/1:127,89:216:99:3292,0,5125	0/1:217,145:362:99:5368,0,8711
2	89707311	rs315242739	2:89707311	16977.4	PASS	GT:AD:DP:GQ:PL	1/1:0,56:56:99:1589,166,0	1/1:0,83:83:99:2276,246,0	1/1:0,57:57:99:1510,169,0	1/1:0,113:113:99:3085,334,0	1/1:0,68:68:99:1837,201,0	1/1:0,46:46:99:1207,134,0	0/1:83,87:170:99:1768,0,1863	0/1:80,66:146:99:1322,0,1834	0/1:103,111:214:99:2428,0,2437
2	89707617	rs312983521	2:89707617	7523.37	PASS	GT:AD:DP:GQ:PL	1/1:0,15:15:45:509,45,0	1/1:0,31:31:92:935,92,0	1/1:0,11:11:33:392,33,0	1/1:1,30:31:56:931,56,0	1/1:0,19:19:56:570,56,0	1/1:0,14:14:42:441,42,0	0/1:12,52:64:99:1466,0,502	0/1:18,30:48:99:724,0,355	0/1:10,59:69:99:1600,0,328
2	89707650	rs739151498	2:89707650	7491.37	PASS	GT:AD:DP:GQ:PL	1/1:0,12:12:36:465,36,0	1/1:0,19:19:63:853,63,0	1/1:0,8:8:24:359,24,0	1/1:0,15:15:54:743,54,0	1/1:0,14:14:48:641,48,0	1/1:0,11:11:36:467,36,0	0/1:14,41:55:99:1603,0,732	0/1:18,21:39:99:852,0,625	0/1:14,36:50:99:1553,0,662
2	89707791	rs733287438	2:89707791	12030.4	PASS	GT:AD:DP:GQ:PL	1/1:0,14:14:42:530,42,0	1/1:1,39:40:86:1627,86,0	1/1:0,12:12:36:498,36,0	1/1:0,43:43:99:1772,129,0	1/1:0,20:20:60:885,60,0	1/1:0,13:13:39:539,39,0	0/1:12,62:74:99:2380,0,648	0/1:19,40:59:99:1446,0,551	0/1:11,60:71:99:2398,0,539
2	89707888	rs740470464	2:89707888	10186.4	PASS	GT:AD:DP:GQ:PL	1/1:0,13:13:39:402,39,0	1/1:0,50:50:99:1459,150,0	1/1:0,23:23:69:749,69,0	1/1:0,61:61:99:1827,183,0	1/1:0,30:30:90:821,90,0	1/1:0,8:8:23:225,23,0	0/1:6,66:72:35:1766,0,35	0/1:23,51:74:99:1208,0,435	0/1:15,68:83:99:1774,0,496
2	89707953	rs316320263	2:89707953	13182.4	PASS	GT:AD:DP:GQ:PL	1/1:0,20:20:63:792,63,0	1/1:0,48:48:99:1982,150,0	1/1:0,24:24:75:1010,75,0	1/1:0,45:45:99:2068,153,0	1/1:0,14:14:54:732,54,0	1/1:0,6:6:18:264,18,0	0/1:7,68:75:63:2802,0,63	0/1:19,32:51:99:1345,0,520	0/1:13,55:68:99:2232,0,360
2	89708345	rs314632113	2:89708345	7941.51	PASS	GT:AD:DP:GQ:PL	1/1:0,22:22:66:727,66,0	1/1:0,43:43:99:1272,128,0	1/1:0,19:19:57:567,57,0	1/1:0,22:22:65:562,65,0	1/1:0,18:18:54:519,54,0	1/1:0,4:4:12:97,12,0	0/1:10,65:75:99:1753,0,275	0/1:23,44:67:99:1053,0,476	0/1:6,53:59:99:1436,0,115
2	89761091	rs318163377	2:89761091	161.42	PASS	GT:AD:DP:GQ:PL	0/0:30,0:30:93:0,93,1753	0/0:97,0:97:99:0,292,4822	0/0:80,0:80:99:0,246,4161	0/0:70,0:70:99:0,213,3367	0/0:15,0:15:45:0,45,729	0/0:19,0:19:57:0,57,902	0/1:4,0:4:23:23,0,199	0/1:6,2:8:53:53,0,303	0/1:6,4:10:99:130,0,296
2	89761100	rs737833495	2:89761100	107.47	PASS	GT:AD:DP:GQ:PL	0/0:32,0:32:96:0,96,1778	0/0:91,0:91:99:0,277,4649	0/0:78,0:78:99:0,237,4054	0/0:69,0:69:99:0,208,3320	0/0:15,0:15:45:0,45,729	0/0:19,0:19:57:0,57,902	0/1:4,1:5:23:23,0,199	0/1:6,1:7:24:24,0,306	0/1:7,3:10:99:105,0,330
2	89935040	rs317307092	2:89935040	43406.4	PASS	GT:AD:DP:GQ:PL	1/1:2,219:221:99:5969,622,0	1/1:0,508:508:99:13504,1507,0	1/1:0,237:237:99:6347,702,0	1/1:2,310:312:99:8129,900,0	1/1:1,151:152:99:4235,446,0	1/1:0,88:88:99:2381,261,0	0/1:33,36:69:99:764,0,705	0/1:30,30:60:99:651,0,652	0/1:60,66:126:99:1471,0,1247
2	89935151	rs316420244	2:89935151	39896.4	PASS	GT:AD:DP:GQ:PL	1/1:0,201:201:99:5202,588,0	1/1:0,521:521:99:13471,1530,0	1/1:0,206:206:99:5413,605,0	1/1:1,321:322:99:7439,895,0	1/1:1,133:134:99:3192,354,0	1/1:0,89:89:99:2069,258,0	0/1:37,27:64:99:638,0,774	0/1:16,37:53:99:727,0,305	0/1:74,77:151:99:1790,0,1711
2	100527946	rs731266698	2:100527946	16894.4	PASS	GT:AD:DP:GQ:PL	1/1:0,45:45:99:1291,134,0	1/1:0,98:98:99:2937,294,0	1/1:0,74:74:99:2066,220,0	1/1:0,50:50:99:1483,149,0	1/1:0,36:36:99:1086,108,0	1/1:0,17:17:51:483,51,0	0/1:55,71:126:99:1681,0,1131	0/1:47,71:118:99:1696,0,995	0/1:155,173:328:99:4216,0,3311
2	100533280	rs735327118	2:100533280	1863.72	PASS	GT:AD:DP:GQ:PL	1/1:0,8:8:24:257,24,0	1/1:0,9:9:27:280,27,0	1/1:0,10:10:30:289,30,0	1/1:0,4:4:12:123,12,0	1/1:0,4:4:12:133,12,0	1/1:0,1:1:3:39,3,0	0/1:9,8:17:99:201,0,354	0/1:8,8:16:99:209,0,215	0/1:19,16:35:99:376,0,493
2	100654080	.	2:100654080	49332.4	PASS	GT:AD:DP:GQ:PL	1/1:0,112:112:99:2941,333,0	1/1:0,325:325:99:8576,968,0	1/1:0,144:144:99:3629,427,0	1/1:0,691:691:99:17886,2053,0	1/1:0,340:340:99:8854,1012,0	1/1:0,188:188:99:4993,561,0	0/1:25,49:74:99:1114,0,545	0/1:7,30:37:94:708,0,94	0/1:16,30:46:99:676,0,357
2	100672225	rs316031739	2:100672225	192064	PASS	GT:AD:DP:GQ:PL	1/1:2,560:562:99:16803,1621,0	1/1:2,989:991:99:29280,2902,0	1/1:0,438:438:99:13181,1311,0	1/1:1,1905:1906:99:57779,5685,0	1/1:0,1198:1198:99:35641,3607,0	1/1:0,859:859:99:25953,2586,0	0/1:57,222:279:99:5639,0,691	0/1:62,143:205:99:3564,0,1057	0/1:104,169:273:99:4269,0,1899
2	100682763	rs318147579	2:100682763	109209	PASS	GT:AD:DP:GQ:PL	1/1:0,485:485:99:15037,1442,0	1/1:0,560:560:99:18452,1675,0	1/1:0,359:359:99:10738,1068,0	1/1:2,679:681:99:21891,2012,0	1/1:0,575:575:99:18868,1718,0	1/1:0,478:478:99:15253,1419,0	0/1:58,137:195:99:3559,0,1153	0/1:40,80:120:99:2098,0,691	0/1:73,126:199:99:3367,0,1549
2	100688259	rs312815967	2:100688259	114265	PASS	GT:AD:DP:GQ:PL	1/1:0,401:401:99:12103,1194,0	1/1:0,616:616:99:19590,1844,0	1/1:0,330:330:99:9378,982,0	1/1:0,992:992:99:30605,2964,0	1/1:0,577:577:99:17864,1721,0	1/1:1,610:611:99:18865,1783,0	0/1:21,94:115:99:2617,0,308	0/1:27,52:79:99:1348,0,636	0/1:48,80:128:99:1940,0,1073
2	100707550	rs732722573	2:100707550	970.97	PASS	GT:AD:DP:GQ:PL	1/1:0,3:3:9:111,9,0	1/1:0,1:1:3:37,3,0	1/1:0,2:2:6:49,6,0	1/1:0,8:8:23:185,23,0	1/1:0,6:6:18:133,18,0	1/1:0,2:2:6:74,6,0	0/1:5,4:9:54:54,0,117	0/1:5,3:8:61:61,0,201	0/1:14,16:30:99:309,0,541
2	100712422	rs315779443	2:100712422	1382.26	PASS	GT:AD:DP:GQ:PL	1/1:0,2:2:6:49,6,0	1/1:0,9:9:27:236,27,0	1/1:0,4:4:12:94,12,0	1/1:0,9:9:27:257,27,0	1/1:0,6:6:18:152,18,0	1/1:0,4:4:12:87,12,0	0/1:4,3:7:66:66,0,82	0/1:2,6:8:46:139,0,46	0/1:15,16:31:99:346,0,292
2	102095946	rs314014865	2:102095946	77908.4	PASS	GT:AD:DP:GQ:PL	1/1:0,242:242:99:6808,723,0	1/1:0,334:334:99:9338,997,0	1/1:0,129:129:99:3452,383,0	1/1:0,925:925:99:25373,2750,0	1/1:1,513:514:99:14660,1497,0	1/1:0,432:432:99:11843,1289,0	0/1:30,120:150:99:2972,0,402	0/1:36,61:97:99:1492,0,647	0/1:37,87:124:99:2015,0,633
2	102096196	rs312569361	2:102096196	1254.36	PASS	GT:AD:DP:GQ:PL	0/0:159,0:159:99:0,472,4320	0/0:174,0:174:99:0,517,5006	0/0:101,0:101:99:0,300,2790	0/0:675,0:675:99:0,2008,18876	0/0:410,0:410:99:0,1223,11482	0/0:315,1:316:99:0,908,8664	0/1:72,21:93:99:366,0,1708	0/1:43,14:57:99:267,0,1029	0/1:36,29:65:99:666,0,844
2	102096380	rs317102766	2:102096380	937.36	PASS	GT:AD:DP:GQ:PL	0/0:147,0:147:99:0,435,4159	0/0:220,0:220:99:0,656,6059	0/0:104,0:104:99:0,309,3005	0/0:528,0:528:99:0,1576,14974	0/0:375,0:375:99:0,1115,10867	0/0:282,1:283:99:0,818,8139	0/1:65,14:79:99:108,0,1631	0/1:53,11:64:99:105,0,1313	0/1:55,37:92:99:769,0,1380
2	102096419	rs315302113	2:102096419	858.37	PASS	GT:AD:DP:GQ:PL	0/0:149,0:149:99:0,449,4594	0/0:217,0:217:99:0,652,6429	0/0:94,0:94:99:0,281,2851	0/0:487,0:487:99:0,1452,14641	0/0:337,0:337:99:0,1009,10395	0/0:243,0:243:99:0,729,7419	0/1:69,10:79:31:31,0,1695	0/1:53,13:66:99:174,0,1420	0/1:55,32:87:99:698,0,1425
2	102163026	rs315063514	2:102163026	83067.4	PASS	GT:AD:DP:GQ:PL	1/1:1,237:238:99:7425,674,0	1/1:0,436:436:99:13526,1305,0	1/1:0,199:199:99:6038,595,0	1/1:0,486:486:99:16441,1452,0	1/1:0,434:434:99:13741,1299,0	1/1:0,354:354:99:11045,1059,0	0/1:93,157:250:99:4227,0,1847	0/1:129,159:288:99:4099,0,2730	0/1:200,259:459:99:6570,0,4566
2	102164962	rs741099082	2:102164962	108620	PASS	GT:AD:DP:GQ:PL	1/1:0,323:323:99:9296,964,0	1/1:0,541:541:99:15653,1616,0	1/1:0,250:250:99:7246,749,0	1/1:0,1105:1105:99:32184,3296,0	1/1:0,512:512:99:15213,1536,0	1/1:0,475:475:99:13895,1427,0	0/1:143,194:337:99:4710,0,2847	0/1:105,154:259:99:3684,0,2090	0/1:242,286:528:99:6784,0,5381
2	102165364	rs738458956	2:102165364	83232.4	PASS	GT:AD:DP:GQ:PL	1/1:0,289:289:99:8391,858,0	1/1:0,462:462:99:13260,1383,0	1/1:2,209:211:99:5917,584,0	1/1:1,645:646:99:19511,1898,0	1/1:0,422:422:99:13225,1262,0	1/1:0,311:311:99:9833,931,0	0/1:103,165:268:99:4022,0,2375	0/1:103,130:233:99:3100,0,2234	0/1:231,246:477:99:6018,0,5713
2	102170359	rs738901305	2:102170359	79384.4	PASS	GT:AD:DP:GQ:PL	1/1:0,217:217:99:6220,648,0	1/1:0,464:464:99:13523,1383,0	1/1:1,182:183:99:5100,528,0	1/1:0,596:596:99:18447,1793,0	1/1:0,421:421:99:11896,1252,0	1/1:0,412:412:99:11708,1219,0	0/1:94,150:244:99:3376,0,1971	0/1:97,137:234:99:3159,0,1907	0/1:196,262:458:99:6000,0,4364
2	102196369	rs313469472	2:102196369	73316.4	PASS	GT:AD:DP:GQ:PL	1/1:0,180:180:99:5469,538,0	1/1:0,422:422:99:12418,1264,0	1/1:0,211:211:99:5972,628,0	1/1:0,646:646:99:19339,1932,0	1/1:0,366:366:99:10549,1089,0	1/1:0,312:312:99:9045,934,0	0/1:104,108:212:99:2529,0,2176	0/1:122,109:231:99:2470,0,2417	0/1:192,235:427:99:5570,0,3898
2	102199846	rs16085325	2:102199846	110310	PASS	GT:AD:DP:GQ:PL	1/1:1,346:347:99:10847,1029,0	1/1:0,536:536:99:17624,1598,0	1/1:0,247:247:99:7741,740,0	1/1:0,663:663:99:22323,1953,0	1/1:1,517:518:99:16836,1541,0	1/1:0,524:524:99:16873,1565,0	0/1:142,215:357:99:5365,0,2789	0/1:127,200:327:99:5361,0,2570	0/1:293,286:579:99:7385,0,6911
2	102200189	rs16085329	2:102200189	11541.4	PASS	GT:AD:DP:GQ:PL	0/0:318,0:318:99:0,951,9991	0/0:546,0:546:99:0,1635,16736	0/0:248,0:248:99:0,742,7700	0/0:717,0:717:99:0,2146,22750	0/0:520,0:520:99:0,1558,16446	0/0:493,0:493:99:0,1475,14601	0/1:188,132:320:99:2944,0,4752	0/1:180,130:310:99:2965,0,4726	0/1:284,236:520:99:5677,0,7450
2	102489928	rs738913056	2:102489928	92003.4	PASS	GT:AD:DP:GQ:PL	1/1:0,279:279:99:8039,827,0	1/1:0,523:523:99:15123,1560,0	1/1:0,216:216:99:5827,641,0	1/1:3,792:795:99:22901,2265,0	1/1:1,531:532:99:15369,1576,0	1/1:2,506:508:99:14004,1476,0	0/1:46,149:195:99:3603,0,669	0/1:44,123:167:99:2805,0,588	0/1:73,190:263:99:4377,0,1220
2	102499602	rs794452683	2:102499602	125567	PASS	GT:AD:DP:GQ:PL	1/1:0,300:300:99:13121,905,0	1/1:0,423:423:99:18628,1272,0	1/1:2,191:193:99:8315,496,0	1/1:0,694:694:99:30158,2103,0	1/1:0,474:474:99:20721,1431,0	1/1:0,438:438:99:19094,1321,0	0/1:90,148:238:99:5808,0,3162	0/1:81,124:205:99:4763,0,2911	0/1:106,130:236:99:5004,0,4002
2	102499605	rs794296294	2:102499605	132877	PASS	GT:AD:DP:GQ:PL	1/1:0,308:308:99:13662,933,0	1/1:0,459:459:99:20057,1393,0	1/1:0,205:205:99:8885,620,0	1/1:0,744:744:99:32370,2273,0	1/1:0,497:497:99:21824,1510,0	1/1:0,463:463:99:20176,1405,0	0/1:90,148:238:99:5874,0,3156	0/1:80,128:208:99:4913,0,2898	0/1:107,133:240:99:5161,0,4006
2	102508816	rs313742707	2:102508816	94701.4	PASS	GT:AD:DP:GQ:PL	1/1:1,268:269:99:7934,801,0	1/1:1,538:539:99:15708,1578,0	1/1:0,222:222:99:6475,662,0	1/1:4,982:986:99:27738,2827,0	1/1:0,580:580:99:16483,1738,0	1/1:3,462:465:99:13541,1296,0	0/1:78,114:192:99:2663,0,1798	0/1:76,76:152:99:1714,0,1863	0/1:101,107:208:99:2490,0,2316
2	102625706	rs740473073	2:102625706	19596.3	PASS	GT:AD:DP:GQ:PL	1/1:0,73:73:99:2273,219,0	1/1:0,142:142:99:4231,423,0	1/1:0,51:51:99:1449,152,0	1/1:0,152:152:99:5016,455,0	1/1:1,78:79:99:2386,230,0	1/1:0,47:47:99:1598,141,0	0/1:9,35:44:99:893,0,122	0/1:11,31:42:99:853,0,179	0/1:24,35:59:99:951,0,566
2	102625840	rs312823377	2:102625840	1341.36	PASS	GT:AD:DP:GQ:PL	0/0:102,0:102:99:0,303,2901	0/0:218,0:218:99:0,651,6276	0/0:84,0:84:99:0,250,2405	0/0:352,0:352:99:0,1049,9958	0/0:117,0:117:99:0,347,3323	0/0:109,0:109:99:0,326,3192	0/1:45,19:64:99:358,0,1157	0/1:43,6:49:70:70,0,1082	0/1:64,46:110:99:958,0,1498
2	102629894	rs10726151	2:102629894	31339.4	PASS	GT:AD:DP:GQ:PL	1/1:0,88:88:99:2529,261,0	1/1:1,201:202:99:5827,568,0	1/1:0,77:77:99:2153,229,0	1/1:0,341:341:99:9577,1012,0	1/1:0,140:140:99:4010,417,0	1/1:0,119:119:99:3413,356,0	0/1:14,42:56:99:1032,0,261	0/1:8,33:41:96:849,0,96	0/1:28,79:107:99:1994,0,555
2	102685608	rs734149727	2:102685608	75452.4	PASS	GT:AD:DP:GQ:PL	1/1:0,246:246:99:7457,735,0	1/1:0,445:445:99:13279,1332,0	1/1:0,179:179:99:5240,540,0	1/1:0,436:436:99:14824,1314,0	1/1:0,451:451:99:13845,1351,0	1/1:0,443:443:99:13478,1323,0	0/1:55,95:150:99:2375,0,1069	0/1:44,78:122:99:1994,0,894	0/1:98,131:229:99:3005,0,2118
2	102688595	rs318187827	2:102688595	104251	PASS	GT:AD:DP:GQ:PL	1/1:0,259:259:99:7231,774,0	1/1:0,462:462:99:12686,1379,0	1/1:0,266:266:99:7248,794,0	1/1:0,1424:1424:99:38590,4226,0	1/1:0,545:545:99:15284,1626,0	1/1:0,600:600:99:16870,1792,0	0/1:57,87:144:99:1970,0,1008	0/1:69,77:146:99:1642,0,1341	0/1:114,128:242:99:2775,0,2434
2	102689169	rs316039590	2:102689169	6504.36	PASS	GT:AD:DP:GQ:PL	0/0:338,0:338:99:0,1010,10824	0/0:588,0:588:99:0,1760,18215	0/0:297,0:297:99:0,887,9304	0/0:1388,1:1389:99:0,4095,42650	0/0:673,0:673:99:0,2002,20267	0/0:652,0:652:99:0,1958,21425	0/1:88,69:157:99:1513,0,2320	0/1:119,82:201:99:1702,0,3044	0/1:176,142:318:99:3334,0,4295
2	102690386	rs15136644	2:102690386	5154.36	PASS	GT:AD:DP:GQ:PL	0/0:264,2:266:99:0,748,7891	0/0:515,0:515:99:0,1529,14301	0/0:227,0:227:99:0,684,6678	0/0:901,2:903:99:0,2639,26276	0/0:522,0:522:99:0,1556,15548	0/0:482,1:483:99:0,1407,13745	0/1:76,56:132:99:1190,0,1908	0/1:88,58:146:99:1244,0,2150	0/1:158,126:284:99:2765,0,3965
2	102692430	rs312357527	2:102692430	84805.4	PASS	GT:AD:DP:GQ:PL	1/1:0,192:192:99:8387,589,0	1/1:0,255:255:99:11237,790,0	1/1:0,137:137:99:5897,418,0	1/1:1,601:602:99:25588,1813,0	1/1:0,328:328:99:14501,1005,0	1/1:0,279:279:99:12279,868,0	0/1:38,49:87:99:1829,0,1284	0/1:45,48:93:99:1799,0,1662	0/1:87,84:171:99:3333,0,3255
2	102692500	rs3137197	2:102692500	4503.36	PASS	GT:AD:DP:GQ:PL	0/0:210,0:210:99:0,628,6449	0/0:338,0:338:99:0,1012,10088	0/0:190,0:190:99:0,566,5569	0/0:833,0:833:99:0,2485,24659	0/0:417,0:417:99:0,1250,12743	0/0:381,0:381:99:0,1140,11509	0/1:69,42:111:99:873,0,1656	0/1:55,43:98:99:1057,0,1344	0/1:110,111:221:99:2618,0,2786
2	102692541	rs312706299	2:102692541	71449.4	PASS	GT:AD:DP:GQ:PL	1/1:0,174:174:99:5267,524,0	1/1:2,316:318:99:9402,928,0	1/1:0,172:172:99:4925,514,0	1/1:0,818:818:99:24222,2455,0	1/1:0,373:373:99:11190,1126,0	1/1:0,368:368:99:10790,1112,0	0/1:30,73:103:99:1742,0,576	0/1:36,47:83:99:1056,0,724	0/1:112,116:228:99:2900,0,2460
2	102692757	rs15136645	2:102692757	3228.29	PASS	GT:AD:DP:GQ:PL	0/0:248,0:248:99:0,742,7171	0/0:330,2:332:99:0,940,9495	0/0:172,0:172:99:0,517,5185	0/0:820,1:821:99:0,2416,24256	0/0:430,0:430:99:0,1288,12539	0/0:345,1:346:99:0,1003,10265	0/1:67,35:102:99:637,0,1658	0/1:49,35:84:99:686,0,1139	0/1:133,96:229:99:1950,0,2999
2	102692835	rs29006376	2:102692835	6677.36	PASS	GT:AD:DP:GQ:PL	0/0:235,0:235:99:0,710,10323	0/0:358,0:358:99:0,1076,15480	0/0:161,0:161:99:0,484,6931	0/0:869,0:869:99:0,2617,38249	0/0:412,0:412:99:0,1241,17880	0/0:335,0:335:99:0,1008,14653	0/1:68,43:111:99:1507,0,2644	0/1:54,44:98:99:1589,0,2124	0/1:107,99:206:99:3626,0,3991
2	102692851	rs29006377	2:102692851	8039.36	PASS	GT:AD:DP:GQ:PL	0/0:255,0:255:99:0,768,11432	0/0:400,0:400:99:0,1219,18098	0/0:175,0:175:99:0,527,7852	0/0:996,0:996:99:0,3031,45122	0/0:464,0:464:99:0,1412,21052	0/0:380,0:380:99:0,1162,17315	0/1:81,50:131:99:1840,0,3293	0/1:69,42:111:99:1584,0,2810	0/1:121,115:236:99:4660,0,4706
2	102692863	rs737138922	2:102692863	7855.36	PASS	GT:AD:DP:GQ:PL	0/0:249,0:249:99:0,768,11422	0/0:399,0:399:99:0,1210,18059	0/0:177,0:177:99:0,542,8057	0/0:991,0:991:99:0,3013,44905	0/0:461,0:461:99:0,1412,21045	0/0:375,0:375:99:0,1153,17167	0/1:83,42:125:99:1714,0,3344	0/1:72,44:116:99:1620,0,2891	0/1:126,114:240:99:4566,0,4997
2	102692867	rs740709144	2:102692867	7431.36	PASS	GT:AD:DP:GQ:PL	0/0:249,0:249:99:0,756,11253	0/0:392,0:392:99:0,1195,17865	0/0:175,0:175:99:0,536,7978	0/0:960,0:960:99:0,2905,43290	0/0:457,0:457:99:0,1394,20785	0/0:374,0:374:99:0,1129,16819	0/1:82,42:124:99:1507,0,3309	0/1:72,42:114:99:1617,0,2898	0/1:122,109:231:99:4352,0,4972
2	102693038	rs10730103	2:102693038	7553.36	PASS	GT:AD:DP:GQ:PL	0/0:230,0:230:99:0,686,7105	0/0:443,0:443:99:0,1334,13351	0/0:212,0:212:99:0,630,6020	0/0:1166,2:1168:99:0,3446,33975	0/0:475,0:475:99:0,1417,14659	0/0:390,0:390:99:0,1165,11688	0/1:63,56:119:99:2097,0,1616	0/1:66,31:97:99:1195,0,1734	0/1:105,106:211:99:4306,0,2647
2	102693053	rs736676012	2:102693053	5250.36	PASS	GT:AD:DP:GQ:PL	0/0:212,0:212:99:0,644,9147	0/0:404,0:404:99:0,1225,17929	0/0:202,0:202:99:0,613,8809	0/0:1165,0:1165:99:0,3513,49837	0/0:452,0:452:99:0,1364,19756	0/0:402,0:402:99:0,1211,17307	0/1:53,57:110:99:1463,0,1956	0/1:63,38:101:99:877,0,2484	0/1:105,127:232:99:2955,0,3867
2	102693192	rs733025236	2:102693192	83701.4	PASS	GT:AD:DP:GQ:PL	1/1:0,231:231:99:7025,690,0	1/1:0,418:418:99:12151,1247,0	1/1:0,149:149:99:4394,443,0	1/1:3,1029:1032:99:30153,2977,0	1/1:0,447:447:99:13389,1336,0	1/1:0,395:395:99:11699,1182,0	0/1:46,55:101:99:1301,0,1072	0/1:60,52:112:99:1169,0,1349	0/1:112,110:222:99:2465,0,2692
2	102693339	rs315240133	2:102693339	3797.36	PASS	GT:AD:DP:GQ:PL	0/0:205,0:205:99:0,614,6635	0/0:443,0:443:99:0,1327,14028	0/0:150,0:150:99:0,447,4586	0/0:995,1:996:99:0,2940,30800	0/0:393,1:394:99:0,1145,12524	0/0:365,2:367:99:0,1050,11649	0/1:56,39:95:99:829,0,1379	0/1:65,44:109:99:955,0,1476	0/1:95,90:185:99:2058,0,2373
2	102693535	rs316459201	2:102693535	2918.36	PASS	GT:AD:DP:GQ:PL	0/0:156,0:156:99:0,465,4672	0/0:282,0:282:99:0,840,8291	0/0:112,0:112:99:0,334,3267	0/0:489,0:489:99:0,1454,14516	0/0:271,1:272:99:0,783,7972	0/0:161,0:161:99:0,480,4984	0/1:60,33:93:99:703,0,1427	0/1:30,31:61:99:663,0,736	0/1:84,69:153:99:1597,0,1989
2	102701086	rs734010965	2:102701086	37850.4	PASS	GT:AD:DP:GQ:PL	1/1:0,86:86:99:2841,257,0	1/1:0,168:168:99:5592,505,0	1/1:0,83:83:99:2785,249,0	1/1:0,337:337:99:9982,999,0	1/1:2,174:176:99:5391,475,0	1/1:1,138:139:99:4446,380,0	0/1:63,77:140:99:2106,0,1478	0/1:61,62:123:99:1584,0,1466	0/1:80,109:189:99:3168,0,1876
2	102702772	rs740296500	2:102702772	39945.4	PASS	GT:AD:DP:GQ:PL	1/1:0,90:90:99:2637,267,0	1/1:0,202:202:99:6268,605,0	1/1:0,95:95:99:2774,284,0	1/1:0,373:373:99:11023,1108,0	1/1:0,174:174:99:5440,520,0	1/1:0,176:176:99:5319,525,0	0/1:69,79:148:99:1971,0,1508	0/1:56,67:123:99:1486,0,1365	0/1:96,118:214:99:3072,0,2291
2	102703334	rs314000838	2:102703334	5001.36	PASS	GT:AD:DP:GQ:PL	0/0:93,0:93:99:0,276,2583	0/0:206,0:206:99:0,616,5860	0/0:111,0:111:99:0,330,2999	0/0:418,2:420:99:0,1194,11170	0/0:185,0:185:99:0,548,5170	0/0:183,0:183:99:0,545,5160	0/1:101,68:169:99:1619,0,2382	0/1:99,65:164:99:1404,0,2199	0/1:155,86:241:99:2023,0,3771
2	102708691	rs10722585	2:102708691	42572.4	PASS	GT:AD:DP:GQ:PL	1/1:0,138:138:99:4009,412,0	1/1:0,196:196:99:5673,585,0	1/1:0,101:101:99:2776,300,0	1/1:1,471:472:99:13284,1380,0	1/1:0,211:211:99:6001,627,0	1/1:0,128:128:99:3637,382,0	0/1:78,87:165:99:2048,0,1712	0/1:65,73:138:99:1732,0,1441	0/1:119,145:264:99:3457,0,2999
2	102708979	rs10730897	2:102708979	7021.36	PASS	GT:AD:DP:GQ:PL	0/0:95,0:95:99:0,275,2912	0/0:210,0:210:99:0,626,6095	0/0:104,0:104:99:0,309,2885	0/0:383,0:383:99:0,1134,10948	0/0:190,0:190:99:0,564,5478	0/0:144,0:144:99:0,430,4272	0/1:84,83:167:99:2090,0,1793	0/1:69,83:152:99:2018,0,1605	0/1:129,116:245:99:2958,0,3199
2	102709107	rs737748024	2:102709107	40892.4	PASS	GT:AD:DP:GQ:PL	1/1:0,127:127:99:4039,381,0	1/1:0,201:201:99:6183,600,0	1/1:0,110:110:99:3316,329,0	1/1:0,350:350:99:10490,1039,0	1/1:0,182:182:99:5702,545,0	1/1:0,124:124:99:3925,372,0	0/1:81,88:169:99:2180,0,2078	0/1:84,79:163:99:1954,0,2086	0/1:113,129:242:99:3148,0,3032
2	102713391	rs732792307	2:102713391	5141.36	PASS	GT:AD:DP:GQ:PL	0/0:1284,0:1284:99:0,3961,58991	0/0:2036,0:2036:99:0,6263,93685	0/0:1067,0:1067:99:0,3309,49124	0/0:2611,0:2611:99:0,8148,120143	0/0:1641,0:1641:99:0,5093,75564	0/0:1176,0:1176:99:0,3635,54127	0/1:418,87:505:99:928,0,17655	0/1:212,82:294:99:1350,0,8896	0/1:311,137:448:99:2908,0,13074
2	102713392	rs315813915	2:102713392	9689.36	PASS	GT:AD:DP:GQ:PL	0/0:1305,1:1306:99:0,3875,37589	0/0:2062,12:2074:99:0,6019,56985	0/0:1084,6:1090:99:0,3187,30303	0/0:2678,9:2687:99:0,7894,77914	0/0:1677,3:1680:99:0,4967,48616	0/0:1196,3:1199:99:0,3542,34724	0/1:428,89:517:99:2281,0,10740	0/1:218,82:300:99:2706,0,5382	0/1:316,137:453:99:4747,0,7639
2	102715331	rs317147662	2:102715331	5804.36	PASS	GT:AD:DP:GQ:PL	0/0:838,1:839:99:0,2478,28293	0/0:955,0:955:99:0,2865,31242	0/0:751,1:752:99:0,2211,24179	0/0:1333,1:1334:99:0,3954,42433	0/0:939,1:940:99:0,2774,31159	0/0:786,0:786:99:0,2350,26680	0/1:466,62:528:99:383,0,13449	0/1:327,120:447:99:2492,0,8771	0/1:342,137:479:99:2974,0,9525
2	102717202	rs14228287	2:102717202	6186.36	PASS	GT:AD:DP:GQ:PL	0/0:802,0:802:99:0,2417,26363	0/0:929,2:931:99:0,2800,30511	0/0:707,2:709:99:0,2119,22705	0/0:1301,1:1302:99:0,3915,42870	0/0:889,0:889:99:0,2690,29888	0/0:732,1:733:99:0,2203,24498	0/1:443,94:537:99:1050,0,12613	0/1:271,90:361:99:1440,0,7642	0/1:323,176:499:99:3741,0,8742
2	102719537	rs314665938	2:102719537	266400	PASS	GT:AD:DP:GQ:PL	1/1:4,1051:1055:99:31248,3048,0	1/1:4,1485:1489:99:43261,4348,0	1/1:2,978:980:99:28691,2887,0	1/1:3,1948:1951:99:58900,5810,0	1/1:1,1514:1515:99:46371,4516,0	1/1:2,996:998:99:30280,2967,0	0/1:89,482:571:99:12512,0,744	0/1:93,291:384:99:7122,0,1537	0/1:151,329:480:99:8060,0,2889
2	102720517	rs315518206	2:102720517	4391.36	PASS	GT:AD:DP:GQ:PL	0/0:1366,0:1366:99:0,4076,42745	0/0:1766,0:1766:99:0,5284,55277	0/0:1095,0:1095:99:0,3279,33305	0/0:2682,0:2682:99:0,7992,82549	0/0:1761,0:1761:99:0,5261,55124	0/0:1196,2:1198:99:0,3557,37106	0/1:561,69:630:68:68,0,14939	0/1:334,81:415:99:1122,0,9024	0/1:386,164:550:99:3246,0,10075
2	102721472	rs312290522	2:102721472	4681.36	PASS	GT:AD:DP:GQ:PL	0/0:615,0:615:99:0,1863,18935	0/0:709,0:709:99:0,2146,21331	0/0:593,0:593:99:0,1782,17729	0/0:760,0:760:99:0,2327,23366	0/0:651,0:651:99:0,1967,20408	0/0:571,0:571:99:0,1725,17791	0/1:465,64:529:99:188,0,12207	0/1:371,99:470:99:1361,0,8975	0/1:353,161:514:99:3177,0,8355
2	102721563	rs315911364	2:102721563	5121.36	PASS	GT:AD:DP:GQ:PL	0/0:1589,0:1589:99:0,4770,52033	0/0:2495,0:2495:99:0,7469,79744	0/0:1476,0:1476:99:0,4408,45768	0/0:3990,0:3990:99:0,11891,125118	0/0:2475,1:2476:99:0,7357,78709	0/0:1623,0:1623:99:0,4856,52150	0/1:602,102:704:99:705,0,17623	0/1:382,90:472:99:1049,0,10703	0/1:409,174:583:99:3412,0,11202
2	102726120	rs315439214	2:102726120	2833.36	PASS	GT:AD:DP:GQ:PL	0/0:715,0:715:99:0,2097,20214	0/0:832,1:833:99:0,2414,23122	0/0:628,0:628:99:0,1843,17881	0/0:1397,2:1399:99:0,4109,41714	0/0:900,0:900:99:0,2687,27162	0/0:773,0:773:99:0,2298,23026	0/1:418,64:482:99:504,0,10699	0/1:259,49:308:99:590,0,6691	0/1:278,98:376:99:1784,0,6936
2	102726197	rs734986915	2:102726197	447078	PASS	GT:AD:DP:GQ:PL	1/1:2,1478:1480:99:45408,4374,0	1/1:0,2331:2331:99:71443,6952,0	1/1:0,1327:1327:99:40690,3952,0	1/1:1,4068:4069:99:126943,12069,0	1/1:1,2426:2427:99:75908,7206,0	1/1:0,1716:1716:99:53449,5115,0	0/1:83,543:626:99:14808,0,483	0/1:60,327:387:99:8731,0,557	0/1:136,360:496:99:9743,0,2562
2	102727201	rs314516277	2:102727201	260106	PASS	GT:AD:DP:GQ:PL	1/1:0,860:860:99:28079,2582,0	1/1:1,1324:1325:99:42450,3930,0	1/1:1,848:849:99:26448,2538,0	1/1:0,2009:2009:99:65006,6027,0	1/1:0,1148:1148:99:38253,3475,0	1/1:0,961:961:99:31630,2884,0	0/1:82,430:512:99:11665,0,624	0/1:68,313:381:99:8303,0,749	0/1:153,321:474:99:8317,0,2830
2	102909180	rs313879566	2:102909180	7115.36	PASS	GT:AD:DP:GQ:PL	1/1:0,14:14:42:390,42,0	1/1:0,66:66:99:1771,194,0	1/1:0,37:37:99:991,110,0	1/1:0,47:47:99:1234,140,0	1/1:0,27:27:80:676,80,0	1/1:0,30:30:88:726,88,0	0/1:14,10:24:99:211,0,327	0/1:5,18:23:69:395,0,69	0/1:18,30:48:99:766,0,350
2	102909228	rs312295911	2:102909228	670.36	PASS	GT:AD:DP:GQ:PL	0/0:29,0:29:86:0,86,771	0/0:73,0:73:99:0,217,2073	0/0:50,0:50:99:0,148,1366	0/0:56,0:56:99:0,164,1477	0/0:31,0:31:92:0,92,917	0/0:29,0:29:86:0,86,725	0/1:13,11:24:99:285,0,333	0/1:18,4:22:58:58,0,521	0/1:33,18:51:99:372,0,721
2	102921264	rs313209053	2:102921264	9596.38	PASS	GT:AD:DP:GQ:PL	1/1:0,37:37:99:1159,111,0	1/1:0,76:76:99:2244,227,0	1/1:0,64:64:99:1822,191,0	1/1:0,57:57:99:1501,167,0	1/1:0,29:29:86:885,86,0	1/1:0,7:7:21:250,21,0	0/1:21,23:44:99:569,0,389	0/1:5,25:30:59:577,0,59	0/1:8,27:35:99:634,0,147
2	102959614	rs15137003	2:102959614	1731.36	PASS	GT:AD:DP:GQ:PL	0/0:239,0:239:99:0,725,11115	0/0:526,1:527:99:0,1598,24744	0/0:216,0:216:99:0,655,10022	0/0:518,1:519:99:0,1594,24543	0/0:506,0:506:99:0,1541,23443	0/0:432,0:432:99:0,1317,20275	0/1:64,21:85:99:710,0,2741	0/1:60,8:68:99:198,0,2505	0/1:72,27:99:99:868,0,3154
2	102959632	rs315495629	2:102959632	1800.36	PASS	GT:AD:DP:GQ:PL	0/0:258,0:258:99:0,781,11458	0/0:597,1:598:99:0,1806,26206	0/0:244,0:244:99:0,741,10693	0/0:688,2:690:99:0,2039,28667	0/0:564,0:564:99:0,1719,24950	0/0:499,0:499:99:0,1504,21890	0/1:71,24:95:99:741,0,2831	0/1:62,14:76:99:283,0,2516	0/1:78,26:104:99:821,0,3231
2	103049387	rs312889948	2:103049387	54339.4	PASS	GT:AD:DP:GQ:PL	1/1:0,154:154:99:4426,458,0	1/1:1,256:257:99:7279,755,0	1/1:0,110:110:99:2963,326,0	1/1:0,598:598:99:17052,1768,0	1/1:0,292:292:99:8329,867,0	1/1:0,224:224:99:6424,666,0	0/1:80,103:183:99:2284,0,1505	0/1:55,90:145:99:2025,0,1035	0/1:126,152:278:99:3602,0,2633
2	103051288	rs316092191	2:103051288	24839.4	PASS	GT:AD:DP:GQ:PL	1/1:0,87:87:99:2707,261,0	1/1:0,95:95:99:3099,285,0	1/1:0,66:66:99:1908,198,0	1/1:0,230:230:99:7173,688,0	1/1:1,127:128:99:3863,373,0	1/1:0,83:83:99:2615,248,0	0/1:27,51:78:99:1427,0,445	0/1:28,31:59:99:737,0,541	0/1:58,58:116:99:1355,0,1162
2	103051340	rs313806083	2:103051340	894.36	PASS	GT:AD:DP:GQ:PL	0/0:30,0:30:90:0,90,1034	0/0:33,0:33:99:0,99,1204	0/0:30,0:30:90:0,90,1032	0/0:83,0:83:99:0,247,2840	0/0:35,0:35:99:0,105,1251	0/0:28,0:28:84:0,84,1037	0/1:17,11:28:99:285,0,511	0/1:16,7:23:99:149,0,471	0/1:23,19:42:99:505,0,659
2	103164555	rs314092501	2:103164555	41408.4	PASS	GT:AD:DP:GQ:PL	1/1:0,99:99:99:4295,301,0	1/1:0,184:184:99:8120,563,0	1/1:0,51:51:99:2216,156,0	1/1:0,302:302:99:13100,925,0	1/1:0,148:148:99:6548,454,0	1/1:0,111:111:99:5066,358,0	1/1:0,19:19:57:832,57,0	1/1:0,9:9:27:378,27,0	1/1:0,20:20:60:878,60,0
2	103165769	rs314276838	2:103165769	18221.5	PASS	GT:AD:DP:GQ:PL	1/1:0,47:47:99:1493,141,0	1/1:0,95:95:99:2946,284,0	1/1:0,36:36:99:1053,107,0	1/1:0,229:229:99:7006,679,0	1/1:0,91:91:99:2724,270,0	1/1:0,69:69:99:2197,205,0	1/1:0,5:5:15:174,15,0	1/1:0,12:12:36:299,36,0	1/1:0,11:11:33:354,33,0
2	103166245	rs734141342	2:103166245	25205.5	PASS	GT:AD:DP:GQ:PL	1/1:0,74:74:99:2215,221,0	1/1:1,140:141:99:3954,410,0	1/1:0,43:43:99:1197,129,0	1/1:0,370:370:99:10530,1102,0	1/1:0,107:107:99:2897,319,0	1/1:0,113:113:99:3289,337,0	1/1:0,23:23:69:711,69,0	1/1:0,10:10:30:265,30,0	1/1:0,6:6:18:172,18,0
2	103166589	rs740774778	2:103166589	27660.5	PASS	GT:AD:DP:GQ:PL	1/1:0,57:57:99:1804,170,0	1/1:0,132:132:99:4320,396,0	1/1:0,40:40:99:1237,120,0	1/1:2,404:406:99:12155,1124,0	1/1:0,113:113:99:3391,337,0	1/1:0,133:133:99:4062,396,0	1/1:0,10:10:30:321,30,0	1/1:0,5:5:15:129,15,0	1/1:0,10:10:30:266,30,0
2	103166618	rs731945096	2:103166618	24606.5	PASS	GT:AD:DP:GQ:PL	1/1:0,55:55:99:1622,165,0	1/1:0,128:128:99:4012,382,0	1/1:0,44:44:99:1382,132,0	1/1:2,356:358:99:10520,1026,0	1/1:0,99:99:99:2973,304,0	1/1:3,114:117:99:3198,270,0	1/1:0,15:15:45:430,45,0	1/1:0,6:6:18:158,18,0	1/1:0,12:12:36:336,36,0
2	110069567	rs732964557	2:110069567	1320.47	PASS	GT:AD:DP:GQ:PL	0/0:1,0:1:3:0,3,37	0/0:24,0:24:72:0,72,669	0/0:16,0:16:48:0,48,437	0/0:23,0:23:69:0,69,684	0/0:14,0:14:42:0,42,365	0/0:5,0:5:15:0,15,140	0/1:16,15:31:99:316,0,426	0/1:11,18:29:99:358,0,195	0/1:45,33:78:99:690,0,1054
2	110069701	rs738650839	2:110069701	1450.39	PASS	GT:AD:DP:GQ:PL	0/0:7,0:7:21:0,21,240	0/0:21,0:21:61:0,61,555	0/0:8,0:8:23:0,23,218	0/0:22,0:22:65:0,65,551	0/0:12,0:12:36:0,36,393	0/0:15,0:15:44:0,44,380	0/1:15,10:25:99:360,0,343	0/1:8,16:24:99:659,0,108	0/1:36,23:59:99:476,0,886
2	110070091	rs735474644	2:110070091	1070.37	PASS	GT:AD:DP:GQ:PL	0/0:12,0:12:36:0,36,365	0/0:23,0:23:68:0,68,578	0/0:10,0:10:29:0,29,240	0/0:28,0:28:83:0,83,702	0/0:18,0:18:54:0,54,481	0/0:12,0:12:36:0,36,299	0/1:9,10:19:99:286,0,174	0/1:9,14:23:99:273,0,162	0/1:35,28:63:99:556,0,705
2	110872706	rs80568154	2:110872706	848.36	PASS	GT:AD:DP:GQ:PL	0/0:78,0:78:99:0,232,2333	0/0:102,0:102:99:0,304,2906	0/0:50,0:50:99:0,149,1458	0/0:303,0:303:99:0,901,8463	0/0:141,0:141:99:0,417,3959	0/0:115,0:115:99:0,343,3369	0/1:45,13:58:99:221,0,1124	0/1:29,7:36:99:142,0,738	0/1:37,23:60:99:530,0,828
2	110877422	rs734633313	2:110877422	1442.36	PASS	GT:AD:DP:GQ:PL	0/0:88,0:88:99:0,262,2530	0/0:131,0:131:99:0,390,3615	0/0:40,0:40:99:0,119,1095	0/0:325,0:325:99:0,961,8676	0/0:177,0:177:99:0,524,4944	0/0:117,0:117:99:0,348,3387	0/1:39,16:55:99:240,0,1012	0/1:16,16:32:99:326,0,331	0/1:37,37:74:99:921,0,855
2	110877701	rs732134836	2:110877701	1574.36	PASS	GT:AD:DP:GQ:PL	0/0:71,0:71:99:0,214,3136	0/0:75,0:75:99:0,225,3298	0/0:40,0:40:99:0,120,1723	0/0:210,0:210:99:0,631,8966	0/0:139,0:139:99:0,418,6045	0/0:98,0:98:99:0,295,4312	0/1:19,11:30:99:405,0,736	0/1:6,10:16:99:402,0,222	0/1:18,21:39:99:812,0,688
2	110877704	rs735491848	2:110877704	1574.36	PASS	GT:AD:DP:GQ:PL	0/0:71,0:71:99:0,214,3136	0/0:74,0:74:99:0,225,3298	0/0:39,0:39:99:0,120,1723	0/0:204,0:204:99:0,628,8932	0/0:138,0:138:99:0,418,6045	0/0:98,0:98:99:0,295,4312	0/1:18,11:29:99:405,0,736	0/1:6,10:16:99:402,0,222	0/1:18,21:39:99:812,0,688
2	110877741	rs740206617	2:110877741	22014.4	PASS	GT:AD:DP:GQ:PL	1/1:0,60:60:99:2749,187,0	1/1:0,59:59:99:2652,184,0	1/1:0,17:17:54:793,54,0	1/1:0,136:136:99:6114,415,0	1/1:0,107:107:99:4906,334,0	1/1:0,75:75:99:3357,231,0	0/1:9,13:22:99:518,0,339	0/1:11,8:19:99:334,0,435	0/1:12,16:28:99:636,0,456
2	110877746	rs732699961	2:110877746	22156.4	PASS	GT:AD:DP:GQ:PL	1/1:0,61:61:99:2794,190,0	1/1:0,58:58:99:2652,184,0	1/1:0,18:18:54:793,54,0	1/1:0,138:138:99:6204,421,0	1/1:0,109:109:99:4881,331,0	1/1:0,75:75:99:3392,232,0	0/1:9,13:22:99:518,0,339	0/1:11,9:20:99:334,0,435	0/1:13,16:29:99:633,0,498
2	110877768	rs29007045	2:110877768	20262.4	PASS	GT:AD:DP:GQ:PL	1/1:0,56:56:99:2515,172,0	1/1:0,49:49:99:2263,157,0	1/1:0,15:15:48:686,48,0	1/1:0,131:131:99:6020,418,0	1/1:0,94:94:99:4442,304,0	1/1:0,70:70:99:3179,220,0	0/1:7,13:20:99:525,0,252	0/1:12,6:18:99:216,0,477	0/1:10,11:21:99:461,0,384
2	110878134	rs316458738	2:110878134	24215.4	PASS	GT:AD:DP:GQ:PL	1/1:0,84:84:99:2412,251,0	1/1:0,116:116:99:3353,346,0	1/1:0,42:42:99:1169,125,0	1/1:0,304:304:99:8565,907,0	1/1:0,145:145:99:4175,432,0	1/1:0,97:97:99:2894,289,0	0/1:14,25:39:99:599,0,474	0/1:13,15:28:99:366,0,235	0/1:34,33:67:99:727,0,786
2	110921720	rs16103954	2:110921720	38451.4	PASS	GT:AD:DP:GQ:PL	1/1:0,88:88:99:2647,263,0	1/1:0,194:194:99:7457,603,0	1/1:0,54:54:99:1606,160,0	1/1:2,385:387:99:14637,1186,0	1/1:0,175:175:99:5642,535,0	1/1:0,156:156:99:4967,474,0	1/1:0,16:16:48:506,48,0	1/1:0,17:17:54:563,54,0	1/1:0,13:13:39:451,39,0
2	110921879	rs80660127	2:110921879	39067.4	PASS	GT:AD:DP:GQ:PL	1/1:0,101:101:99:3147,302,0	1/1:1,206:207:99:6400,597,0	1/1:0,52:52:99:1575,158,0	1/1:0,482:482:99:14491,1455,0	1/1:1,174:175:99:5643,489,0	1/1:0,184:184:99:5929,551,0	1/1:0,29:29:87:953,87,0	1/1:1,21:22:33:622,33,0	1/1:0,11:11:33:332,33,0
2	113033839	rs734326375	2:113033839	28537.4	PASS	GT:AD:DP:GQ:PL	1/1:1,60:61:99:1746,147,0	1/1:0,202:202:99:5692,600,0	1/1:0,113:113:99:3215,337,0	1/1:2,271:273:99:7480,759,0	1/1:0,95:95:99:2795,282,0	1/1:0,88:88:99:2518,262,0	0/1:45,49:94:99:1113,0,1721	0/1:36,60:96:99:1361,0,765	0/1:80,108:188:99:2662,0,1786
2	113066775	.	2:113066775	35230.4	PASS	GT:AD:DP:GQ:PL	1/1:0,103:103:99:2951,306,0	1/1:0,173:173:99:4896,517,0	1/1:0,117:117:99:3357,349,0	1/1:0,338:338:99:9299,1000,0	1/1:0,191:191:99:5559,567,0	1/1:0,107:107:99:3135,319,0	0/1:47,87:134:99:2136,0,914	0/1:48,67:115:99:1485,0,933	0/1:78,106:184:99:2457,0,1672
2	114892825	rs10728366	2:114892825	17535.4	PASS	GT:AD:DP:GQ:PL	1/1:0,76:76:99:2132,226,0	1/1:0,197:197:99:5484,587,0	1/1:0,88:88:99:2399,262,0	1/1:0,112:112:99:3040,332,0	1/1:0,49:49:99:1432,147,0	1/1:0,36:36:99:1007,107,0	0/1:21,18:39:99:391,0,506	0/1:16,22:38:99:502,0,300	0/1:47,52:99:99:1193,0,1010
2	114893536	rs738122248	2:114893536	22884.4	PASS	GT:AD:DP:GQ:PL	1/1:0,70:70:99:2613,209,0	1/1:0,181:181:99:6741,550,0	1/1:0,74:74:99:3139,226,0	1/1:0,124:124:99:4240,373,0	1/1:0,52:52:99:1780,159,0	1/1:0,42:42:99:1770,126,0	0/1:21,22:43:99:801,0,832	0/1:12,22:34:99:790,0,246	0/1:36,41:77:99:1055,0,1453
2	115050472	rs316669858	2:115050472	66633.4	PASS	GT:AD:DP:GQ:PL	1/1:0,156:156:99:4701,467,0	1/1:0,386:386:99:10981,1158,0	1/1:0,134:134:99:3762,400,0	1/1:1,822:823:99:24006,2444,0	1/1:0,376:376:99:10779,1130,0	1/1:0,297:297:99:8538,893,0	0/1:15,70:85:99:1737,0,209	0/1:15,36:51:99:864,0,294	0/1:47,59:106:99:1310,0,977
2	115051856	rs314867038	2:115051856	65969.4	PASS	GT:AD:DP:GQ:PL	1/1:0,240:240:99:6830,716,0	1/1:0,368:368:99:10487,1100,0	1/1:0,120:120:99:3430,357,0	1/1:0,801:801:99:22865,2396,0	1/1:0,348:348:99:10290,1041,0	1/1:0,266:266:99:7664,795,0	0/1:17,63:80:99:1633,0,204	0/1:29,35:64:99:730,0,613	0/1:62,84:146:99:2085,0,1300
2	115053169	rs317314649	2:115053169	1861.36	PASS	GT:AD:DP:GQ:PL	0/0:221,0:221:99:0,662,7261	0/0:391,0:391:99:0,1168,12596	0/0:145,0:145:99:0,436,4656	0/0:813,3:816:99:0,2349,25613	0/0:405,3:408:99:0,1187,13153	0/0:328,0:328:99:0,979,9844	0/1:63,26:89:99:518,0,1715	0/1:51,19:70:99:371,0,1329	0/1:79,47:126:99:1017,0,2110
2	115072794	rs737251981	2:115072794	53921.4	PASS	GT:AD:DP:GQ:PL	1/1:0,145:145:99:4238,432,0	1/1:0,378:378:99:11114,1126,0	1/1:0,83:83:99:2480,248,0	1/1:0,520:520:99:15466,1536,0	1/1:0,333:333:99:9736,992,0	1/1:0,279:279:99:7963,829,0	0/1:8,34:42:99:853,0,144	0/1:15,40:55:99:905,0,244	0/1:27,50:77:99:1211,0,588
2	115079757	rs15145313	2:115079757	40257.4	PASS	GT:AD:DP:GQ:PL	1/1:0,94:94:99:3125,281,0	1/1:0,169:169:99:7003,517,0	1/1:0,75:75:99:3140,225,0	1/1:0,394:394:99:13710,1176,0	1/1:0,130:130:99:4202,387,0	1/1:0,168:168:99:6642,509,0	0/1:8,23:31:99:770,0,123	0/1:6,11:17:99:384,0,114	0/1:24,37:61:99:1326,0,528
2	115080002	rs16110013	2:115080002	46807.4	PASS	GT:AD:DP:GQ:PL	1/1:0,119:119:99:4346,356,0	1/1:0,197:197:99:5639,589,0	1/1:0,61:61:99:2622,183,0	1/1:1,552:553:99:16202,1644,0	1/1:0,197:197:99:7369,596,0	1/1:0,192:192:99:8145,579,0	0/1:9,26:35:99:903,0,137	0/1:4,19:23:72:749,0,72	0/1:18,34:52:99:877,0,344
2	115080249	rs740302795	2:115080249	35277.4	PASS	GT:AD:DP:GQ:PL	1/1:0,104:104:99:2815,309,0	1/1:0,225:225:99:6225,672,0	1/1:0,66:66:99:1766,197,0	1/1:1,477:478:99:12850,1391,0	1/1:0,219:219:99:6180,653,0	1/1:0,122:122:99:3471,362,0	0/1:6,25:31:70:526,0,70	0/1:11,17:28:99:362,0,206	0/1:17,47:64:99:1127,0,267
2	115080411	rs317635118	2:115080411	405.36	PASS	GT:AD:DP:GQ:PL	0/0:112,0:112:99:0,327,2739	0/0:224,2:226:99:0,623,6223	0/0:60,0:60:99:0,176,1553	0/0:517,0:517:99:0,1505,12608	0/0:191,0:191:99:0,561,4955	0/0:151,0:151:99:0,442,3918	0/1:25,8:33:87:87,0,465	0/1:20,6:26:96:96,0,473	0/1:45,16:61:99:267,0,1071
2	117439205	rs10728700	2:117439205	4112.45	PASS	GT:AD:DP:GQ:PL	1/1:0,8:8:24:242,24,0	1/1:0,30:30:89:810,89,0	1/1:0,5:5:15:156,15,0	1/1:0,32:32:94:843,94,0	1/1:0,10:10:30:258,30,0	1/1:0,10:10:30:258,30,0	0/1:8,19:27:99:454,0,139	0/1:5,22:27:73:558,0,73	0/1:20,22:42:99:578,0,455
2	117439668	rs317794963	2:117439668	3603.93	PASS	GT:AD:DP:GQ:PL	1/1:0,12:12:36:317,36,0	1/1:0,29:29:87:777,87,0	1/1:0,7:7:21:185,21,0	1/1:0,24:24:72:672,72,0	1/1:0,10:10:30:264,30,0	1/1:0,2:2:6:72,6,0	0/1:12,17:29:99:338,0,225	0/1:10,23:33:99:525,0,146	0/1:16,22:38:99:498,0,332
2	125864341	rs314958243	2:125864341	1405.36	PASS	GT:AD:DP:GQ:PL	0/0:126,0:126:99:0,373,3544	0/0:193,1:194:99:0,539,5308	0/0:77,0:77:99:0,229,2268	0/0:597,0:597:99:0,1782,17422	0/0:300,1:301:99:0,861,9013	0/0:184,2:186:99:0,503,5367	0/1:42,19:61:99:304,0,913	0/1:33,12:45:99:258,0,803	0/1:62,42:104:99:888,0,1331
2	125864397	rs313056451	2:125864397	1002.36	PASS	GT:AD:DP:GQ:PL	0/0:93,0:93:99:0,280,2699	0/0:136,0:136:99:0,406,3830	0/0:67,0:67:99:0,199,1810	0/0:395,0:395:99:0,1168,10888	0/0:257,0:257:99:0,767,7161	0/0:125,0:125:99:0,373,3571	0/1:31,13:44:99:259,0,742	0/1:26,12:38:99:195,0,545	0/1:50,30:80:99:593,0,1096
2	125914195	rs16133550	2:125914195	5213.36	PASS	GT:AD:DP:GQ:PL	0/0:225,0:225:99:0,680,8135	0/0:449,0:449:99:0,1342,13208	0/0:207,0:207:99:0,631,7062	0/0:628,1:629:99:0,1837,19303	0/0:414,0:414:99:0,1249,14454	0/0:406,0:406:99:0,1222,14197	0/1:71,52:123:99:1146,0,1783	0/1:80,59:139:99:1187,0,2111	0/1:102,124:226:99:2925,0,2305
2	125917178	rs315971202	2:125917178	44467.4	PASS	GT:AD:DP:GQ:PL	1/1:0,132:132:99:3586,395,0	1/1:0,273:273:99:7563,817,0	1/1:0,110:110:99:2926,327,0	1/1:1,550:551:99:14593,1612,0	1/1:0,257:257:99:7048,771,0	1/1:0,195:195:99:5252,584,0	0/1:44,77:121:99:1653,0,911	0/1:28,31:59:99:630,0,618	0/1:73,63:136:99:1261,0,1808
2	126118398	rs316807163	2:126118398	4908.4	PASS	GT:AD:DP:GQ:PL	1/1:0,10:10:30:281,30,0	1/1:0,24:24:72:724,72,0	1/1:0,1:1:3:36,3,0	1/1:0,64:64:99:1685,189,0	1/1:0,25:25:74:655,74,0	1/1:0,22:22:66:605,66,0	0/1:4,9:13:75:265,0,75	0/1:4,5:9:89:121,0,89	0/1:13,23:36:99:580,0,258
2	126120862	rs737645029	2:126120862	4445.38	PASS	GT:AD:DP:GQ:PL	1/1:0,16:16:48:486,48,0	1/1:0,11:11:33:375,33,0	1/1:0,7:7:21:224,21,0	1/1:0,36:36:99:1219,108,0	1/1:0,19:19:57:586,57,0	1/1:0,19:19:56:536,56,0	0/1:6,10:16:99:262,0,171	0/1:6,15:21:96:404,0,96	0/1:7,14:21:99:398,0,156
2	126121576	rs316794996	2:126121576	3794.89	PASS	GT:AD:DP:GQ:PL	1/1:0,11:11:33:304,33,0	1/1:0,18:18:54:533,54,0	1/1:0,3:3:9:68,9,0	1/1:0,30:30:89:801,89,0	1/1:0,23:23:69:638,69,0	1/1:0,10:10:30:282,30,0	0/1:4,9:13:60:218,0,60	0/1:1,9:10:9:244,0,9	0/1:8,32:40:99:750,0,111
2	126125517	rs312446570	2:126125517	5854.51	PASS	GT:AD:DP:GQ:PL	1/1:0,20:20:60:587,60,0	1/1:0,21:21:63:585,63,0	1/1:0,9:9:27:260,27,0	1/1:0,34:34:99:936,101,0	1/1:0,40:40:99:1072,119,0	1/1:0,28:28:83:735,83,0	0/1:4,17:21:19:440,0,19	0/1:5,17:22:80:396,0,80	0/1:18,38:56:99:888,0,390
2	126125647	rs313219018	2:126125647	5349.51	PASS	GT:AD:DP:GQ:PL	1/1:0,17:17:50:460,50,0	1/1:0,16:16:48:491,48,0	1/1:0,4:4:12:113,12,0	1/1:0,38:38:99:1033,113,0	1/1:0,40:40:99:1217,120,0	1/1:0,21:21:63:676,63,0	0/1:7,18:25:99:478,0,173	0/1:9,7:16:99:171,0,253	0/1:18,27:45:99:755,0,379
2	126138136	rs312996158	2:126138136	6054.36	PASS	GT:AD:DP:GQ:PL	0/0:133,0:133:99:0,393,3522	0/0:347,0:347:99:0,1035,9307	0/0:149,0:149:99:0,442,3919	0/0:640,0:640:99:0,1894,16989	0/0:303,0:303:99:0,898,8100	0/0:242,0:242:99:0,717,6393	0/1:115,91:206:99:1843,0,2326	0/1:110,67:177:99:1359,0,2387	0/1:204,143:347:99:2897,0,4551
2	126151162	rs10721727	2:126151162	31551.4	PASS	GT:AD:DP:GQ:PL	1/1:0,78:78:99:2014,229,0	1/1:0,187:187:99:4958,553,0	1/1:0,92:92:99:2320,270,0	1/1:1,323:324:99:8829,948,0	1/1:0,128:128:99:3584,379,0	1/1:0,155:155:99:4250,459,0	0/1:60,61:121:99:1296,0,1240	0/1:28,90:118:99:1966,0,248	0/1:76,113:189:99:2379,0,1579
2	126151876	rs314855887	2:126151876	27516.4	PASS	GT:AD:DP:GQ:PL	1/1:0,38:38:99:1236,114,0	1/1:0,59:59:99:1616,176,0	1/1:0,25:25:75:789,75,0	1/1:0,106:106:99:3090,314,0	1/1:0,64:64:99:1820,191,0	1/1:0,62:62:99:1836,185,0	0/1:304,258:562:99:5672,0,6812	0/1:171,219:390:99:4955,0,3509	0/1:373,298:671:99:6547,0,8331
2	126152920	rs314483668	2:126152920	16696.4	PASS	GT:AD:DP:GQ:PL	0/0:34,0:34:99:0,102,1016	0/0:73,0:73:99:0,218,2218	0/0:30,0:30:90:0,90,900	0/0:163,1:164:99:0,477,4821	0/0:69,0:69:99:0,206,2051	0/0:91,0:91:99:0,272,2843	0/1:190,265:455:99:6011,0,4484	0/1:190,218:408:99:4639,0,4784	0/1:247,258:505:99:6091,0,6442
2	127293947	rs80766294	2:127293947	9516.38	PASS	GT:AD:DP:GQ:PL	0/0:10,0:10:30:0,30,307	0/0:34,0:34:99:0,101,950	0/0:9,0:9:27:0,27,309	0/0:18,0:18:54:0,54,586	0/0:15,0:15:45:0,45,427	0/0:9,0:9:27:0,27,306	0/1:131,138:269:99:3175,0,3052	0/1:119,82:201:99:2925,0,2737	0/1:176,101:277:99:3461,0,4344
2	127294163	rs80649623	2:127294163	8457.93	PASS	GT:AD:DP:GQ:PL	0/0:21,0:21:63:0,63,571	0/0:23,0:23:68:0,68,663	0/0:13,1:14:31:0,31,345	0/0:22,0:22:65:0,65,585	0/0:7,0:7:21:0,21,184	0/0:2,0:2:6:0,6,49	0/1:64,98:162:99:2343,0,1464	0/1:59,71:130:99:2644,0,1353	0/1:110,95:205:99:3515,0,2530
2	127294632	rs315434416	2:127294632	3937.68	PASS	GT:AD:DP:GQ:PL	0/0:7,0:7:21:0,21,206	0/0:18,0:18:54:0,54,573	0/0:9,0:9:27:0,27,254	0/0:19,0:19:57:0,57,552	0/0:8,0:8:24:0,24,261	0/0:3,0:3:9:0,9,103	0/1:68,58:126:99:1391,0,1515	0/1:73,53:126:99:1195,0,1726	0/1:69,60:129:99:1396,0,1648
3	3070526	rs16215467	3:3070526	1445.36	PASS	GT:AD:DP:GQ:PL	0/0:57,0:57:99:0,170,1484	0/0:145,0:145:99:0,434,4058	0/0:63,0:63:99:0,189,1702	0/0:307,0:307:99:0,914,8552	0/0:88,0:88:99:0,262,2534	0/0:149,0:149:99:0,441,4094	0/1:21,21:42:99:485,0,460	0/1:10,15:25:99:323,0,216	0/1:27,30:57:99:682,0,515
3	3070651	rs16215470	3:3070651	561.36	PASS	GT:AD:DP:GQ:PL	0/0:41,0:41:99:0,122,1116	0/0:77,0:77:99:0,233,2668	0/0:26,0:26:78:0,78,979	0/0:129,0:129:99:0,384,4289	0/0:68,0:68:99:0,201,1953	0/0:59,0:59:99:0,180,1966	0/1:18,7:25:99:104,0,498	0/1:16,5:21:55:55,0,469	0/1:5,18:23:99:447,0,198
3	3070678	rs737739243	3:3070678	516.36	PASS	GT:AD:DP:GQ:PL	0/0:38,0:38:99:0,114,1649	0/0:75,0:75:99:0,229,3389	0/0:26,0:26:78:0,78,1127	0/0:126,0:126:99:0,379,5607	0/0:65,0:65:99:0,196,2845	0/0:58,0:58:99:0,184,2728	0/1:21,5:26:99:119,0,867	0/1:15,4:19:68:68,0,548	0/1:4,11:15:99:374,0,135
3	3071074	rs735608908	3:3071074	1207.36	PASS	GT:AD:DP:GQ:PL	0/0:45,0:45:99:0,138,1923	0/0:118,0:118:99:0,354,3946	0/0:46,0:46:99:0,141,1650	0/0:230,0:230:99:0,694,8007	0/0:96,0:96:99:0,292,3878	0/0:119,0:119:99:0,363,4252	0/1:24,18:42:99:369,0,952	0/1:23,11:34:99:211,0,880	0/1:28,30:58:99:672,0,632
3	3092961	rs314078837	3:3092961	5309.36	PASS	GT:AD:DP:GQ:PL	0/0:161,0:161:99:0,477,4615	0/0:301,0:301:99:0,900,8943	0/0:97,0:97:99:0,286,2616	0/0:548,0:548:99:0,1624,15535	0/0:293,0:293:99:0,871,8212	0/0:199,1:200:99:0,570,5638	0/1:122,75:197:99:1451,0,2723	0/1:82,55:137:99:1040,0,2082	0/1:154,131:285:99:2863,0,3655
3	3099130	rs313198183	3:3099130	6284.36	PASS	GT:AD:DP:GQ:PL	0/0:152,0:152:99:0,455,4841	0/0:301,0:301:99:0,899,9404	0/0:92,0:92:99:0,274,2860	0/0:522,0:522:99:0,1553,15993	0/0:255,2:257:99:0,717,8036	0/0:203,0:203:99:0,605,6338	0/1:108,74:182:99:1885,0,2849	0/1:93,61:154:99:1340,0,2271	0/1:142,123:265:99:3104,0,3612
3	3112758	rs741023657	3:3112758	5583.36	PASS	GT:AD:DP:GQ:PL	0/0:175,0:175:99:0,517,4905	0/0:344,2:346:99:0,979,9352	0/0:142,0:142:99:0,419,3789	0/0:580,0:580:99:0,1716,15432	0/0:348,4:352:99:0,942,9203	0/0:262,0:262:99:0,782,7077	0/1:148,68:216:99:1537,0,3525	0/1:106,53:159:99:1099,0,2385	0/1:157,132:289:99:2992,0,3433
3	3130988	rs733335103	3:3130988	12407.4	PASS	GT:AD:DP:GQ:PL	1/1:0,16:16:45:312,45,0	1/1:0,47:47:99:1702,140,0	1/1:0,18:18:54:657,54,0	1/1:0,145:145:99:4616,430,0	1/1:0,53:53:99:1331,155,0	1/1:0,46:46:99:1400,134,0	0/1:12,29:41:99:584,0,250	0/1:22,29:51:99:661,0,464	0/1:26,34:60:99:1189,0,536
3	3134270	rs737748176	3:3134270	11797.4	PASS	GT:AD:DP:GQ:PL	1/1:0,23:23:69:679,69,0	1/1:0,59:59:99:1659,176,0	1/1:0,23:23:69:653,69,0	1/1:0,119:119:99:3457,353,0	1/1:0,49:49:99:1397,147,0	1/1:0,52:52:99:1398,155,0	0/1:21,31:52:99:632,0,397	0/1:33,35:68:99:783,0,683	0/1:37,53:90:99:1184,0,688
3	3134392	rs731588356	3:3134392	6478.36	PASS	GT:AD:DP:GQ:PL	0/0:53,0:53:99:0,165,2291	0/0:113,0:113:99:0,352,4864	0/0:43,0:43:99:0,132,1784	0/0:261,0:261:99:0,794,10683	0/0:100,0:100:99:0,304,4256	0/0:126,0:126:99:0,378,5342	0/1:79,53:132:99:1959,0,2930	0/1:69,59:128:99:2069,0,2534	0/1:85,69:154:99:2495,0,3147
3	3134413	rs316183282	3:3134413	6392.36	PASS	GT:AD:DP:GQ:PL	0/0:57,0:57:99:0,171,2363	0/0:109,0:109:99:0,337,4733	0/0:39,0:39:99:0,119,1623	0/0:246,0:246:99:0,763,10466	0/0:97,0:97:99:0,292,4160	0/0:119,0:119:99:0,360,5169	0/1:79,55:134:99:1971,0,2906	0/1:63,58:121:99:2087,0,2436	0/1:78,64:142:99:2379,0,3051
3	3134439	rs739061513	3:3134439	3534.36	PASS	GT:AD:DP:GQ:PL	0/0:60,0:60:99:0,182,1755	0/0:112,0:112:99:0,335,3298	0/0:42,0:42:99:0,126,1251	0/0:265,0:265:99:0,788,7488	0/0:115,0:115:99:0,343,3398	0/0:122,0:122:99:0,363,3284	0/1:84,55:139:99:1065,0,1901	0/1:71,50:121:99:966,0,1656	0/1:81,74:155:99:1548,0,1985
3	3134560	rs731492468	3:3134560	4110.36	PASS	GT:AD:DP:GQ:PL	0/0:67,0:67:99:0,203,2020	0/0:108,0:108:99:0,322,3210	0/0:43,0:43:99:0,129,1340	0/0:333,0:333:99:0,989,9523	0/0:134,0:134:99:0,398,3791	0/0:118,0:118:99:0,351,3614	0/1:86,53:139:99:1049,0,2051	0/1:62,47:109:99:929,0,1556	0/1:96,95:191:99:2177,0,2384
3	3134603	rs312736352	3:3134603	4092.36	PASS	GT:AD:DP:GQ:PL	0/0:61,0:61:99:0,181,1689	0/0:113,0:113:99:0,336,3229	0/0:50,0:50:99:0,150,1537	0/0:328,0:328:99:0,970,8706	0/0:130,0:130:99:0,386,3571	0/0:117,0:117:99:0,347,3218	0/1:74,51:125:99:1081,0,1611	0/1:61,49:110:99:959,0,1351	0/1:83,91:174:99:2097,0,1858
3	3669659	rs316446653	3:3669659	1267.36	PASS	GT:AD:DP:GQ:PL	0/0:33,0:33:98:0,98,945	0/0:60,0:60:99:0,179,1719	0/0:13,0:13:39:0,39,370	0/0:89,0:89:99:0,264,2584	0/0:31,0:31:92:0,92,899	0/0:44,0:44:99:0,130,1252	0/1:23,15:38:99:331,0,560	0/1:24,12:36:99:234,0,481	0/1:43,36:79:99:747,0,995
3	3671881	rs313342597	3:3671881	2039.36	PASS	GT:AD:DP:GQ:PL	0/0:27,0:27:81:0,81,1201	0/0:36,0:36:99:0,114,1648	0/0:13,0:13:39:0,39,554	0/0:68,0:68:99:0,205,2931	0/0:35,0:35:99:0,108,1541	0/0:27,0:27:84:0,84,1207	0/1:18,8:26:99:270,0,684	0/1:14,15:29:99:561,0,527	0/1:39,32:71:99:1253,0,1507
3	3671885	rs732532383	3:3671885	2045.36	PASS	GT:AD:DP:GQ:PL	0/0:26,0:26:81:0,81,1201	0/0:38,0:38:99:0,114,1648	0/0:13,0:13:39:0,39,554	0/0:67,0:67:99:0,208,2965	0/0:35,0:35:99:0,108,1541	0/0:27,0:27:81:0,81,1171	0/1:17,7:24:99:270,0,684	0/1:13,15:28:99:561,0,527	0/1:37,34:71:99:1259,0,1444
3	3673496	rs315641547	3:3673496	1149.36	PASS	GT:AD:DP:GQ:PL	0/0:38,0:38:99:0,113,1068	0/0:63,0:63:99:0,188,1746	0/0:28,0:28:84:0,84,751	0/0:125,0:125:99:0,367,3384	0/0:51,0:51:99:0,153,1416	0/0:35,0:35:99:0,104,929	0/1:20,7:27:95:95,0,458	0/1:27,16:43:99:283,0,625	0/1:44,40:84:99:816,0,1041
3	3683836	rs312353617	3:3683836	1627.51	PASS	GT:AD:DP:GQ:PL	0/0:30,0:30:93:0,93,1554	0/0:27,0:27:81:0,81,1348	0/0:13,0:13:45:0,45,777	0/0:16,0:16:54:0,54,796	0/0:38,0:38:99:0,114,1903	0/0:4,0:4:12:0,12,188	0/1:11,13:24:99:501,0,473	0/1:12,10:22:99:398,0,590	0/1:14,21:35:99:773,0,740
3	3683859	rs315015331	3:3683859	1877.51	PASS	GT:AD:DP:GQ:PL	0/0:33,0:33:99:0,102,1663	0/0:29,0:29:95:0,95,1466	0/0:17,0:17:51:0,51,836	0/0:17,0:17:54:0,54,807	0/0:44,0:44:99:0,132,2113	0/0:4,0:4:12:0,12,173	0/1:14,16:30:99:604,0,533	0/1:13,14:27:99:470,0,612	0/1:16,23:39:99:848,0,746
3	3694318	rs312339236	3:3694318	1027.37	PASS	GT:AD:DP:GQ:PL	0/0:9,0:9:27:0,27,256	0/0:20,0:20:60:0,60,601	0/0:14,0:14:42:0,42,441	0/0:24,0:24:72:0,72,751	0/0:26,0:26:78:0,78,720	0/0:13,0:13:39:0,39,392	0/1:18,10:28:99:244,0,445	0/1:5,11:16:85:267,0,85	0/1:16,22:38:99:561,0,398
3	3714177	rs16216306	3:3714177	679.37	PASS	GT:AD:DP:GQ:PL	0/0:15,0:15:45:0,45,394	0/0:12,0:12:36:0,36,359	0/0:11,0:11:33:0,33,297	0/0:16,0:16:48:0,48,475	0/0:12,0:12:36:0,36,364	0/0:11,0:11:33:0,33,297	0/1:7,11:18:99:264,0,149	0/1:9,7:16:99:184,0,201	0/1:22,10:32:99:276,0,515
3	8517428	rs316515279	3:8517428	29996.4	PASS	GT:AD:DP:GQ:PL	1/1:0,97:97:99:2742,288,0	1/1:0,61:61:99:1878,181,0	1/1:0,64:64:99:1832,191,0	1/1:0,425:425:99:11548,1260,0	1/1:0,197:197:99:5409,583,0	1/1:0,145:145:99:4257,433,0	0/1:47,11:58:99:176,0,1119	0/1:53,70:123:99:1659,0,1089	0/1:111,32:143:99:540,0,2739
3	8519539	rs16224033	3:8519539	4642.05	PASS	GT:AD:DP:GQ:PL	1/1:1,15:16:20:442,20,0	1/1:0,23:23:69:665,69,0	1/1:0,8:8:23:174,23,0	1/1:0,54:54:99:1517,159,0	1/1:0,20:20:60:620,60,0	1/1:0,20:20:63:646,63,0	0/1:4,4:8:66:94,0,66	0/1:1,10:11:5:201,0,5	0/1:20,15:35:99:325,0,432
3	8522718	rs312371413	3:8522718	6111.36	PASS	GT:AD:DP:GQ:PL	1/1:0,17:17:51:718,51,0	1/1:0,20:20:60:776,60,0	1/1:0,11:11:33:406,33,0	1/1:0,39:39:99:1578,120,0	1/1:0,29:29:87:1107,87,0	1/1:0,25:25:75:1041,75,0	0/1:6,7:13:99:238,0,238	0/1:3,4:7:99:150,0,111	0/1:8,5:13:99:142,0,320
3	8522742	rs314605407	3:8522742	5489.38	PASS	GT:AD:DP:GQ:PL	1/1:0,15:15:45:644,45,0	1/1:0,16:16:48:666,48,0	1/1:0,7:7:21:278,21,0	1/1:0,35:35:99:1444,105,0	1/1:0,24:24:72:982,72,0	1/1:0,23:23:69:1015,69,0	0/1:5,7:12:99:224,0,203	0/1:2,4:6:84:142,0,84	0/1:7,4:11:99:139,0,301
3	11751885	rs317787665	3:11751885	7963.36	PASS	GT:AD:DP:GQ:PL	0/0:30,0:30:90:0,90,978	0/0:83,0:83:99:0,248,2557	0/0:51,0:51:99:0,153,1524	0/0:94,0:94:99:0,280,2836	0/0:32,0:32:96:0,96,966	0/0:22,0:22:66:0,66,710	0/1:104,97:201:99:1830,0,2620	0/1:109,104:213:99:2185,0,2682	0/1:206,192:398:99:3993,0,4939
3	11768544	rs316809455	3:11768544	8076.36	PASS	GT:AD:DP:GQ:PL	0/0:30,0:30:89:0,89,847	0/0:60,0:60:99:0,179,1686	0/0:24,0:24:71:0,71,678	0/0:79,0:79:99:0,233,2208	0/0:39,0:39:99:0,116,1080	0/0:35,0:35:99:0,105,999	0/1:84,87:171:99:2153,0,1827	0/1:84,72:156:99:1673,0,1776	0/1:162,167:329:99:4295,0,3414
3	11768598	rs313076966	3:11768598	8414.36	PASS	GT:AD:DP:GQ:PL	0/0:39,0:39:99:0,116,1078	0/0:52,0:52:99:0,154,1449	0/0:22,0:22:66:0,66,620	0/0:83,0:83:99:0,246,2312	0/0:37,0:37:99:0,110,1088	0/0:29,0:29:85:0,85,844	0/1:79,99:178:99:2212,0,1703	0/1:106,72:178:99:1491,0,2503	0/1:177,188:365:99:4756,0,4019
3	11936565	rs315954152	3:11936565	2056.36	PASS	GT:AD:DP:GQ:PL	0/0:87,0:87:99:0,259,2635	0/0:162,2:164:99:0,440,4722	0/0:100,0:100:99:0,298,2812	0/0:324,0:324:99:0,963,9222	0/0:145,0:145:99:0,430,4209	0/0:152,0:152:99:0,453,4504	0/1:53,43:96:99:972,0,1142	0/1:40,14:54:99:190,0,1036	0/1:48,42:90:99:939,0,1104
3	11937035	rs735287691	3:11937035	836.36	PASS	GT:AD:DP:GQ:PL	0/0:31,0:31:93:0,93,978	0/0:77,0:77:99:0,229,2416	0/0:45,0:45:99:0,134,1431	0/0:99,0:99:99:0,295,3020	0/0:83,0:83:99:0,248,2592	0/0:52,0:52:99:0,155,1700	0/1:18,9:27:99:177,0,467	0/1:15,9:24:99:234,0,382	0/1:10,20:30:99:470,0,215
3	12040861	rs312794960	3:12040861	1427.36	PASS	GT:AD:DP:GQ:PL	0/0:29,0:29:87:0,87,944	0/0:61,0:61:99:0,183,1939	0/0:31,0:31:92:0,92,894	0/0:164,0:164:99:0,488,4867	0/0:74,1:75:99:0,185,2260	0/0:68,0:68:99:0,202,2003	0/1:25,15:40:99:294,0,597	0/1:9,18:27:99:455,0,210	0/1:30,31:61:99:723,0,668
3	12041762	rs317413534	3:12041762	543.36	PASS	GT:AD:DP:GQ:PL	0/0:28,0:28:83:0,83,767	0/0:55,0:55:99:0,164,1594	0/0:31,0:31:91:0,91,768	0/0:133,0:133:99:0,392,3641	0/0:42,0:42:99:0,125,1211	0/0:45,0:45:99:0,133,1246	0/1:16,9:25:99:213,0,389	0/1:3,7:10:66:151,0,66	0/1:27,13:40:99:224,0,614
3	12068934	rs730968033	3:12068934	162.26	PASS	GT:AD:DP:GQ:PL	0/0:10,0:10:30:0,30,686	0/0:19,0:19:57:0,57,1047	0/0:15,0:15:45:0,45,798	0/0:2,0:2:6:0,6,124	0/0:4,0:4:12:0,12,279	0/0:2,0:2:6:0,6,49	0/1:6,6:12:99:120,0,381	0/1:7,1:8:12:12,0,447	0/1:6,5:11:73:73,0,360
3	12069563	rs14085375	3:12069563	57.62	PASS	GT:AD:DP:GQ:PL	0/0:23,0:23:68:0,68,589	0/0:29,0:29:86:0,86,752	0/0:15,0:15:43:0,43,329	0/0:9,0:9:27:0,27,252	0/0:2,0:2:6:0,6,62	0/0:4,0:4:12:0,12,107	0/1:7,3:10:80:80,0,146	0/1:12,2:14:7:7,0,308	0/1:7,1:8:12:12,0,182
3	21366972	rs737636330	3:21366972	40057.4	PASS	GT:AD:DP:GQ:PL	1/1:0,80:80:99:2281,239,0	1/1:1,160:161:99:4519,468,0	1/1:0,78:78:99:2185,231,0	1/1:2,421:423:99:11145,1223,0	1/1:0,216:216:99:5953,638,0	1/1:0,158:158:99:4420,468,0	0/1:75,115:190:99:2592,0,1584	0/1:122,126:248:99:2425,0,2718	0/1:153,193:346:99:4582,0,5484
3	21367108	rs317159847	3:21367108	35261.4	PASS	GT:AD:DP:GQ:PL	1/1:1,68:69:99:2012,169,0	1/1:0,140:140:99:4096,418,0	1/1:0,64:64:99:1757,189,0	1/1:0,358:358:99:10262,1064,0	1/1:0,167:167:99:4740,496,0	1/1:0,130:130:99:3749,388,0	0/1:66,117:183:99:2789,0,1251	0/1:113,96:209:99:2094,0,2336	0/1:111,152:263:99:3807,0,2323
3	21505129	.	3:21505129	19290.4	PASS	GT:AD:DP:GQ:PL	1/1:0,36:36:99:1157,107,0	1/1:0,56:56:99:1798,170,0	1/1:0,26:26:81:802,81,0	1/1:0,180:180:99:5615,537,0	1/1:0,65:65:99:2047,194,0	1/1:0,62:62:99:1934,185,0	0/1:36,65:101:99:1663,0,1310	0/1:38,56:94:99:1342,0,865	0/1:50,114:164:99:2977,0,1605
3	21508151	rs312769004	3:21508151	137958	PASS	GT:AD:DP:GQ:PL	1/1:2,324:326:99:10083,953,0	1/1:0,536:536:99:16843,1605,0	1/1:0,281:281:99:8284,838,0	1/1:2,1011:1013:99:31377,2987,0	1/1:1,627:628:99:19492,1870,0	1/1:0,536:536:99:16933,1607,0	0/1:313,384:697:99:9668,0,6784	0/1:241,397:638:99:9857,0,5017	0/1:413,603:1016:99:15466,0,9461
3	21511339	rs314009812	3:21511339	97701.4	PASS	GT:AD:DP:GQ:PL	1/1:1,270:271:99:7998,798,0	1/1:0,436:436:99:13297,1305,0	1/1:0,194:194:99:5662,556,0	1/1:0,533:533:99:16839,1591,0	1/1:0,441:441:99:13473,1319,0	1/1:0,462:462:99:14176,1383,0	0/1:207,313:520:99:8615,0,4814	0/1:191,305:496:99:8310,0,4254	0/1:259,331:590:99:9376,0,6194
3	26451036	rs740748482	3:26451036	634.57	PASS	GT:AD:DP:GQ:PL	0/0:5,0:5:15:0,15,136	0/0:6,0:6:18:0,18,196	0/0:9,0:9:27:0,27,238	0/0:22,0:22:66:0,66,609	0/0:5,0:5:15:0,15,161	0/0:7,0:7:21:0,21,184	0/1:20,10:30:99:216,0,477	0/1:11,8:19:99:208,0,256	0/1:10,11:21:99:255,0,267
3	26451787	rs317967968	3:26451787	1815.68	PASS	GT:AD:DP:GQ:PL	1/1:0,9:9:27:233,27,0	1/1:0,8:8:24:223,24,0	1/1:0,4:4:12:105,12,0	1/1:0,5:5:15:161,15,0	1/1:0,8:8:24:245,24,0	1/1:0,5:5:15:132,15,0	0/1:10,2:12:37:37,0,281	0/1:7,14:21:99:340,0,101	0/1:17,16:33:99:384,0,303
3	28863762	rs10722728	3:28863762	60109.4	PASS	GT:AD:DP:GQ:PL	1/1:0,123:123:99:3907,369,0	1/1:1,380:381:99:11606,1137,0	1/1:0,163:163:99:4804,487,0	1/1:1,443:444:99:13839,1319,0	1/1:0,202:202:99:5906,603,0	1/1:0,205:205:99:6108,614,0	0/1:152,174:326:99:4314,0,3561	0/1:113,118:231:99:2959,0,2666	0/1:201,261:462:99:6711,0,4883
3	28863795	rs315243689	3:28863795	58846.4	PASS	GT:AD:DP:GQ:PL	1/1:0,134:134:99:3975,401,0	1/1:0,390:390:99:11354,1165,0	1/1:0,146:146:99:4243,434,0	1/1:0,473:473:99:14056,1411,0	1/1:0,180:180:99:5425,538,0	1/1:0,196:196:99:5846,586,0	0/1:160,179:339:99:4257,0,3182	0/1:117,122:239:99:2747,0,2312	0/1:226,281:507:99:6988,0,4993
3	28864113	rs732257436	3:28864113	16327.4	PASS	GT:AD:DP:GQ:PL	1/1:0,42:42:99:1227,124,0	1/1:0,134:134:99:3879,396,0	1/1:0,45:45:99:1314,133,0	1/1:0,106:106:99:3096,315,0	1/1:0,48:48:99:1523,144,0	1/1:0,28:28:82:793,82,0	0/1:48,38:86:99:843,0,1153	0/1:33,56:89:99:1347,0,779	0/1:111,99:210:99:2350,0,2745
3	28864260	rs314914029	3:28864260	24483.4	PASS	GT:AD:DP:GQ:PL	1/1:0,48:48:99:1583,144,0	1/1:0,173:173:99:5501,519,0	1/1:1,64:65:99:1945,183,0	1/1:0,163:163:99:4947,482,0	1/1:0,63:63:99:1933,187,0	1/1:1,47:48:99:1486,133,0	0/1:64,64:128:99:1511,0,1548	0/1:35,66:101:99:1754,0,740	0/1:133,145:278:99:3868,0,3023
3	28864735	rs314464065	3:28864735	27336.4	PASS	GT:AD:DP:GQ:PL	1/1:0,74:74:99:2007,220,0	1/1:0,208:208:99:5740,620,0	1/1:0,74:74:99:2105,221,0	1/1:0,250:250:99:6705,742,0	1/1:0,69:69:99:2045,207,0	1/1:0,45:45:99:1273,135,0	0/1:103,93:196:99:1960,0,2301	0/1:64,72:136:99:1528,0,1335	0/1:142,180:322:99:4018,0,3083
3	28864821	rs736367812	3:28864821	11997.4	PASS	GT:AD:DP:GQ:PL	1/1:0,25:25:75:863,75,0	1/1:0,82:82:99:2392,245,0	1/1:0,32:32:96:977,96,0	1/1:0,100:100:99:2699,295,0	1/1:0,32:32:96:1004,96,0	1/1:0,28:28:84:893,84,0	0/1:30,41:71:99:965,0,796	0/1:27,28:55:99:671,0,644	0/1:47,63:110:99:1578,0,1121
3	30214846	rs13722112	3:30214846	9370.36	PASS	GT:AD:DP:GQ:PL	0/0:113,0:113:99:0,337,3398	0/0:186,0:186:99:0,556,5318	0/0:94,0:94:99:0,279,2506	0/0:424,0:424:99:0,1261,12057	0/0:211,0:211:99:0,629,6082	0/0:209,0:209:99:0,623,5729	0/1:163,153:316:99:3148,0,3822	0/1:128,108:236:99:1947,0,2847	0/1:197,198:395:99:4320,0,4494
3	30215686	rs315513924	3:30215686	19481.4	PASS	GT:AD:DP:GQ:PL	0/0:160,0:160:99:0,485,6976	0/0:233,0:233:99:0,700,9817	0/0:133,0:133:99:0,400,5762	0/0:611,0:611:99:0,1842,25918	0/0:290,0:290:99:0,882,12607	0/0:290,0:290:99:0,875,12460	0/1:255,103:358:99:2787,0,10002	0/1:181,151:332:99:5838,0,6776	0/1:270,282:552:99:10901,0,9767
3	30215783	rs318123593	3:30215783	16406.4	PASS	GT:AD:DP:GQ:PL	0/0:176,0:176:99:0,529,7183	0/0:296,0:296:99:0,897,12540	0/0:135,0:135:99:0,408,5567	0/0:787,1:788:99:0,2361,32171	0/0:334,0:334:99:0,1001,13627	0/0:365,0:365:99:0,1103,15251	0/1:249,131:380:99:4436,0,9319	0/1:174,89:263:99:2994,0,6387	0/1:262,248:510:99:9021,0,9555
3	30215803	rs313850652	3:30215803	15876.3	PASS	GT:AD:DP:GQ:PL	0/0:158,0:158:99:0,477,6616	0/0:281,0:281:99:0,850,11961	0/0:133,0:133:99:0,400,5510	0/0:775,0:775:99:0,2339,31785	0/0:303,0:303:99:0,920,12715	0/0:355,0:355:99:0,1081,15003	0/1:223,152:375:99:4895,0,8409	0/1:152,79:231:99:2680,0,5819	0/1:238,231:469:99:8355,0,8980
3	30215836	rs317678901	3:30215836	9999.36	PASS	GT:AD:DP:GQ:PL	0/0:137,0:137:99:0,408,4035	0/0:238,0:238:99:0,710,6724	0/0:104,0:104:99:0,309,2890	0/0:712,0:712:99:0,2113,20072	0/0:269,0:269:99:0,800,7680	0/0:302,0:302:99:0,900,8858	0/1:180,156:336:99:3295,0,4273	0/1:117,93:210:99:1854,0,2691	0/1:192,213:405:99:4895,0,4441
3	30215885	rs313245702	3:30215885	11469.4	PASS	GT:AD:DP:GQ:PL	0/0:142,0:142:99:0,423,4060	0/0:247,0:247:99:0,736,7138	0/0:120,0:120:99:0,357,3460	0/0:815,0:815:99:0,2428,23115	0/0:272,0:272:99:0,811,7844	0/0:306,0:306:99:0,909,8682	0/1:180,163:343:99:3628,0,4358	0/1:143,94:237:99:1994,0,3377	0/1:195,240:435:99:5892,0,4694
3	30216165	rs316501220	3:30216165	12357.4	PASS	GT:AD:DP:GQ:PL	0/0:160,0:160:99:0,478,4720	0/0:270,0:270:99:0,807,7894	0/0:123,0:123:99:0,368,3535	0/0:724,0:724:99:0,2164,20637	0/0:347,0:347:99:0,1037,10196	0/0:317,0:317:99:0,946,8981	0/1:223,178:401:99:3735,0,5382	0/1:216,152:368:99:3176,0,5129	0/1:314,250:564:99:5491,0,7339
3	30216416	rs317960824	3:30216416	11486.4	PASS	GT:AD:DP:GQ:PL	0/0:161,0:161:99:0,479,4892	0/0:282,0:282:99:0,840,8182	0/0:143,0:143:99:0,428,4393	0/0:762,1:763:99:0,2254,22149	0/0:328,0:328:99:0,982,9790	0/0:323,0:323:99:0,964,9348	0/1:235,178:413:99:3395,0,5943	0/1:166,135:301:99:2616,0,4277	0/1:300,257:557:99:5520,0,7065
3	30247175	rs315170967	3:30247175	13373.4	PASS	GT:AD:DP:GQ:PL	0/0:276,0:276:99:0,824,9162	0/0:487,0:487:99:0,1455,15822	0/0:194,0:194:99:0,580,6078	0/0:829,0:829:99:0,2475,27467	0/0:488,0:488:99:0,1461,15761	0/0:507,0:507:99:0,1518,16576	0/1:191,121:312:99:2350,0,5246	0/1:256,199:455:99:4249,0,7052	0/1:326,294:620:99:6819,0,8793
3	30247569	rs16247241	3:30247569	13163.4	PASS	GT:AD:DP:GQ:PL	0/0:284,0:284:99:0,848,8679	0/0:600,0:600:99:0,1793,18221	0/0:237,0:237:99:0,705,6910	0/0:1022,1:1023:99:0,3006,31379	0/0:544,0:544:99:0,1621,16760	0/0:614,0:614:99:0,1830,19153	0/1:213,135:348:99:3200,0,5163	0/1:259,169:428:99:3762,0,6526	0/1:370,270:640:99:6246,0,9356
3	30249827	rs316221266	3:30249827	11986.4	PASS	GT:AD:DP:GQ:PL	0/0:340,0:340:99:0,1010,9955	0/0:535,0:535:99:0,1601,17190	0/0:282,0:282:99:0,838,8129	0/0:756,0:756:99:0,2241,24186	0/0:477,0:477:99:0,1416,14987	0/0:548,0:548:99:0,1623,17064	0/1:239,176:415:99:3513,0,5769	0/1:333,174:507:99:3281,0,8781	0/1:336,232:568:99:5237,0,8687
3	30250921	rs312411049	3:30250921	10864.4	PASS	GT:AD:DP:GQ:PL	0/0:273,0:273:99:0,815,8587	0/0:414,0:414:99:0,1240,13556	0/0:257,0:257:99:0,773,7880	0/0:552,0:552:99:0,1650,19138	0/0:423,0:423:99:0,1265,14072	0/0:403,0:403:99:0,1208,14016	0/1:238,147:385:99:2957,0,6258	0/1:267,158:425:99:3238,0,7189	0/1:319,203:522:99:4714,0,8840
3	30251005	rs16247245	3:30251005	14655.4	PASS	GT:AD:DP:GQ:PL	0/0:332,0:332:99:0,994,10102	0/0:514,0:514:99:0,1540,15862	0/0:261,0:261:99:0,785,8366	0/0:1354,0:1354:99:0,4037,40476	0/0:565,0:565:99:0,1690,17444	0/0:635,0:635:99:0,1903,20205	0/1:256,154:410:99:3174,0,6740	0/1:310,187:497:99:4228,0,8149	0/1:381,312:693:99:7298,0,9664
3	30251485	rs316298757	3:30251485	13854.4	PASS	GT:AD:DP:GQ:PL	0/0:318,0:318:99:0,948,9087	0/0:531,0:531:99:0,1588,15470	0/0:245,1:246:99:0,698,7151	0/0:736,4:740:99:0,2090,22011	0/0:541,0:541:99:0,1612,15797	0/0:612,2:614:99:0,1781,18619	0/1:243,125:368:99:2786,0,6296	0/1:295,173:468:99:4184,0,7238	0/1:313,265:578:99:6929,0,7889
3	30540558	rs315988942	3:30540558	1216.36	PASS	GT:AD:DP:GQ:PL	0/0:24,0:24:72:0,72,739	0/0:150,0:150:99:0,447,4419	0/0:134,0:134:99:0,398,3933	0/0:268,0:268:99:0,795,7939	0/0:46,0:46:99:0,136,1319	0/0:154,0:154:99:0,456,4398	0/1:22,12:34:99:311,0,549	0/1:32,21:53:99:527,0,841	0/1:24,17:41:99:423,0,592
3	30548185	rs312926876	3:30548185	1091.36	PASS	GT:AD:DP:GQ:PL	0/0:26,0:26:78:0,78,782	0/0:132,0:132:99:0,394,3711	0/0:115,0:115:99:0,344,3297	0/0:320,0:320:99:0,952,9016	0/0:50,0:50:99:0,150,1337	0/0:199,0:199:99:0,593,5584	0/1:30,9:39:99:144,0,760	0/1:32,17:49:99:333,0,859	0/1:25,27:52:99:659,0,624
3	30568764	rs316616788	3:30568764	1002.36	PASS	GT:AD:DP:GQ:PL	0/0:16,0:16:48:0,48,463	0/0:115,0:115:99:0,343,3364	0/0:102,0:102:99:0,303,2741	0/0:258,0:258:99:0,765,7043	0/0:36,0:36:99:0,107,1064	0/0:134,0:134:99:0,399,3859	0/1:31,10:41:99:170,0,738	0/1:26,21:47:99:481,0,611	0/1:25,19:44:99:396,0,577
3	30667150	rs738345457	3:30667150	6978.38	PASS	GT:AD:DP:GQ:PL	1/1:0,13:13:38:309,38,0	1/1:0,27:27:80:737,80,0	1/1:0,28:28:82:736,82,0	1/1:0,114:114:99:3147,333,0	1/1:0,11:11:31:243,31,0	1/1:0,50:50:99:1296,145,0	0/1:2,5:7:29:112,0,29	0/1:9,13:22:99:214,0,197	0/1:3,8:11:51:229,0,51
[truncated: 1,164 more rows]

## Sheet: Supplementary file 5E
Supplementary file 5E. Detected maternal SNPs in multiomics analysis
[truncated: 1,545 more rows]
