# Supplementary material for: Zygotic gene activation in the chicken occurs in two waves, the first involving only maternally derived genes
Source: eLife. 2018 Oct 30;7:e39381. doi: 10.7554/eLife.39381 (PMC6242549; doi:10.7554/eLife.39381)
Supplement: Source code 1. [file elife-39381-code1.zip]

Archive with 2 entries (2 files):
- Intron_annotation.py
- Intergenic_annotation.py
