# Supplementary material for: Zygotic gene activation in the chicken occurs in two waves, the first involving only maternally derived genes
Source: eLife. 2018 Oct 30;7:e39381. doi: 10.7554/eLife.39381 (PMC6242549; doi:10.7554/eLife.39381)
Supplement: Source code 1. [file elife-39381-code1.zip › Intergenic_annotation.py]

##################################
##	16/10/5 by Sohyun	##
##################################

## Input: Ensembl annotation file
INFILE = "Ensembl_Chicken_mRNA.gtf"

## Input: chromosome size derived from UCSC database
ChrSize = "Chicken_ChromSizes.bed"
OUTFILE = "Chicken_Intergenic.gtf"

###### parsing using Class ##############
class cGTF:
    def __init__(self):
		self.sChrNum = "NULL"
		self.sFeature="NULL"
		self.nChr_start = 0
		self.nChr_End = 0
		self.sStrand = "NULL"
		self.sAttribute = "NULL"
        
    def parse_gtf_line(self, sReadLine):
		self.sChrNum = sReadLine.split("\t")[0]
		self.sSource = sReadLine.split("\t")[1]
		self.sFeature = sReadLine.split("\t")[2]
		self.nChr_start = int(sReadLine.split("\t")[3])
		self.nChr_end = int(sReadLine.split("\t")[4])
		self.sScore=sReadLine.split("\t")[5]
		self.sStrand = sReadLine.split("\t")[6]
		self.nFrame = sReadLine.split("\t")[7]
		self.sAttribute = sReadLine.split("\t")[8]

#########################################


def Bring_exon_position():
	Dic_Exon={}
	sGeneid_total=[]
	for sLine in infile:
		cReadGTF=cGTF()
		cReadGTF.parse_gtf_line(sLine)
		#outfile.write(sLine) ##Wirte_original_gtf
		if cReadGTF.sFeature == "exon":
			Attribute_list = cReadGTF.sAttribute.strip().split("; ")
			for sAttribute in Attribute_list:
			
				if sAttribute.startswith("transcript_id"):
					TranscriptID = sAttribute[15:-1]
					
				elif sAttribute.startswith("gene_id"):
					GeneID = sAttribute[9:-1]
					sGeneid_total.append(GeneID)

			sKey = cReadGTF.sChrNum+"\t"+cReadGTF.sStrand+"\t"+GeneID
			Dic_Exon.setdefault(sKey,[])
			sValue = str(cReadGTF.nChr_start)+"_"+str(cReadGTF.nChr_end)
					
			if not sValue in Dic_Exon[sKey] :
				Dic_Exon[sKey].append(sValue)
		
			Dic_Exon[sKey].sort()

	sGeneid_total_nonrepet=list(set(sGeneid_total))
	print "sGene_total : "+str(len(sGeneid_total_nonrepet))
	return Dic_Exon
#################################################################################


def Sum_Exon_position_for_AS(Dic_Exon):
	sExon_dic_SumExon = {}
	Overlap_num=0
	for sKeys in Dic_Exon.keys():
		sExon_dic_SumExon.setdefault(sKeys,[])

		for Exon_position in Dic_Exon[sKeys]:
			nExon_start = int(Exon_position.strip().split("_")[0])
			nExon_End = int(Exon_position.strip().split("_")[1])
			
			Exon_Overlap_list=[]
			for Compared_Exon in Dic_Exon[sKeys]:
				nExon_start_compared = int(Compared_Exon.strip().split("_")[0])
				nExon_End_compared=int(Compared_Exon.strip().split("_")[1])

				# Condition 1 #	
				# ----------
				#	----------
				if nExon_start <= nExon_start_compared and nExon_start_compared <= nExon_End <= nExon_End_compared :

					sExon_total=str(nExon_start)+"_"+str(nExon_End_compared)
					Switch="on"
					Overlap_num+=1
					Exon_Overlap_list.append(sExon_total)
				# Condition2 #	
				#	------------
				# --------
				elif nExon_start_compared <= nExon_start <= nExon_End_compared  and nExon_End_compared  <= nExon_End:
					sExon_total = str(nExon_start_compared)+"_"+str(nExon_End)
					Switch="on"
					Overlap_num+=1
					Exon_Overlap_list.append(sExon_total)

				# Condition3 #
				#	-----
				# ----------------

				elif nExon_start_compared <= nExon_start <= nExon_End_compared and nExon_start_compared <= nExon_End <= nExon_End_compared:

					sExon_total = str(nExon_start_compared)+"_"+str(nExon_End_compared)
					Switch="on"
					Overlap_num+=1
						
					Exon_Overlap_list.append(sExon_total)


				#Condition4 #
				#--------------------
				#	-------

				elif nExon_start <= nExon_start_compared and nExon_End_compared <= nExon_End:
					sExon_total = str(nExon_start)+"_"+str(nExon_End)
					Switch="on"
					Overlap_num+=1
						

					Exon_Overlap_list.append(sExon_total)
					
				else :

					sExon_total = str(nExon_start)+"_"+str(nExon_End)
					Switch="off"
					Exon_Overlap_list.append(sExon_total)
			
			tempt_dic={}
			tempt_length_list=[]
			
			for sLine in Exon_Overlap_list:
				sList=sLine.strip().split("_")
				nStart=int(sList[0])
				nEnd=int(sList[1])
				nValue=nEnd-nStart
				tempt_length_list.append(nValue)
				tempt_dic[nValue]=sLine
			
				
			nMax=max(tempt_length_list)
			if not tempt_dic[nMax] in sExon_dic_SumExon[sKeys]:

				sExon_dic_SumExon[sKeys].append(tempt_dic[nMax])
		
	print Overlap_num
				
	return sExon_dic_SumExon

def Make_Exon_StartandEnd(sExon_dic_SumExon):
	Dic_ExonStart={}
	Dic_ExonEnd={}
	for sKeys in sExon_dic_SumExon.keys():


		Dic_ExonStart.setdefault(sKeys,[])
		Dic_ExonEnd.setdefault(sKeys,[])

		for sLine in sExon_dic_SumExon[sKeys]:
			nExon_Start=int(sLine.strip().split("_")[0])
			nExon_End=int(sLine.strip().split("_")[1])
			Dic_ExonStart[sKeys].append(nExon_Start)
			Dic_ExonEnd[sKeys].append(nExon_End)
			Dic_ExonStart[sKeys].sort()
			Dic_ExonEnd[sKeys].sort()


	return Dic_ExonStart,Dic_ExonEnd
	

def Sum_Exon_position_for_Overlapgene(Dic_Exon):
	sExon_dic_SumExon = {}
	Overlap_num=0
	for sKeys in Dic_Exon.keys():
		sExon_dic_SumExon.setdefault(sKeys,[])

		for Exon_position in Dic_Exon[sKeys]:
			nExon_start = int(Exon_position.strip().split("_")[0])
			nExon_End = int(Exon_position.strip().split("_")[1])
			
			Exon_Overlap_list=[]
			for Compared_Exon in Dic_Exon[sKeys]:
				nExon_start_compared = int(Compared_Exon.strip().split("_")[0])
				nExon_End_compared=int(Compared_Exon.strip().split("_")[1])

				# Condition 1 #	
				# ----------
				#	----------
				if nExon_start <= nExon_start_compared and nExon_start_compared <= nExon_End <= nExon_End_compared :

					sExon_total=str(nExon_start)+"_"+str(nExon_End_compared)
					Switch="on"
					Overlap_num+=1
					Exon_Overlap_list.append(sExon_total)
				# Condition2 #	
				#	------------
				# --------
				elif nExon_start_compared <= nExon_start <= nExon_End_compared  and nExon_End_compared  <= nExon_End:
					sExon_total = str(nExon_start_compared)+"_"+str(nExon_End)
					Switch="on"
					Overlap_num+=1
					Exon_Overlap_list.append(sExon_total)

				# Condition3 #
				#	-----
				# ----------------

				elif nExon_start_compared <= nExon_start <= nExon_End_compared and nExon_start_compared <= nExon_End <= nExon_End_compared:

					sExon_total = str(nExon_start_compared)+"_"+str(nExon_End_compared)
					Switch="on"
					Overlap_num+=1
						
					Exon_Overlap_list.append(sExon_total)


				#Condition4 #
				#--------------------
				#	-------

				elif nExon_start <= nExon_start_compared and nExon_End_compared <= nExon_End:
					sExon_total = str(nExon_start)+"_"+str(nExon_End)
					Switch="on"
					Overlap_num+=1
					Exon_Overlap_list.append(sExon_total)
					
				else :

					sExon_total = str(nExon_start)+"_"+str(nExon_End)
					Switch="off"
					Exon_Overlap_list.append(sExon_total)
			
			tempt_dic={}
			tempt_length_list=[]
			
			for sLine in Exon_Overlap_list:
				sList=sLine.strip().split("_")
				nStart=int(sList[0])
				nEnd=int(sList[1])
				nValue=nEnd-nStart
				tempt_length_list.append(nValue)
				tempt_dic[nValue]=sLine

			nMax=max(tempt_length_list)

			if not tempt_dic[nMax] in sExon_dic_SumExon[sKeys]:

				sExon_dic_SumExon[sKeys].append(tempt_dic[nMax])
		
	print Overlap_num
				
	return sExon_dic_SumExon

def Make_Exon_StartandEnd(sExon_dic_SumExon):
	Dic_ExonStart={}
	Dic_ExonEnd={}
	for sKeys in sExon_dic_SumExon.keys():
		Dic_ExonStart.setdefault(sKeys,[])
		Dic_ExonEnd.setdefault(sKeys,[])

		for sLine in sExon_dic_SumExon[sKeys]:
			nExon_Start=int(sLine.strip().split("_")[0])
			nExon_End=int(sLine.strip().split("_")[1])
			Dic_ExonStart[sKeys].append(nExon_Start)
			Dic_ExonEnd[sKeys].append(nExon_End)
			Dic_ExonStart[sKeys].sort()
			Dic_ExonEnd[sKeys].sort()

	return Dic_ExonStart,Dic_ExonEnd
	


def Make_Chr_EndSeq_dic():

	infile = open(ChrSize,"r")
	Dic = {}
	for sLine in infile:
		sList = sLine.strip().split("\t")
		sChr = sList[0]
		sEndSeq = sList[2]
		Dic[sChr] = int(sEndSeq)

	return Dic


def Make_intron_line(Dic_ExonStart,Dic_ExonEnd,ChrEnd_dic):
	
	#############################
	sGene_id_morethan_two_exons=[]
	sGene_id_justonexon=[]
	############################
	
	Dic_Intron_StartEnd={}
	Intron_list=[]

	sStrandList = ["+","-"]
	for sChr in ChrEnd_dic.keys():
		for sStrand in sStrandList:

			sKeys = sChr+"\t"+sStrand

			if sKeys in Dic_ExonStart.keys():
				if len(Dic_ExonStart[sKeys])== len(Dic_ExonEnd[sKeys]):
					
					ExonNumber = len(Dic_ExonStart[sKeys])
					if not ExonNumber ==1: 
						
						
						Dic_Intron_StartEnd.setdefault(sKeys,[])
						ChrEnd_position = ChrEnd_dic[sChr]
						
						if int(Dic_ExonStart[sKeys][0]) != 1 :
							sIntron_position="1\t"+str(Dic_ExonStart[sKeys][0]-1)
							Dic_Intron_StartEnd[sKeys].append(sIntron_position)
					
						for nNumber in range(0,ExonNumber-1):
						
							
							if (int(Dic_ExonStart[sKeys][nNumber+1])-1)-(int(Dic_ExonEnd[sKeys][nNumber])+1) < 0 :
								print (sKeys)
								print int(Dic_ExonStart[sKeys][nNumber+1])-1
								print int(Dic_ExonEnd[sKeys][nNumber])+1
								print Dic_ExonStart[sKeys]
								print Dic_ExonEnd[sKeys]
							
							else:
								
								sIntron_position=str(Dic_ExonEnd[sKeys][nNumber]+1)+"\t"+str(Dic_ExonStart[sKeys][nNumber+1]-1)

								Dic_Intron_StartEnd[sKeys].append(sIntron_position)
								Intron_list.append(sIntron_position)
								
						if  Dic_ExonEnd[sKeys][ExonNumber-1] !=  ChrEnd_position:
							ChrEnd_position = ChrEnd_dic[sChr]
							sIntron_position=str(Dic_ExonEnd[sKeys][ExonNumber-1]+1)+"\t"+str(ChrEnd_position)
							
							Dic_Intron_StartEnd[sKeys].append(sIntron_position)

					else:
						ChrEnd_position = ChrEnd_dic[sChr]

						if int(Dic_ExonStart[sKeys][0]) != 1 :

							Dic_Intron_StartEnd.setdefault(sKeys,[])
							sIntron_position="1\t"+str(Dic_ExonStart[sKeys][0]-1)
							Dic_Intron_StartEnd[sKeys].append(sIntron_position)

						if  int(Dic_ExonEnd[sKeys][0]) !=  ChrEnd_position:
							Dic_Intron_StartEnd.setdefault(sKeys,[])
							sIntron_position=str(Dic_ExonEnd[sKeys][0]+1)+"\t"+str(ChrEnd_position)
							Dic_Intron_StartEnd[sKeys].append(sIntron_position)


				else :
					print("ERROR")

			else :

				if not ChrEnd_dic[sChr] < 1 :
					Dic_Intron_StartEnd.setdefault(sKeys,[])
					sIntron_position="1\t"+str(ChrEnd_dic[sChr])
					Dic_Intron_StartEnd[sKeys].append(sIntron_position)
		

	return Dic_Intron_StartEnd,Intron_list


def Make_intergenic_line(Dic_ExonStart,Dic_ExonEnd):

	Dic_GeneStartEnd = {} #Key : ChrNumb + strand // value : list [chrstartposition!]
	
	for sKeys in Dic_ExonStart.keys():
		sNewKey = "\t".join(sKeys.split("\t")[:-1])

		Dic_GeneStartEnd.setdefault(sNewKey,[])

		###################################
		nGeneStart = (Dic_ExonStart[sKeys][0])
		nGeneEnd = (Dic_ExonEnd[sKeys][len(Dic_ExonStart[sKeys])-1])
		###################################

		Dic_GeneStartEnd[sNewKey].append(str(nGeneStart)+"_"+str(nGeneEnd))


	return Dic_GeneStartEnd


def Checking(Dic_ExonStart,Dic_Intron_StartEnd):

	for sKeys in Dic_ExonStart.keys():
		
		nExonNumber=len(Dic_ExonStart[sKeys])
		nIntronNumber=len(Dic_Intron_StartEnd[sKeys])
		if nExonNumber==nIntronNumber+1:
			continue

		else:
			print "ERROR"


def Writing_Intron(Dic_Intron_StartEnd):

	outfile=open(OUTFILE,"w")

	for sKeys in Dic_Intron_StartEnd.keys():

		sKey_list=sKeys.strip().split("\t")
		sChr=sKey_list[0]
		sStrand=sKey_list[1]

		IntronPosition_list=Dic_Intron_StartEnd[sKeys]
		
		nNumber_of_Intron=len(IntronPosition_list)

		for nNum in range(0,nNumber_of_Intron):
			sIntronPosition=IntronPosition_list[nNum]	
			nIntron_number=nNum

			outfile.write(sChr+"\tensembl\tintergenic\t")
			outfile.write(sIntronPosition+"\t")
			outfile.write(".\t"+sStrand+"\t"+".\t")
			Intergenicid = "Intergenic_"+sChr+"_"+sIntronPosition.replace("\t","_")
			outfile.write('gene_id "'+Intergenicid+'"; ')

			outfile.write("\n")


if __name__ == "__main__":

	infile = open(INFILE,"r")

	Dic_Exon = Bring_exon_position()
	print "round 1"
	sExon_dic_SumExon1 = Sum_Exon_position_for_AS(Dic_Exon)
	print "round 2"
	sExon_dic_SumExon2 = Sum_Exon_position_for_AS(sExon_dic_SumExon1)
	print "round 3"
	sExon_dic_SumExon3 = Sum_Exon_position_for_AS(sExon_dic_SumExon2)
	print "round 4"
	sExon_dic_SumExon4 = Sum_Exon_position_for_AS(sExon_dic_SumExon3)
	print "round 5"
	sExon_dic_SumExon5 = Sum_Exon_position_for_AS(sExon_dic_SumExon4)
	

	Dic_ExonStart,Dic_ExonEnd=Make_Exon_StartandEnd(sExon_dic_SumExon5)

	#####################################################################
	
	Dic_Gene_list = Make_intergenic_line(Dic_ExonStart,Dic_ExonEnd)

	print "round 1"
	Dic_Gene_list1 = Sum_Exon_position_for_AS(Dic_Gene_list)
	print "round 2"
	Dic_Gene_list2 = Sum_Exon_position_for_AS(Dic_Gene_list1)
	print "round 3"
	Dic_Gene_list3 = Sum_Exon_position_for_AS(Dic_Gene_list2)
	print "round 4"
	Dic_Gene_list4 = Sum_Exon_position_for_AS(Dic_Gene_list3)
	print "round 5"
	Dic_Gene_list5 = Sum_Exon_position_for_AS(Dic_Gene_list4)

	Dic_GeneStart,Dic_GeneEnd=Make_Exon_StartandEnd(Dic_Gene_list5)

	ChrEnd_dic = Make_Chr_EndSeq_dic()

	Dic_Intergenic_StartEnd,Intergenic_list=Make_intron_line(Dic_GeneStart,Dic_GeneEnd,ChrEnd_dic)
		
	#######################################################################
	
	Writing_Intron(Dic_Intergenic_StartEnd)

main()
